# Supplementary material for: Deciphering the Human Virome with Single-Virus Genomics and Metagenomics
Source: Viruses. 2018 Mar 6;10(3):113. doi: 10.3390/v10030113 (PMC5869506; doi:10.3390/v10030113)
Supplement: Supplementary file 1 [file viruses-10-00113-s001.zip]

Archive with 8 entries (8 files):
- Supplementary Information/Fig S1.docx
- Supplementary Information/Fig S2.docx
- Supplementary Information/Fig S3.docx
- Supplementary Information/Fig S4.docx
- Supplementary Information/Fig S5.docx
- Supplementary Information/Fig S6.docx
- Supplementary Information/Nucleotide sequences of vSAG.fasta
- Supplementary Information/Supplementary Tables.xlsx
