# Supplementary material for: Deciphering the Human Virome with Single-Virus Genomics and Metagenomics
Source: Viruses. 2018 Mar 6;10(3):113. doi: 10.3390/v10030113 (PMC5869506; doi:10.3390/v10030113)
Supplement: Supplementary file 1 [file viruses-10-00113-s001.zip › Supplementary Information/Nucleotide sequences of vSAG.fasta]

>vSAG-92-C13
GTTATGTTGAAGTCGCTAGCGAAGTATTAACACAGAATCAAATAGATGCACGTACACCAGTACGTATCACTGCACGAATAGGACAGGATTCGGGGTATGCGACACAATTTACAGACACATACGGGGCATATCTTGCATTCCGATTAGGTGGTCAAACGAAATATCTATATTTTGAATCACTGGATTTAAACGGTAATTCACGACATTTAGGTACGCTTGAATTTATTGTGCAGCATAACGAAAACGGTGATGCAGACGGTACACTGACTATTTGGAGCGGTGACACACGATATATCACATTCAGTGGATTCTACTGGGGAGGCATATTACACGATATTTCGATTGCAATTCCACACATTAATCGTTCGGGTATGATTGAATCAGTCAGTCCGAATGCAGAATTAGGTAAACCCGTTACGGTAACGATTAAAGACCGTGAAGAAGGCTTAGAACATCAAGTATGGTGGAAAGCGTTTGGTAGCGATTGGGTAGATTTAGGTAAGAAAGCTGAAAAGGTATTTACGTTCACACCTAGTAGAGAATTGCATAAGAACGCAGGTAATAGCGATACGGGTAAACTGGATATTTGTGTAAGAACGTTTAAAGACGGGAAGCAATTTGGTGGGGATACTTACAAAGAAGGTATCCCTATTAAAATACCTAAAGATATTGTACCTACAATTGGAACTTTAAAATTAAAAGACAATTACACAAACAGTGAACTTGAAAATTTATCAGTTATTTTGCAACACTCATCCGATATCGAGTACGAAATCACAGATAGCCCCGACTCGTTGACCGAACCAGTTGAATGGCATATAAAAATCGATGGTAGACATTACACTGGTAAAAAAGGCACGATTGGAAAATTCGGAAAAACAGGAACATTCTTTGTACAAGCGTGGGTAGTTGATAAACGTGGACGTGAATCGTCACCAATTTCGAAACCGCTCACTGTTTCCGAATATCAAGCCCCTCAACTCTCATTTGTTGCTCGTAGAAGCGGTACTAGAAAGAACACGGTCACAGTTACGACTACTGCAAAAATCGTGCCATTAAAAAAAGTGACAGGCGGACAATCCAACTCATTTTCACTCGAATTTTACACACGTAGAATCGAAGATACGCAGTTTATCAAGAATGAAGGCGCATCGTTAAAAAGCACATCTACTTATGAGCTTATCGAACACAGTGCGAATCTGAATGGCTCGTTTGATACTGGGCAATCATACATGATTAAAGCGGTGTTACGTGATTCATTCCAAGAAGTAGAATACCTATTCCCACTTAGTACAGAACAAGTAGTTGCATCCTATTCTCAATACGGAATGGGTATCGGTAAGGTATGGGAAAAAGGTACGCTCGATGTGGCAGGCGATGTGTATGTAGGCGGATATTTAGCAATCAAGGGAAATCAACATTCAATAAGTGTTACTGGAGATGCAAATAATCTCACACGTTCGGGGTTATTCTATGGATATAGATTAACGAATACACCTACAAACGCAGGGTATCTGACAGTACATTCACACACTGATAATGATAGGTATATTTCACAAACGTTTGTACCGTTTAACGCATCAGAAATGCATATACGGGTTAAAAACAACGGTACGTGGTCACAGTGGACACAGATTGGAGGAAACCAACAAAATCTATGGTATCAAGCTACATTAAGAAATGGATGGCAACATCATACAGATTACAGCAATGTTCTATATTCAAAAACGAATGATGGAATAGTATTTCTAAGCGGAACTTGTAAAGGTGGAAAAACTGCATTTGAAACAGTTATTTTTACATTACCTGAAGGCTACCGTCCTACTGTTTCACTGTTTAAGATGGCATTGAATAATAGCTACGGTATAGCGATTATCGCAATCTATCCTAGTGGAAACGTAGTAGTCAAATCAAACGTAGACGATAAGTGGCTAAACCTAGATAATGTTAGTTTTAAGATTTTATGATTAGAGAGAGGAACGATAATACGAACAGCATGGGAGAAGAAGTAATGTTACAATTCGACATTGAAAAATTAACACAACAAATTAAAGCGATTAACGACATGATTGCACAGGAACAACGTGCGATTGAAACGTTGAATGGAACGAAAGGCAATCTCGAAGCACAACTAAAAAATGTTGTGGATGAAATCAACGATAAGATTTCAACCGTGATTCGTTATCAAGCAGATAAACAAAAGATGGTAGATGCAAAAGAAGTCGTTCTAAAGATTGCTGATTCATACAAAGAAGAACACGGAGAAAGTGTTTAATCAATTAGAGAGGAATTGATACTATGATGCAACTAGGAAGCAGTGTGCTAGTTGCTCTGATTACAGCAGGAGGTTATGTGATGGTAGCGTGGATAAACGGTAATAATAAACAGCAACAAAAAGAAATAGCAAACAATTTAGAAAAAATTACCAATCAAATGCAATCCATCCAAGAAGAAGTGAAACGCACGAATAAATTGGCAGAATTAAACGTAGAAAGCATTCGTCACTCACAACAATTCTTACTGTACGATGCGATGGAACGTGCGCTCAAACGTGGGTACACAACTACCGCAGAAATCAGAGAAATTGGTGCGCTATTTAAAAACTATGAAGATCGTGGCGGTAATGGTGCTATCCATGACATGCACGAAAAATTTATTACATTAGGGATTCACGACTATTTATAAAATAAAGGAGATTGATTCATTATGACATTACAAGAAATTATTATCGCAACATTAGGGTTAGTACTTACAACAATTTTTACTAAAGTAGGTCAAGGATTTTGGAACTACTTAAAAGCACACACAACAGCAGAAAACTTTGAAACAGCTAAAAAAGTTGTAGCAACTACTGTTCGATATGTAGAGCAAGTATATACTGATATTCACGGTGAAAAGAAATTCAATGCAGCATTAAACAGTGCTACGAATGCATTACACCAACGTGGGATTGAAGTAACGCAAGAACAATTAAAACATCTTATCGAAGATGCAGTCCACACAATGAATGCAGAAACAAAAGAAATCGTTGGAGAGTAAGCAAAATAAGTTTGGCAGAACTATAAACTGTTTCCCAGCGATAAGCCTAGAAAGCACAAAGGGAAGTTACTTAAACAAGTAATCGTTAGACCGTAAATACGGGAGAGGGGTAGCGTAATGCTATCCCTTATTTATTTAGGAGGGATAATATGGATATTGATACAAGTAGACTAAGAACGGATTTACCACAAATTGGATATGAACCTTATCGTCAAATCCACGCACACTCAACAGGAAATTCTAAATCAACAGTTTATAATGAAGCAGATTATCACATGCGCAGACCTGTGGATTCGGGATTCTTTTCTCACGTAGTAGGTAACGGTCGTGTAATGCAAACATGGTATACAAATAAGGGTGCATACGATGTTGGCGGCGGTTGGAACTATGAAGGCTATGGACACGTTGAATTGATTGAAAGTCACTCTACAATGGAAGAATTTATGACAGACTATCGATTATATGTAGAATTGCTACGTAACCTAGCGGATGAAGCAGGTATTCCTAAAACGCTCGATTCAGACGATTTAGAAGGAATTAAAACACACTACTACTGCACATACCATCAACCCGATAATTACAGCGACCACGTAGACCCTTACCCTTATCTTGCTAAGTGGGGTATTAGTCGTGAACAATTCAAACATGATATTGAATATGGTTTAGGTGAAATCAAAGAAGGATGGCAAAAAGATAACACAGGATGGTGGTATCAAAATAAAGACGGTAGCTATCCTAAAGATAAATGGCAATACATCAATGGTGTGTGGTATCTATTTGATGGTAGTGGATATTGCATCTTAAACAAATGGGTGAAACGTTCGAATGCGTGGTATTGGCTTGATGGTAGCGGTGCTATGGCTACTGGATGGAAGAAGATTAACAACGAATGGTATTTCTTCAGAGCAGACGGTGAAATGGTAACAGGATGGGTTAAATACGCAGACGAATGGTACTATCTCGATAGAACAGGCGGTAACATGCTTTCTAAACAATTTGTGAAGAGCGGTGACGGATGGTACTATCTCAATGAAGATGGAACAATGGCAGATAAACCCGAATTTACAGTAGAACCCGATGGACTGATTACTGCAAAAGAAGTGCATAGATAATTAAAAATAAAATATATAACAAATATAAAATAATAAATAAGAATGCCTACCTTAATTGGTAGGCTTTTTTATTTTGCTCTTTATGCTATAATCATTTTAAGGGGTGTTGAAATGGATAAGGTTTATTTATTGATTGAAATTATAGAAGACATTGAAGAATACGGTGCAGATTATCCAGTCTATGCAATCTATGAGAATGATTTAATTTCTGATTACTGGTATGTTGAAGAACCCGAAGTGGGTTCGGATATGGAAGGCACACGAATATTAATGGAGCATTACGAGGAATTGGATTTACTGGATGAAGATTCGGTACGTAAGATGTCATTATTAGAGCTGCTGAATCGGTTGAGAGTGCAATTTGAAAAATAAAAAATATGAGTGCATTTTGAGTACAAATAATTCTGAACACATTATCATATCAATGTTTCTAAACGGTTAGCGAATCCCTCCTGAAACGTCCTTTTGAATCTAAAGAAACCCCTATATATCTAAAAACATTGATATATAGGGGTTTTCTTATATCTTTACATATATACATTTTTGTGTTTTTGAGTACATTTTGAGTGAAACGAGTACAAAATGAGTACAAAACACTAAAAAATATTCCGAATAATCTCATTTTCTTCCGCTTCTTTTTCCTTTAAAATATGGGCGTATGTTTGCAGTGTAATTGTAGGGTCTGCGTGTCCTAATCGTTTACTAACTGTTAATAATTGAATGCCCTGTGATAGTAAAATACTTGCGTGTGTGTGTCGTAATGCGTGGAAGGTTATCTTCTTATTAATTCCTGCTCTAGTCAACGCACGGAATAGGGCATAGTTCACAGAGTTATTACTCATAACTGGAAACAATCGTTCACCATTCTTCGGTATTAGTTTTAAGATTTCTAGTAACTTATCCGATACTGCAATTACACGTTTGGCATTTCGTGTTTTCCCGTCCGTAAATTCTTGCGTGAAACGATAATCAAATCCACGATCAATTTTAATCGTCTTTTTCTTAAAATCGATGCAATCCCATGTTAACCCTAAACATTCACCAAAACGCATTCCTGTATACATAGAAAGCAGCATAACATAACGTGTGGTATAGCTAGGTTGCAATCCATCTAGCAAAGCATGTTCTAAAGCGTTAAATTCTTCATAGTTTAAATATTTAATTTCTTCATTCTTTGTTAAATGTTCCTGTCCTTTAACCACTGCACCTCTTGTAGGGTCGTGCATGATGATTTTAGACTGAATCGCATATTCCATTGTCGCACGTACAGTTTCATGATATTTTTTTACTGTACCTTTTGCTCTTGATTCAGCAAGGGTGTTTAAAAATATTTGATATTTTTCTAAGGTAACTTCTTTTAATGGAATGTTAAATTCGTCTTCCACATATTTTATAATTGTCATATAACGAGCCTTAGTAACCTGTGTGATTGTTCCTTCTTTGAATAGGGCAAACCATTTTCTCATTAGACTTCCTAATAATACTTTGTCCTTTTCAAACTTCTTACCAATCAGCATTTCATTTTCTTTCAATACGGATGCATCTTTTGCTTCGGCTTTGGTTCTAAATCCGCTTTGTGATACGTACTTACGCTCTCCATTCTCGTAGTAATAAACACGGTACGCCCATGTTTTACCACGTTTTGTAATACTAGCCATGATAATTATTTTCCTTTCAAGTGCATTTTTTCTTTCTTTTTCCGAAAAACTTTGTTATAATGCAGAAGTCGTTCCTCTCTAAAAACGACAAAATAAAAAACGATACACATTCTTTTGCAGGACTGGAGTATCGTTTTTTTATGCGTGTGTAATTATTAAATTGATGAAACTATTTTATGAACATAGTTTGCTTTCAATCGTTTAAAATCCACAGAGGTATAATTGAGTTCTTCTGTGTAAAATATCTCTAATAATCTTTCTGCAAAATGGTATGCATCGTTCGTGATCGTGAACGTAGTGTATACCTTTTTTGCTAGAATTTGATAGAGTAGATAAGTTACAACCGCATACCGTTCCTGCGTTTTCTTAATTCTATCATTCAAAATAATGAATTTCAATTCATCGTGTACCAAAGTTCTCCCCAAGACTTTTTCAGGTAGCACTGAATAAATAATTGCGATATTATTACGCTCCGCAATCACAAAAGGGTTTGCAGAGCGATTATCTTCTATAATCTTTTCTAACACCTTTTTAAACACCTCATCGATAAAATTTAACCCGTATAACTTTAAAACCACACCCGATACGATAAGCATTCCCCCTTTAAAGTACTAATAAATAGATTACTGATTTTCCACACGTTCTTTTGCTAAGAAATCGAACAGTGCAAGTTTGATAGCTTTATCAACTACTTCTTTTTCTTCATCAGATAATACTACACCTTGATAAGTAACAGTGTTATCAGTTGATTGTAATAATAGGTCAACTTCCGCTTTAATGCTTTCTTCGTGTTGTGTTCTACCTAATAGATAGTCCACAGATACGTTGAAATAATCGGCAATTTCCGCCAATCGTGCAGCACTAGGTGAAGTTTTCTTAATAAGGTATAGCGTATTTCGGCTATAACCTAGCTTATCTTCTAAATCTCTTAAACTCATACCGTGTGATTTACAGAGTTTTTGGATTATTTCGTATGTTGAAAACATCTTTTTTTCCGCTTCCTTTCAATATTTTGAGCCTAAATCAATATTTTTATTAAAAAAATTCAATTTAGGTATTGCAATTACAATAAAACTATTGTATGATGTGTTCGTGAGTTAATTTATTAATTAAAAAGTTAAGCAGTAAATAAAAGAGTCAAACTTTGGGAGAGGTTGAGTTGTTTTAGTTATGCCGTGCTTTTTATTGATTAGAATATAACATAAATTATATTCGATGTCAAATATTATTAATTAATAAATTAGTTAAAACAATTTTTATATAAGGAGGTGAATTTATTGGTGTTAAGTTGGGCGGATAAAGTCCGCAGGGAGTTACGCATTAGGGGGTTGAAACAGAAAGATTTAGCAAAAGTATTAAATGTAAAACCACCGATTGTATCTGATTTATTAAATTACGGTAAGGGAAACGAAAAACATATCAGTACAATCAATGAGTATTTAAACATTAAACAATAAGGTAGGAGAGTTACATGGATTTTGATGAATTAGTATTCGAATCGTTACAACGGAATCCACAGAAACTTATCAATTTATTAATGAACAGTGGATTTAAAGTAGTTGCTGCTAAAACAGACTTAACTACTAAAGAAATGTGCGAACAAGCAAACATTAATTATAAAAGCTGGTTGCAAAGTGATGTGCGTAATGATCCACGGATTGTGGCGATGAGAGATACAACAAGCGGGAGAAATCATCAGTACAAATCCAAGGATGTAGACCGAATAAAGGAAATTTGGAGAGAGAGCAAACGCAGAAAGGGAGCATAACATGGAAGCAAAAGTAACAATCGTTGTAACAAATCTAAAAGAATTTCACGAGTTATATCAAGAACTAAAAGAAAAAGAAAAAGCATTAAAAGAAGTTTTAGAAAAAATCGAAAAGTTTAATTTGAAGGTTACTACAAAAGAAAAACCAGTAGAAAAATAGGAAAGGAGAAACCACAATGTCACGACTAGCACAAACGCAATTAAAGAAACAAAAAAGAAAGGAGTTTAACAAACAATTCTTAAAGAAATATGCGATTTTCTTAGCAATAGCAGGAATCGTAATTGCCATGATGTTAGGAATTGCATTAACGGTTTCTAAAGCAGTAGAACATCAAGAAGCAAAAGTAAACCTTATCCAAAACGGAAAATACATCGAACCCGATTTTATGGATACGTGGAAAGTGAAGGAGGAGTAAATAATGTTTAATGAAGAAATGCTAGAAATGGTAACTACATCTATAAAGGTATTAGATGCCTTGTATGAAAGCGAACTAGATTTTGATGAATGTATCGATGTGTTAAACGTTTTAGTGTCTAGTTTTGAATTTGGAGAAGCTGTTGGTAATGAGTTTAATAAAGAATCTTTTAAGACTTTAAAAGATAGTATGCAGAAAGATGTAAATGACCACGAAAAACTAAAGGAGAATAAATGACATTCGAAGATTTACACGCACACTACCTAGACCCACCCGAACCTAAAGTGTGGGGATATGACTGGCAGGGTGAAGAAATTTATGTAGGTGATGAATATTACGATATGGACGGTGATTATGTACCAGTAGAAAAAATCGAAGAATACCTAAAAGAAGTACACCTAGTAGACCCAGCAAGAATCGCAGGTGAGTAGATGGGAGATATTTATTTAAACGATGACTTACTCGATTCAAAATTACAACACATTCTGTACGGGAATAAAATTATCGGTCAAATCCGAATGAAAAGTGATTCATACGAATTATATCTATATGAACCACAACGCAGAATGATGAGATACAAAAAATACGAGGAGGTGGAAAAGCAAATCGAATGCGTATCGAAATTGTTAAAAGAACGGAATCAAGAGTTGTTTTAGATATTGATGCCGATGTTGTGAATCCACTCTTATTCGAAAAGTATATGAAATACGGTAAGTCTGTGGAAGATGTTGCAGTAGAGATTGTGCAAAATATCTCAAATTTAAAATCATTCCACATTGATTCAAAAGGTACACGGAAAAGTATGTTTTATAAGGAGGTTAAAGAGTGACACAAAAAACAGAATCCACGGAAGGTATGAGTTATGCAGACTGGTTACTTTCTCGTAGGCGTGGGATTGGGGGTTCGGATGTAGCAAAGATTTTAGGACTAAGTAAGTATTCATCCCCTTATCAAATATGGATGGATAAGACAGGAAAAATCGAGATCAATACATCAGAAACAAGTGAAGCAGCCTACTGGGGTCACCAAATGGAAGAGGTGGTCGCACAGGAGTTTGCTAAAAGAACAGGAAAGAAGGTAGAAGAATCAAAACAAATTTACTTCCACAAAGACTATCCATTCCTACTAGCGAATGTAGATAGATTAGTAGTGGGTGAAGATGCAATCCTTGAATGCAAAACAGCAAGTGAGTATTTAAAAGATTCGTGGGCGGATGATGAAATCCCTATCGCATATCTAGCGCAGGTACAGCATTACTTAAATGTGTTAGATAAACCAAAAGCCTACATCGCTTGCTTGATTGGTGGTAACAAATTCGTGTGGAAAGAAATACAAAGGGATGATGAACTCATCGGACAAATGACCGCACGATTAGTAGATTTTTGGGAGAACAATGTACTAGCGGATGTAGCACCACCAGTTGACGGTAACGCATCTACCACAGAATTTATCAGCAAAATGTATTCGGATGATTACTTAGATAATTCAATCGAACTGAACTCAAAACAAATCAAAGATATTGCTGACTTGAAAGAATTAAAACAATACCAGTCATACATTAAAGAACAAATCGATACGATTGAAAACCGATTGAAAGAAGCATTAGGAAAAGAAAATGCGACTTACGGAAACAGTGCAGCATATCGAATCAGTTGGAAAACACAAAGTAGAAAAACAGTAGATTCAAAATTGCTGAAGAGTGATTATCCCGATATATACGAAAAAGTAGTAAAAGAAAGTATTAGTAAACGATTTACAGTAAAGGAGATTGGATAAAGTGGCAACAAATAATAGTTTGAAACAAGCGATGCAACAAGCGCCTACTACAAACGATTTAGCGCCTAAAACATTAGGTGTAAAAGCATTGATTAAATCCGAATCAGTACAAAAGAGTTTTAACGATGTACTGAAAGATAAAGCAACAAGTTTCACAACAAACGTATTAAGCCTAGTAAAAAATGACACTTACCTAGCGCAATCAGAGCCGATGTCAATTATTACTGGAGCGATGACCGCAGCAACATTAGACCTACCGCTAGATAAGAATTTAGGTTATGCGTATTTAGTACCTTTCAAAGATTACAAAAATGGTAACGTGCAAAAAGCACAATTCATCTTAGGGTATAAAGGCTACATTCAGTTAGCGCAACGATCAGGAAGATATAAAGCGTTAAACGTAACACCAGTTTATGAAGGGGAGTTAGTGAGTTGGAATAGACTTACTGAAGAAATTGACTTTGACCCCGAAAAGCGTGTTAGCGATGTGGTTATCGGATATTGTGGACACTTCGAATTATTAAACGGATTCAAGAAAACAGTCTACTGGACAAAACAAGAAGTGGAATATCACCGCATGAAACACAACAAAGCTAGAGATAAGAAAACTCTAAGCGGTGTGTGGGCAAGTGATTACGATTCCATGGCATGTAAAACAGTATTAAGAAACCTACTAAGCAAGTGGGGCATTCTTTCAATCGAAATGCAAACTGCAGAAATCCGTGACGAACGAACAATGGATTTAGACACAGAAACAAACGAAATTAAAATTGCCGAACCTGTGTTTGAACAATCTGAAGGTACACCACAAAACTTCGATGCTGAAACTGGAGAAATCTTAGAAGGAGAAATCAGCTAGAAAGGTGGTACAGAATGCAAAGTTATTTCTCACACGATAGCAACGCAAGAAGTTCGGATAAACTGATAAAAGTTCGAATGAAGATGGGTGCTGAAGGTTACGGAATCTTCTTCATGTTGATTGAACGATTAAGAGAAGAAGAAGGGTATAAAAGTACAACTGATTACGAAATTTTAGATTTTGATTTAAAAGTAGGTCATGAAAAAATAAAACAAGTTGTCGAGAATTACGACTTATTCAAATTTACGGAAGACGGTAAATATTTCTATTCCGATAGCTTTAATGACCGAATGGAAATGATGGATGTACGTGCGCAACAACGAATATCCAAAGCAAAAAAGGCAGCAAAAGCGCGTTGGAATAAGCAATCTGAAGATACGGAAGATGCAAGCAATGCTAAACCTATGCTCAAGCATTGCTCAAGCAATGCTCAAGCAATGCTAAACCATGCCAATAAAATAAAACTAAATAAAATAAAACTAAATAAAATAAAACTAAATAAAATTAAATTGAATAAAACAACAACAAACAAAAGAGCAGTGTTCGGTATTTCATCTAATTTAAAACAAGTGGCGGAATATTATAAAGCACTTTTTGGAGAGTGTGATAAGACTATCGAAAAAGATATTTATATAGCGTTGGGGTTGTTTGGAAGAAATAAGGTTATTGATTCATTCAGAGCATCGGTTAAAGCGGAGAATCCTTATAGGTATATGAAGGGTATATGGAAGAATTGGAAGGATGAGATGAAGGATAGCGATGGACAAGGAAAGAATGAAGGTGGCGGGGCGCAGGCTGTGCCGATGGTGAACTGGGCGAAATAAGGAGGGTAAATGTTTAGGAGATTTTCGAAGTACAACGCAAAGAAAGTAGAAGTGGACGGAATCAAGTTTGATAGCAAGGTAGAAGCGGAGTATTACCTACACTTGAAGGAGCAAGTGGACAAAGGAGAAATACAAGGCTTTGAACGACAAGTCAAAATGACATTACAAGAAGCATTCTACTTAGAAGGGGTGAAGGGTAAAATCCGTGCCATTACCTATGTGGTAGATTTCAAAATCACAGAAAAGGATGGCAGCATCACTTACATCGATGTAAAGGGTATTGAAACGGATGTATTCAAAATGAAACGCAAAATGTTTATGAATCGCTACCGCACACCTCTAATAACTGTGAAGAAACGAAAAGGTGGTTGGGTATATGGGTAAAAGCATGACAGAGATTGAACGTGTGGTATTGTCACTAATTCCTATCAGCGATGAACGCAGAATTAATATCAAGGACATCGTAGAGCAGACAAATCTATCCACACGACAAGTCAAAAGAGTTATAGATCAGTTAATCAATAAATACGGAATTGTGATTGTAGGTGTACGTAACGGGCGAACAGGCTATTTTATTCCAGTGACGGATGAAGCAAGACAAGAAGGAGTTCTACCGTTGAAGGCGCAAGCAATTAAAGAGTTCAAACGAGTGAACAAGATTCAAAACGGAAACCTAGACGAATGGAAGAAGTATTTAATCGATTAACAAAACAAAGCTAAAACGAAAAGGAAACAAAATAATGATTAAAGGACAAATAGAAAGGGGAATACAAGGACAATGATTAACAACGTAGTATTAGTAGGACGATTAACTAAAGCGGTTGAATTACGCTACACAGGGAATGGAGTTGCTTATGCGAATTTCACAGTAGCAGTTGACCGCACATTTAAGAGTGAGAATGGGGAAAGGGAAGCGGATTTTATTAATTGCGTAATGTGGAGAAAGGCAGCAGAAAACTTTGCCAACTTCACACGCAAGGGTTCATTAGTTGGAATCGAAGGTAGAATCCAAACACGTAACTATGAAAATCAACAAGGACAAAAGGTATACATTACGGAAGTACTGGCAGATAACTTCTCATTACTAGAATCACGTAATGTAACTGAACAAAGACCTAATAACGAAAATCAATTCCAAACTGGATTCAACACAATGAATAACCAAAACAACGTAGCAGGAACATTCGGTAATAACAATGCAGGTAGCTTTGGTGGATTCAATACGGGAGCAAGTGGAACATTCGGTAATTTTGGAAACAACACAGGATTCGGTAACAATCAATCGTTAAATATTTCTGATGATGACTTACCGTTTTAACAACTAATCATATTTTGCTCAAAAACACCCCTAGAAACGATTTTAACTATCGGACATATAAATAGCTATCTACAAACTAAAAATCGCATACAGGGCTTATATGAGCAAAATACAAGCATTATGGGAGAGGTGCAAAAGTGAAAGTAAAGGTAAAGGAAACAAACGGTAAGAAATTAGCGTTGGTAGAAAATAAATGGTGTGAGGTATTCAAAGAAAGTCCACTCAACTATTTTGTGATTTATAAAGGTGAAAGACGATTGCTCAATAAGAAAACGGGAGAATTAGTGAGTAATCAACAAGAAGGCGCACATAAAAGAATGTGGTTAACACCTAAATGTAAAGTCGTGCATAGAACGGGGTGTTGAATGCTAAAAGTAATCGCAATCGCACTATTTATTGTGTTCTATTTTTTAAGTGAACTAGGGAGGGATTGAATGTTTTTAGATCCGATGGAAACACAAAAACGCTATCGACATATTGGAATGCTGGTGGCGGAAAGACACGAAAAAAGAACAGGTAGAAGTTTGTTAGAAGATAAAGAATTAGAAACTTTCACTAACTACTTTACGGAAGATATATGCGAAAGAAATGTAGGGTTAAAGAAAACCGTAAGTGGTGTGTGTGAAGATTTCAGAATGAATATCGAAATTTCTTCTAAAGAAAAGTTGATTGAAGAAATCGACCATAAATTTATCAAAGAGTTTGCAGACCAGTTAGTAACAAATCTTTTATACGGATATCCAGTAAGATTTAATTACCATCGATTAATGGAGGGATTTAATGACATTAGTAAAATTAACAGGAATAAGCGGTAAACCACTGCTTTTAAAATATGAATTGATTGAATCGGTAATATCAAACATCCGTGAGGTTCGCTATTACGGAACGTCTGAAATAAAAGAAGTTGGAAGAAAAATCAAACTAACCAACGGTAATGAATACAATGTAAAAGAAACGGTAGAAGAAGTTGAAAAAATATTGGAGGAATTAAATGACATTTAAAGAACTAAAACCACTCATCGAACAATGGTTTATTGATCGTGACTTACACACAAAGGAAAGTGGTAGACAATTAATCAAACTAGAAGAAGAAATGTTGGAGTTAAAGCAAGCATACACGCATAAGAATCGTGCGGAAGTTATCGATGCAATCGGGGATATTACTGTGGTATTGATTGGATTCTGCTTGCAACAAGGCTTAGATTATGAAGCATGTATTGAAGCAGCATATCACGAAATTAAAAACAGAAAAGGAAAAGTCGTGAACGGTATTTTTGTGAAGGAGGTTTAGATGGACAAATTCGTATATGAATCCAAATGCTATTTCAAAATCATTCCTTTTGACGATGCACTGTGGAAGTTAGTGTTTAAGAATCTACGGGAAAAATTAGGAATCGAACAAATTAATCTTTTACCAACTGCTACTACTCGTGCGAATTTTGATACCTATTACGATGTGTATGTAGATTGGGCTTTGATCGATGAGCACGGAATAGAAAAAGTTACGGAAATGGTAAAAGAAAAACTTGACGAAAAAATGCGCAAAGAATTTGAACGTATGTTTAAATACTCAATTTGTGAAAAGGAGGACACAAAATGACAAAACTAGACACACTAAAACAACAAACAGCAGATTTAGAAGCAAAGCTAGAAGAAACAACAGAAAAGTTAAAAAGTATGAAAGCAGAAATCGACAGATTGGAAAACGGGTGGAAAATGAAATGCCCGTATAAAGAAGGAGATGAATACTATTTTGTTAGTGCCAACGGTTTAGCAAAGTATGATTCATGGGATAATTATGATTTCGAGAAAAGAGCGTTTGCACAAGGCAACATCTTCAAAACTCAACAAGAAGCCGAACTAGAATCAAAACGCAGAAATCTACTAACACGATTCAGAGCGTTTCGTGATGAGTGTAATAACGGGTGGAAACCTGATTGGAGCAATCACGATAAAAAATGGGAAATTAGTTACGACGCAGACGAAGAAAAGTTTAAAGCATTTTGGTGTTTTGTGATAAATTCATTTTCGACTTTTAGCTATTTCAAAAATGAAAAAGACGCCCAACGTGCAATCGACCTATTCGGTGACGAAATCAAAGAATTGTTTGTGGAAGGTGATGCTTAAATGAAAACAATTAACGAAATACAAGACGATGAATTAGTGTTTGACGAACGAAACGATTCTCAAATATACACATGCGATTTAAAACGTGAATGGAACTCGTTAAATGAGGATGAGAGAAGTAGTTGGAAAACTCTAAAAGAAAGAACAATCAAATTATCTGCTGAATATGTACTGGATTGGATATATGAATATATGGAACAAGACGGATATGAAGACATGTTTGTTCATTTGTGGGATGACACGTCTGAAAAATTTAAACAAAGGGTGCAAGCGCTACTTGATGAAATTTCTAATTTTCCAAGTGCGAAAGTTTATGACATTGATGAAGGTATCAATCCTTTTGTGGATTTAGAGGAGGAAACAAATGTCTAGCACAAATCAAAATGACCCACTGACAAAAACACGTTATGAAGCAGTATCACACCCCGAACACTATCAAGGGGTGTGTGGACTGGAAGCAATCGAGGTCATGCGGAACTTTCTACCGAAATATTACAGTTCGTATGTAAGTTACTTAATTGGAAACGTGATTAAATACGTGTTACGTGCGCCTAGCAAGGGAAAAGAAACGGAAGACCTCATGAAAGCACAAACGTATTTAGATCTAGCGATTAAAGAGTTGAAGTGGGAGGAAGAAGAAAGACTAAGAAAAGAGCAGGAAGCAAAAGAAAAGGAAGAAGGTAAATAATGGAACTACTAACCGTAACCTATTGCCCGTATTGTAAGAGTTGGATTGATGTAGAAAGTATGCTCACAACGGAAAAATTGAAAGAAATGCAATTCTATCTTACCTGTCCAGAGTGTAATAAAACATTCTCGACTTTTGCGAAAACAGTAATAAAAGTAAACGTAAGCAGTATTGAAGATAGAATCGAACAAGAAAAAGATAGTTTATTATTTTGGGAGAAAGCGAATATGCGTGATAAAGCGTTTAAAAACGAAAGGATTGATGAACGAAAAAAACGTATTCAAGAACTAGAATCGATTAAGGAAAGAAATGATAAGGTGGAGGAATAAATGAACGTATCTGTAAAAACCGAAAATGAAAAACGGTATTATTTCAACGCAAAACGTCTATCTGTTCAAGATGGTAATAAAATCATTTTCACAGGCAAACACTGGAATAACGCAGTTGAAATTCCTTTGAATGGCGATCACGTAGAAATTGAAATCAAGATTAAAGATAAGAAGGTTGAAGACTAAATGAAAATTTTAACGAGTATTATTTGTAGCTTGATAGTGGTTATCCCACTTGAAATCATATACGAAAAAAACGAATCTCTAGGACTTCTAATTGCGTTATTAGGAGGTATCTTAATAGTGGTTCTATGCATCTTAGAGTTGCTTGGGGTTATAGCGTTTTAAAGGAGGATAAACAATGTTCATACTAGATTTTATAATCAAACATCCACTTCGCACTGACATGATATTAATCAGTATTTGTCTAATCTTTTTGCTTTGGTGTGTGCTGGATTTATACAAATTAAAGTGTGAAGGTACACCTTATGAACAAGCGTTAAAACAAATAGAACGGGAAAGAAAAGAAAATATCAAAAGGCAGATTGAACGGAATTTAGCAGCTAGAAAAAGAAAGGATGCAATATTCGAATTACTTGATAATTTCGGTTATAGAAATATTACAGTTGATTATACAAGCGATAGATTTTACGTGATCATAAAAATAAATAAAGATGTGTTGATTGAAAGGGAGGTTAAATAATGAATCCAGAAATTAAAGAAGAATTACAGCATCTTATGCATTGCTTTCCAGAGAGTTTCATCAACTGTAACAATGAGTTGGTTTTTCATCCGAGAATCAACTATTCATTCATCCTTGATGATTGCCACAATCCTAGAGATGTGAAAGCGAAAGCCCTAATGTGGTTTAGTCGTCCTTGTTGTAAAACAGTTGTTTATAAACGTGAAAAACGAAATGATATATTTCATAAAAAAATGACAGCAAGATTATCTGAATATTTAGGCGTGGGATTAATGGTTGAACAAGTGAGGGTGATTTATCAACATCTTGGGAATGGAATCAAAAAAGATTTAACATACAAATTTATTGATAGCGGATATGATTTTAAAGTGTTGGAGGTTAAGTAGTGGACACATTAGAAGAACTTAAAAAGCAAAGAGCGGAACTGAATAAGAAAATTGAAGAGTTGGAATATGCAGAATACCCATTTGAAGAAGGCGATGAATATTGGTATATCGATTCACACGGAACTGTACAGTCTGACGTGTGGGTAAACGCCGAAGTGGATATTATGGATTTTAATGTTGGTAACGTATTCCGAACAAAAAAAGAAGCCGAACTTAATTATAAACGCAGAAACTTACTACACCGTTTCAAAATGTTCAGGGATAAATGTAATGGTGGGTGGAAGCCTAATTTCACTATTCGTGACAATAAATACTTTATAGAAAAAAGGAGTGGCAAAATAGACGTTAATTATATTTGTACGGTTAACGCATTCATACTTTTCGGCTATTTCAAAAATGAAGAAGATGCCTATAAAGCCATCGGACTCTTTGGCGATGAAATCAAACGTTTATATGTGGAGGTGTGAATAAATGGGTTTTATTTTATTATGGACATTTGCATTCTGTGCTTCGGGATTGTTAGCAATCTTAAAACTGTTCGGATTGCAGTATAGTTGGGTGATTGCATTTTCACCAATCTTAGGAGTGACTGGATTGTATTTTTTCATTGTACTAATTGCTATTTTGTGGGGTGTAGTTAAAGGTTTTGAAGATTAGAAAGAAGGGTTAGATGCAGTTTTTAGATCTGTTTGCAGGTATCGGTGGATTCCGTCTAGGAATGGAAGCTGCAGGACACCAGTGCATTGGATTTTGTGAAATTGATAAGTTCGCAAGAGCAAGTTATAAAGCGATTCATGACACAGGGGGGGAGATAGAATTACATGACATTAAAACCGTATCAGACGAGTTTATTCAATCCATCGGACACGTTGATGCTATCTGTGGAGGATTTCCGTGCCAAACTTTCTCGATTGCAGGGAATAGACGAGGATTCGAAGATACAAGAGGAACTCTTTTCTTTGAAATCGCAAGGTTCGCATCTATTCTCAAACCTAGAATATTGTTTCTTGAAAATGTCAAAGGGTTACTCAACCATGACAAAGGAAGAACATTTGAAATCATCTTGCAAACGCTGGATGAATTGGGGTACAACGTGGAATGGCAAGTGCTTAACAGCAAAGATTTTGGAGTACCACAAAACAGAGAACGAGTGTTCATTATCGGACATCTTAGAGGAGAAAGTGGACGAAAAGTATTTCCTATCGATGGACAAATTAAAAACGTTAATTGTGTACGACAAATAGGCAATCTGATACAAACATCGAGTTATGGTGGGAATCCACATAGAGGTAGGGTTTATTCACTGAAAGGAATCTCACCTAGTCTTAACTGTATGGGTGGTGGAGGTAGAGAGCCTAAAATCCGTATCAAAGAAGCAACCAAAAAAGGTTATACAGAAGCAACAATCGGAGATAGCGTAAATATCTCACACCCGAACTCAAAAACAAGAAGGGGTAGAGTTGGAAAACAAATTGCGAATACTCTACTAACTGGAGAAGAACAATGTGTGGTTATGAATGATTTCAGAATCCGTAAACTAACACCAAAAGAATGCTGGAGATTGCAAGGTTTTCCCGATTGGGCATTTGAGAGAGCAGAAAAAGTGAATAGTAATAGTCAGCTATATAAACAAGCAGGTAATAGTGTAACGGTAAACGTGATTGAAGCAATCGCAAGGAGGTTAGTATGAAACTCACTATCAATCCTAAAAACACAGACCACACGTATGCATATAACCCTGAAGAAATCATCATTTATCCACGGGAGTGCATCGTGATAAAAGAAAAAGACAAACCTGCGATTCTACTTAAAGAAGAATGCATCGAAAAAATCGAAATAAAGGAGGGATAAATTGGAAGAAGAACAAAATCGTATTTTAGATTTAAAAGAAGAAGGGTACTCATGGACACAGATTGCAAATCGATTGGGTTATCCTAGTGTGGATTCAGTACGAGGGAGAGTACGTAAGACACAGCGATATAAGGAATTGATGGCAGCACAGAAAAACCCAACAACACAAAATAACAACGCACAGGAAGACTTCCAAAAGAAAGACTTTCACGATGACGGTTCAATCGGTTCACAAATTCGAGTAAGGCAGAAAATTAAGAAAGTATTCACGAATGAAGAATTGATTGAATTACACGGATTCGACCCTAAAGAAGTCACGTTGAAATCCGCTACATCGAACGAGTGGACAACACCTACAAATGGTGAAACGTATTACAATTACCAGTCTAAAATCGTAGTAGTGCCTAAGAAACAAGCAGCAATCACACTAGAAGAAATGAAACAATTTTTTGAAGACATCGAGCCACGCAGAATTGAGTTATCGTGTGAAGATTTACCAAAAGATTATTTACTCATTCCACTAGCGGATATGCATTTCGGGTTAAATACGGACAAAGACTATGAAGAATTAAGACGGGAGATTGCAGATAAGATTATCAACCAGTATGAAGAAATCTTATTCACCTTACATGGAGATTACTTCCATGTGGATAATTTTCTTAACACAACTGAAAAGGGTACACGTATTGACGATGTGGACTTTCGGGAGGGTGTTCAGGCAGGTTATCGGTTCTTATTACCATTATTAGAACTAGCGCTTGAAAACAGTCCAAATGTAAAAGTCGTGTACTTAAAGGGTAATCATGCACCATCTATTGATTACATGTTCATTAACGGGTTAGAACGCTTATATCCACAGATTGAATTTGATACATCCCTAGACGAATTTAAGCATGCGTGGTTAGGAAACCATTCCATTTTCATGCACCACGGGGATAAAGTGAAGAACGCAAACAAGTTAGTTGAAATCATGGTATCGCATTTCGGAAAGGAATGGGGAGAGAGTAAATCACGGTATCTCATTACTGGACACTTTCATCATGAGAAATCACTATCGTTTGCAGGGTTGACATGGTATCAATTACAAAGCCCAAGCAAGCATTCTAGCTATGATAAAGCATACGGGTACGATACAAGCGAATCGGGGCAAATGCTATTCGAGTTCAACGAAACAAAAAGGAGTGCGGTTTATTATGTATAAAATCATTCCTATCGAACTGAAAGACCTCGATAAATACGGAATCAAATTTGAGCGGATGCAGATACTCAAAAACATCTATGCAGGTAACAAGAAGAGTGAATACGATTATTACGTATTCGTGGATAAAAAAGCTATGAAAGATAAAACCATGATTGAGATTGAACGTGAGATTGACAATAAACTGTTTATGAAAAAGATTCAAGGGAGGGATTGAATGCTCACTCTATACTCAAAACCAAATTGTATGCAATGCAAGTTTACAAAAGAATATTTATTAGATCATAACATCGAATTTAGAAATGTTGATGTCAGTGTGGATTTAGAATCATTGGCATACATTAGAGATGAATTAGGGTATATGTCATTACCCGTGATTGAAACTGACACAGGGGATTCGTGGTTCGGATTCCGACCTGATTTACTGGAGGGGCTAGATGGAGAATAACTATCATTTAAAGCAGATACGATTAATTGATAAAGAAATTAATCAAATGCTAAATGAATTAGAACGCATTCGGTGTTCATTAATGCGCAGTCCACAATTAAAGCAAGTGAGTGTGCAGGAATCAAAAGTTGGATTGAAAGACGATGTGTATATCAAAATGATTGAATACAACGATAAGATTAATCAGAAAGTGGATGAATTAATTGACACGAAAAAGAAAGTATTCGATATTATTGAACAAATCAAAGACCATGAACAACGATTGATTTTAAAAATGCGCTATGTGGACTGTGAGAAATGGGAAGACATCGAACAGGAATTGCATGTATCGAAAAACACGATGCATAGAATCCACAGAAAAGCATTAAAAGAATTTAATTCATTATGGTACTAATTGCGCTAGAATGTGACTATATATGTGTGATAATGTTATGGTGCAAGAATAAAGATTAATCAGGTGCCTCTGATGCTTGATTGCGTTGGGGGCATTGTATACATAATAATCGGCTTAGCGAAATAATCCTTGGTGACAGGGGAAAGTTACTCTTTTTATATGTCAAGAGTAGCGGCGATTAAATGCCAATCTAAGCAACGTGGGTATTAATGGAATAAGAAATTGTTTCAGCTTCGAAAACTATTATTTTTAGGCAGAGTCAATCGATGAGCCAGTGCAGTCATGCATTAATAAGTGGTTGAAGGAGTGATACGACACAAGGTAATAGCGTGAGGGTAGCTCTAAGCGCAACTACCATGAATGGATTTCTTGAGGTGGATAACCTTATAAGTCTATTTGAGTGAAGAACGATGCTAACGTTCATGCATAACAAGCAGGCGCTAGGGATTTTGTTATTCAAAAGATAACGAACTCTAAGGCAATGCGTGTCTGTGACAATATAATTTACATGGATAATGACGAGCCAGTCAATTGGAAACTTATTAGCAAAATAAGTGAATTTGAGAAGCAAAAGTCATTGCCCGTTATAAACGATAGTGCCTTTTTGTAGGATTGACCTACACACGAAACCTTCGCAAGAGGAATCGTGAAGTCGAAAAGTAAAGCAGTTTAGACCGTAGCTAGGTTTTTATTAATTGAAAGACGGCTTAGTAGTTTATAACGATACGAGTAGTTAGCGATACTAACTAGGCATGAGTGTTACGCATAGGGATATGTGTGGAAACGAAACTAAAACATAAGGTTTCAAAAGACACTCAAACGTTACCTGTATTCTCAAGGTGTTAAGTGCTGTACCCGTGGAAGGGCATTTATGTTAAGGTTCGATTCCTTATGCAGCAGTTTTGATTGCGGTATATATCTAAGGAGTATACCTATAAAGAGCCACGACGGCGTTCATATCTGATAAAAAGGGTATGATAAAGTCGCACTTGAAATGGGCAATGCCTAGAGTGTTGCTACTTACCTCTTATGCTTAATTGCATAGGAGGTATTTTACTATACATAAAAATAATTCTGAAAGGAGCAAACATGAAATACAAAACAACGATTGAATTAGAAGCAGTACAGTTTACAGGTAATCTAACAGAAATGCCCGATTGGTTTTTGAATCGATGTAGTATTGGTAAATCGAATGGAGAGTGGTGCGTATATGACAGTTTATTCAAAGAAGAAGTTAATATTCGTATTGGTAACTTCATTTTGGATAATGCCTTTGATGTGGTTGAAATACTGGATGCAGAAACATTCAACAAGTACTATACCGCCATAACTGCTGAAGGTGGGGAACATGCCTAAGCGACCGTGCGCATGTCCGACCTGTACCGCATTAGTGGATATTAAAGATAGGTATTGTGCAATTCATAAACCGTCACAGGTAGACACACGACCGTCTGCATATCAACGTGGATATGACCATAAATGGCAAAGAGCAAGCAAACGTTTCTTATCCGAACATCCTTTTTGTGAGGAATGCTTGAAGCAAGGGAAAATTACCCTAGCAACTGATGTAGACCATAAAGAACCACATAAAGGAAACAAGGTTTTATTTTGGGATATGAAAAACTGGCAATCACTTTGTCATTCATGCCACAGCAGAAAGACTGCTAAAGAAGATAACGGTGGATGGTATTAGTTTATTTTGCAAAATAAAGTACCTTAGAGCAATTTTAGGTTTTCAAGGTATAATTAACCGTCTTTAGTTTTAAGATCGCTTATACGTTTAATATGAGCGTTTGATACCCTATATACGAATTTACATTTCATTCCCCAGTATTCGAAATTTGGTTTTTGATACCCTATTTCGAATTTTGGTTTTTTATATAGCGATTTCGAATTTTCGTTTTTCTATGATTGTGATTGTGTGGAATTGAAACAAAGACCGCACACAATGTATATACAACATTTTTAACATCGGAATCGCCTAATTGTTTATGCTTAATAGGAGAGAAGAAAAGGAGGGTAGGGTTATTTAAAATTTTATATAACCAATAAATAAACGACAACAAGCGAAACAGTCACGCTTTTAAAACTTAACTAATGATAGTTTATATAATTAAACAAACGTATGACTATATAACGATTTATATAACCGCTATATATCACAGTGCTAATTCCATTTATATAAATATCAATAAACTACGATACTATTTGGATAGAGTAGGAATCATTCATGAATCGTGATAGACATTTATTAAACATTATTATTGACGATTGGTTTGAATCCGTTTCATCGATGATTGCTATTGCAGGTTCGAATCCTGCTATCGTATTATTCCTAAACAGACTTTTGTCCTTTCAAAAATTCATTTCTTTTTAAACCCTTTCTTAATTATCCTCAAGTCTGTTTAGGTTATTTTGGATAAAATAAAAAAGCTGCATCTCGAATTTAAAATTCGAAAAGCAACTTCACTTCCAAAAAAAGTGGTGGGCGTATATATCCAGCCCCCGTTTTTTTAAACTGTTTATAAGGCGAGAAAATCACGAAAAAGTCAACCCGTCACTATTATCGCATAATCGGATAATGTCCGAGTGCTTTCTTTTCAAATGAAAACAGTTTTCATGGCTTACGCCTTAGATTTTCAAAGGTCAAGTGTAAATTTACGTGTTTATGATCTTGAATATATTGAATATTCGCCCTTACCGTATCACTGTTTTTTTGTTTTGTCAAGATGCTTAAAATTAGGATAATTTCTTGTATTGCTGCTAAACTTTAAAACTTATTTTTACGCTTTTAAATTTAAGCTTGTACGCTCGAAAAATTAAAGAAGAATAGTAAAACAAGCCTATTCTTTTAAAATCGCTGTAAGGGGCTTAAAAACGCAAAATAGAAGGGGTTACAAGAAAGTAAATATTTTAAAATTTAATAATTGAATGTATATTCTTAAAGATTCAATTTGATACATACGCAAACAAAAACAGCGTATAAGAATACGCTTATATAGTCAGATATCGAAATACACCAAAATTAATAGAATCGCTTAAATGTGCCTTAAAACGCAAAATAGAAGGGGTGCTATTTAAACGGGTTTATTATTGTGCTGCTAAAAAAGACAATAAAAAAAGAGTGGTTTTATAACCACTCTCTATGATCCATATTATATTTTAATGTTTCGGGCGTATGGTTTAACTTGTTCATGAACTCGTAAACTTTTGGCGGTAGTAGGCTAAAATTATAATCATGTTCAAAGTAATCATAAAAGCAGCCTTTTAAATTGTTATAGTATTTTTTAATAAAATTATTAAATTGTCTATGTGTCATGGTTTACACCTCTTTAAAACCTTGATAATATGCGTTGCCTTGATTGGCTAGGATGATACTTTTAATTTGTTCATCAGTTAATTGTTTCAAAAGTGAATCAAAATCAAATTCACGAATAGCATCGCAATTTTCTTTTTTATTCAACTCTTCTAATTCTTTAGAATAGTTTAGCAGCTCATGAAATGTATCACCTTCAAGATCTAAATAATCATGAACTAAACCACGTTCAATAAGTTTGAATAAAAGTTCAAAATATGTTTCTGCTTCTTCATTCCATTTAACGAATCGGCTTGTATCTGTTCCTATCCATTTAATCATTTTTAGTCATCCTTTCTAAAATTCAATTTTAAAATCAAGATAATCATCAACTAGATCCATGATGTTAGTATATAGCGTTCTTATTAATTCATCCATAGCAGCAGGCAATTTATTCAAGCGAAAATCTTGACGAAATTTATATAAATTTTCTTTGTAGTTTTCATCAATAAAATATAATAGTGTAAGTTGTGCATCTTTCATTTTATTTTCCTTCTTTCTTAATCTTCAAAAGTGAATTCAAGAACGTTTTTGCTTTCTTTGAAATACTTTTCGATACAGTTTGCTTTTACCATCATTTTTCCGTAACCTTGTAAATATTTGAACGTTCTTCTTTTTAGTGGGCGAGTTTCATTCATTAGCATCAAGTAAAGTTTTTCAGAAATTTCTTCCTTTTCTCTGTGACCGCAAATAATCCATCTGTTTCTATATTTAAAGTAACCAGTACATTCCATGAAAATTTTCATTTTATTTACCTTCTTTCTTTAATTCAATGTATTGTTCTGATGTTTCTTCTGTCGCGTACATTTTAGCAGCGTTCTCAAATCCTTCTTTGTCACGTTGATACATATTTAATTTATTCAAGTTAAAAATAAAGTTTGTCATGTTTAATTGCATATATGAATATAGTTCATCAAATGTAATTGCATCGTGTCCAAAATTTTGGATAAGTTTTTCAATTTTCTTAATAGATTCGTTACAAGCGTTTGTTTTTTCTTCAATGATGTTATTGTAATAATCATATTCATTTAAATTTTGTTTGATATATTCATTGTATTTTTTATCGAATAATTTACAATATTGTTTTCTATCCATTTAGAAACCTTCTTTCTTTAATTCATACAAATATTTCTTATAGAAAACACCAACAGCAACATCAGTTTTATATTTTTCGGCAAGTTCTAAACTTCTGTTTAAGTCTTTGTTATTGTGTTTTAGCGTGTATGCTTTTGCTGCTTGAAATTGTTTTGAATTTTGTAAGTTGATTTTCATTATTATTCCTTCTTTCTATCGGCTTTTTAAAATTACATCAAATAGATCTTTAAACGATTCGATAATTTTCATTTGGTATTGTGGTAGCTGCTTACTGTTATATAATTCATAAATTGTAGTAATATCTTCTGAATTATTGAAACCGTGATATTTTTTGTTTAAATGTTTTGTAAATAGTTCTTTTTTCTTGTTTATTTTTTCAA
>vSAG-92-C19
TAGGGATGTAAAAACTGCCGGTAGAGTAAAAGTAGGTACTCTAATAGTAGAAAAACTTCTTATCACTTCTGGTTCTGATACTTGGGTATGGGATTGGCTTAATTCTTGCCAAGATCATATATTGGGAGGAGGTTTAGTACCATCTGATTATTGGTCAACTATGGTAGTTAATGAATTAGCTGAGGATGGTAAAACTATACTTAATACTCATTCATTAACTGAAGTTTGGCCAAAGAAGATAGATGGTTTAGATTTCGATAGAACTGCTTCTGAAAATACTATAGAAAAAATAGAATTTTCTGTAGGAACTATAGATAAGTATTAATCAATTAATATTGGATAGGGAGTAAGATCTTATAGGTCATACTCCCTATTTTCATTTAAATTTAAACTTTTAAAAACATGGATTTTTTAACAAAAGAATTTATTGGACCTTCAGGTTACAAGTACACAATTAGGGAAGAAAATGGAGAAGATGAAGAAGTCCTCTCAAATCCTTCAGATGCTCATAATCTAATGAACATCACTAATTTTATTTCTAGAATAGTAATAAAAACTGATTTTACAGAATCAACTAAGTTAACTCCCATAGATGCTTTGAATTTACCTTTGAGAGATAGGTATGCTATACTTATTCAATCAAGGATATTCTCTATAGGAGAAGAATTGGATTTTACTTATAGTTGGCCTTTAGAATCTGAGCCTACTTACTATAGTCAAGATCTTAGAGAATTAATATTTGATGATTATACTAATATTACAAAAGAAGCTCTAGAAGATAAACCAGACGCTATTAAACCGTACAAGGATATAGAATTACTGCATACTTTAAAATTTAAGGATTATGAAGTAACCCTTAGTAGTGGCAAAGAAATCAAATTTAATCTCATGGACGGTAATGCAGAAGCTTGGTCTTTATCCTTACCTATAGATAAACAAACTCGTAATGCTGAGTTACTTGCTAGAGGTTTAAAATTAAAGGTTAATGGTAATTGGGAAACAGTACAACAGTTCTCTTTATTTACTATAAAGGATATGTCTGAAATGAGATCTATTGTTCATGAGATAGATCCTATATGGCAAGGTACTGTAGAGATAGTTAATCCCCGTACCAATGAGAAGAGTTTATATCCTATACTGGGAGCTCCTCATTTTTTCTTTCCAACGGAAGCGTAAATGAAGAAGCTGAGGGTTTATCTGATGAATTAGTATTAAAGAGAAAGATACCCAGATTCATACCCTTGGTAGATCAATATGTTTATATACAAAGAGCAGAAATCAATCCTGGAGATTATTTCTGCTTTTTACGTCTTCCGTTAAGAGTAAGAGAACGCTTCAGATTAATAGCTGAAGCATATTATGATTTTCAAAAAGAAAACGCTAAAAAGCTTGATTAAATATGTTTGGAAATAGCTCATCTGTAGTTGATATTGGTATTTCAATGTCACTCAGAGATCAGTTTACAACTCCTGCAGGTAATATAGGTAGAGCTTGGCATAATATGATGAATGGTATAACCCAGACAGCATATAATGCTCAAACAAGTTTTGCTAATACCGTAGCTATGAGTATGAATGTTCTTAAAAGCCTTGAATCAGCTTTTGAATATTCTGCAAAGGTTCAGGATAATTCTTTCTTAACTACTAAGATGATTAATGATGGTTTAGATCATCAGAAAGAACTCCTAGAACAAGCTCAAGCTATCAACCTGAGAAACCCTCTTACTGCTATGGATATTACTTCTGGTCAGAAGTTTATGGCTATGGCTGGTATGGGTTTTGAACAGATAAAAGGAGCTGTAGAACCTGCTGCTCAATTAGCAGCTATCTTTAATATGCCAATGGGTCAGAAAGGAGGTACTGCTGACTTGATGACTAATATCATGTCTATGTATAACTTAGACCCAAGTAAGGCTAAATCTGTAGCTGATGTATTAGGAGTAGGTGTAACTTCTGCTAATACTAGTATGGAAGACTTAGCTCAGGCTATCAAATATTCTGGAGCTACTGCTAGAATGGCTGGTATGAACATTAAAGAACATGTAGCTGCTATAGGAGTATTAGGTAACTCAGGTATTCAGGGTTCAATGGCAGGTACAGCTATTTCCAATGCTATAAATATGTTCAATAAGGCTATCTCAGGAACTTCTAAGGGTGGAGCTAAGGTATTAAAAGCTTTAGGTTTAGATAAAGATACTTTAACCGATGCTCAAGGTAAATTAATACCTATAGCTAAATTGGTACAATTAATATCTGAAAAAACCAGAGGAATGTCTTCTGTAGATCAGTACCAGGTATACTTTAATCTTTTTGGCCAGAGAGGTATTAGAGCTATGTACTCATTAGTTCAGGATTATGAACATAATAATAAGTTTGCTGAGATAATGGGTAAATTAAATACTTCTGAAGGTTGGTCTGAAAAAACCATGGAAGAGAAAATGGAAACTCCATTGGGAGCTATTCAAATGATGTCTTCAGCTTTTGAAAACTTAAAGGTTACTGGTGGAGCTGTATTAGCAAAAGTATTTGTACCTTTAATGCACTTAGCAGGAAACTTTTTTACTACTATAAATAACTTTAGTAAAAGTGGCTTAGGTAAAATACTTATACAGGGTTTAACTCTACTTACTATGTTCAAAGGTATAAGAGCTCTATTTGGATTCTTTGTAATAGGAATGAAGAATATAACTTCAACTATGAGAAGTACCAATACAGCTAGTAACCTATTTAAAACTAATATGGGTGCAAGTAATATTGCTGCTTCTCAGATGGAGATTCATTTGAGAAATTGTATGTTACTTTTAAACAGAATGGCTGTAGTTCAAGGATTATCTACTGGTATAGGTATGGTTGGAAAAAGAGGAAATTTAATGCCTCTTAGAGATGGTTATACAACTGAATTGGATAAGAACGGTAGATTAAGATATAGAGTAGCTAAAGGGTTTACTTCAGCTAATGGTAAACCTGGTGGTACTTTTGTTTCTCCTGAAGAAGCTTTAATGATGGGTGCTGCAATGGGTTCTAATAGACCTCCTACTCCTACTCAAAATCCCCATGGTAAATCTCCCTTGTTTAGATCTTTGAAAAATTTCTTACCTAAATCTCTATCTAGTTATGTTGCTGCTCCATTAGCTAAAGTTGGAAGTGGTATAGCTAATATAGCTTCTAAGGGTTTAGGATTTTTAATGGGTCCATGGGGATTTGGATTATCCTTAGGTATATCTTTTATCCCAAGTATTTTGGATTTCTTAAAGGGTGATAGTAATAGTAAAGAGCAACAGATTAAATCAGCTGAACAACGTCAAGCTCAGAGAGATGCCGAATTAGTTAGAGCTATTGCCAATGGTAAAGCTGCTTCTATAAGTATAGATTTAAATGGAAGTAACGTAGGGACATTCTCTGATGGAGATAAGGCTAGCGTAGATTTGGGAGGTCCTCAGTTTGAAATGAATGATTATGGAATGTAATATGAAATATTATGGCAAATATTATTCCTAAGAAAGTTAGTAAAATCTTTTCAGATGTAAGAGATTATACGAGTAGTGATACTGTAACTACTATCTTAACTTCCGAAGCTAATAAGATATGGAGGGCTAAAATATTATTAGATAGAGTTACTAAACCTGGAGAAAAGGATAATCCTGATGAAGTATTTCCAAATACTAATGCAACTCCAAGTTTAAAAAATGGTTCAGAAAAACAACAGTATAAACCAGTAGTAAGTAGTAAATCAACTTTATTAAATAAAAACTTTAAATCTAGACTACAGATAAGTTTCCACCCTAATAAAGAAGATATAATTCCAGCTAATTTAACTGGAGAAAGTCGTAGGCAACAATTAAGTAAATCTAAACCTACAATCAGTATATATAATTTTTTCACTTACCCTATACAGAGTATAGAATTACAAACTATACCTAAGGATTTAGAAATTAGTTCAGAAGGTACCTGGGCTGTTATAAATTCCAGTGGTAGAAACTTACCCATGTATCATTATACTGGTTCAGAAACTACCATACAGTTTAATATATCTTGGTATGCTAATGATCCTAAAAATCCTCAAGATGTATTAGCTAAATGTAGATTATTAGAAAGATGGAGCAAAGCAGATGGTTATGAAAAAGCTCCTCCTTTATTACAAATAGATTGGGGTACTGGAGGTATATTTGGTAATTTTAATGCTGAAACTGGAGAAAACATGAAAGGTCCTAAATACTACTTTATTCTTCAATCAGCTTCTTACAAATTATCAGGTTGGCAAACAGATGCAAGGATATTAGATCCTCATTCTAATCAATTAATACCTAAACCAGGTTATACTAAAAGGGGATTAAAACCTTGTCTGGCTACACAGGAATTAATATTTAAGAGAGTTAGTGCAAGAAGTATTACTTATTCTGATATAATTTCTGATGATTCTCTAAGAGGAGTTCAAGGTATAAAAGGTTTCTAAAAATAAATTATTATGGCAACAGGTCCTTACAATATAGATAAAGTCTATAGGTTAAGTTATGACGAAGGAGATTATTCCTTAGAAAGAGAATTAAATGATTCATTAGCTGATAGTGGTATACAACATACAGTACTTGAAGGTGAAACTTTACATAGTATAGCTTTCAAGTATTACCATGATTCAGGAAGATGGGCTGATATAGCAGATTTCAATGAAATAGTAGATCCTTTAGATATAAATAAGGGAGATATTATCTTAATACCAAATTAAAATGGCAAAGATTAAAGTAAAGAAAGAAAATAAGGAGGTAAACTTTAAACCTAGCCAAGGTAAGTCTAGTCATTATACTTTGATGCAGGGTACTGGTACTCCTTATATAGCTTTCTTCAATGAGGATGGTCAACCATTAAAGAATCCTGATACTGGAGTACCTCTGGGAGCTTATGTAACTTCATTTGAATTAAAATTAAGTGAAGAAGCAGAAGACTATGGTACTATTAAAATTGATAACTCTAATCCTGATTTAGTGAATATGAGTGAATTAAATGAGAATGGAGTTATCATTATTCAGTATGGGTATATATTTTCTAACGGTCTTACTAAGTCTTCTAAACCTAAGAAATTAGTAGTAAAACAAGTATCTCTATCTTTTGATGAAAGTGGAACTCATATATCTATTATGGTTAAAGATTCTGTTACTGATTTGAGGCATTCAATCCCTTTCAAACCTTCAGGAGATGATGTAACTATGCTAGATTATATGGATAATGGTTTTGGTCAAGACGTAGGTGTAATTATAGAAATGTTTGAATAGTATGAAAGCAGAGCCAAGATTAATAAGTAATCAGATTTATGAACATATACAACCTATTACTATAGAAGAGGAGATTATCCCTAAGAGGATAGTATTATATGCTAATAATTTTTCTGGTTTAGATCCTACTCCTGTTACTGATGAAGAATTGAATAACTTACTTGGTAATACTGTAGGTATGGCAGGTAATAATGTATTAGTACAACTTAAGAAAAAATTCTCTACTTTCAGAAATGGTCCCTGGTATATAGATTCCAGGGACGGAGTTGTGTATATACATAATAGGAAGAATTCCATAAGCAATGTACATGATTATACTTATAACCGAGAAAATGGAGAATTACTTTCAGCAACCTTTACTATACAAGAGGTTTATAAACCTTTTGCAGGAGTTAAATCTGCCATAGATGCTTTAGGTAAAGGTTTAGGTAAGATAACTGGTAAATTAGATGAATTCTTTTTACCCGATGGTTCAGAAATTCCTTCAGACTTAGGTAGTGAAACTTTAGAAAAATATAATAAGAGATTTTCTATCAATAGAACTGATACAGTAGAGGATGTTATGAGAAGAAATGGCTACGGAGAAGGTTGGAAATTATGGAGAAAACAAGAGGGTAAATTAGAATCTAGATATGTTAATTCTATCTGGGAAGGACAGAGATTAACTAGAGAATATAATAGTAAAACTCCTGGTCAAAAACAAGCTCAAATTAATAAAGCTATAAAAGAAGCTTATGGTAAGACGGATAGAAATGCTCAATTGAATTATCTATTCCAAAAGAATCCTATGTTAAAAGAGAAATGGATATTAGCCATAAATGCTATCAAAGATTATGGAGAAAACAGTCCCTATGCCCAATACTATAAGAATGATTTCATGGAGAGTGCTTCTAATTATAATGTACCTGCTAAGAGTGTAGATTTTAATGATTACAGTACTAAAAGATTTACTATATCTCTATCACCTTTTGAAAACACTGGTCCTCAATCTGTAAAAAAAGCTTCAGATAAAGCTTTAAAAACTTGGGTAGTTAAAAATCAAGTTAAAAGAAAATTAAGTGGTGCTAATCTTATACCTGGTAGTGAAAAGCTTTACACCTTTAAAAAATTAGTACCTATACATGGTTCTCCTAATCCCACTTTCAAGCAAGTTATAATGACTGGCGGTACAGTTGATATTATGTATACTGGATATGGAGGATATAGAACTTTTACTAATGGAGCCCAAGTAGTTCAAGATGCTTTAGGTAGAAACTTAGATGGAAAGAAAGCTCCTAATTTTAGTAATCTCTTGGGAGATGTTAAGAAAGCTTTACATAATGCTGGTAAAGGTAAGAAAGAAAAACAATTATTAGCTACTGTAAGAGTAATAGGTAATCCTGATATAGAGGTCTCTAACAGTTTAGGTTTATATAACGTTGGTAAGAAATACTCAGGTCAATGGTATGTAAAGAAAGTTACTCATCTAATAGAACCTGGACAAGGTTATATATGTGATATAGAATTACAGAAACACTTACCTAAACCAGGAGCTTCAGGAAATGCTTCATTAGTAAATACTCAGAAAGGTACTGTAGATAATACTAAGGCTTCATCTAATCCTGTATCGGCTAAAAATCATACCGAATTGAGGAAGAAGACTAAGAATTCTTCAGGTCAAAATCTTAAAACTAAATCTCCAAAAGGTAATAATTCAACTTGGCAGGGTTATTTAGATATACCTTGGACTGCTTCAGAGAATGCTGCTGTAGATGCTGTAATACAAAATGGTAGGAAAGCAGGTATGTCAGATACTGAGATTTCTAAGTTAGTAGGTAACATGGCTAATAATATTGCTAGAAGAAGAGCTAGTGAAGCTAAGGGATATGGAATTAAAGTTCCAGGCTATACTACTCAAGTAGTTCAAGGTAAGAATGGTAGAATTGTTAAGGTACATAGTACTGGTAATATCGGTATAGATCCCAATATAAAAGTTCCAAAAGGTAAGTATACTTCTAAGAACTTCCAATCAGCTATGAAGAGGAATAATGTAAATAAGAAGAAAAAATAATATGGCAGAGGGTTTATTATCTCAATTAGTAGATAATGGAGTAGAATCTATAGGTAGGTATTATTCCATTTATCGAGCAGTAGTAATGGATATAGATGATCCTTTTAATATGGATCGTCTGCAGGTTTATGTACCAGATGTAGATGTAATTACATGGGCTATACCCTTTGGAAGTCATGGTTCAGAAAATTGCGGTTTTAGATTATTCCCTTTACCTAAGAAAAGTGATATAGTATATGTACTTTTTGAAAAAGGTAATCCCGGAAATCCTTTATGGATTTATCATGGATGGTCTATGAATCAATCTCCCGAAGAATTTGAAGATCCTGATATATGTGGAATAGTAACTCCAAAGGGTACTAAAATACTTATTAATGATAGAACAGGAGAAATTCATATAGAGGCAGCGAATAGATTATCTATAGTAGCTTCTAGTGAAGATGGTATAGTAATTAGTGCTAATAAAATTAGATTAAATTCTAGCCAGCAGGTTATATTAAATAACGGTGATGAGCCTTTAATTAGTATAAATTCATTAACCAATAGGTTAAATAAATTAGTAAAGGAAATAGATGAATTGAAGAACCTATATAACACTCATACTCACCCTGCTATTTCTTCTACTACAGCTAATGTGGTAACGAAACCAATTTCTACTTTTAATAAAGAAGAATATTCTGATGAATCAACTTTACACTAATAAACATGGATAATATAGGTAATGGAGCTTTATTCCCTATAAAGTTAGGGAAAAACTCTGAAGGACAAACAGGTTGGTACCCTGTATACAATGATACCAGATTAATAGAGAATAATATTCAATCTATCCTTACTTATGAATTGGGTTTTAGATTTAGACAAGAATATTTTGGTAACCGATTAAATGAATGTTTAGAGGAACCTAATACTCAAAAGTTAAACTTTATGATACAGCAATTCATAGATATTGCTATATCACCTTATGAGGGTAGAATTGCTCTTAAGAATATAACTACTTCCAGGATAAATCAAATATTAGATATACTTGTAGAGTATGAGATTTTATCTACTGGTAAGGAAGGTTCAGTATTAATAAATTATAACTTAAATCAAATATAATATGCTAAGCAATAAATGGACAAATACTTTAAGTAGATCTTTTCAGTCTATTAGGACTGATATGATATCGGCTTTAAAAGATTTTAAGGATAAAGAAGGTAAACCTTTGATAACTGATTTATCAGAAGGTAATATATTTGTAATCATAATTTCTTTGTTTGCAGCTATTGCAGAAGTACTGCATTACTATATAGACAATATGGCTAGAGAAGCTTTTTTAACTACAGCCCGGAAATATAGTAGCGTAGTTAATCAAGGTTTATTAGTAGATTACCATGCTCATCTAGCTAATCCTGCTACTGTAGATGTAATTCTCAGTAGGGAATTACAGGGAGCTAATACAGGAGCTAAGGTAAATATTCCTAAAGGTTTAGTCTTTATAGATATATTTGGTAATCATTGGGAAAATACTCAGGATGTTAAATGGGATAATAATAGTTCTAATTGTATACTATCTCTGGTACAACATGAATTTATAGAAGATACTCCCTTAAATAATCAAATATATCCAGGAGGAAATTTGATATTAGAAAATAATCTGGGAGATAGCTTTATAGAACATAAGGGAGTACAGTTAACTTTAAACAATGATACTTGGACTCAAGTAGATACTTTTGCTTACAGTAAACCCACTGATAAACATTTTATGGTTACTATAGATGAATCTAGTAATCCTATAATAATATTTGGAGATGGTAAATTTGGTAAGATACCCGATGTAGGTCAAAAGATAACGGTTAAATATTATGTAACTAAAGGAGAAAAAGGTAATATAAATAGTAATTCGATTATAAAAGTACCTTCTTCATTAACAACTATATTACTTACTGCTACCTGTAATAATCCTAATTCAGCTGGAGATGGTAAGAATTATGAGGATATGGAGTTATTACGTTCTCACGTAGCTATTCAAGCTAGAACTATGGGTATAATAGTAACTCGTAATGATTTAATAGATTGCGTTAAATCTATACCAGGTATAAAGGATGCTAAACTAGAAGAGATATTCAATAGGAAATTAAATCTATATATCTCACCTTCTACGGGAGATACTACAGTATCATCAGAAATGATTTCAAAAGTATCTAATATCATTCAAGATAAGAATATGTTAGCCAATAGAGTTACGGTAAAATCAGCTGGAGTATCTAAAATACATCTCAGTTTGAATATTACAGGTAAACCTTCTTATAAGAGTTCTCAGATATATAATGAAGTATTAATGGCTTTATATGATTCTTATTCTGGTAATACCTCTAAGATAGGAGGTAATATTAGAGTTAGTGATATATATGCTTTATTAGATAATTTACCTTCAGTAGATTATCTGTATATAAATAAGTTCTTTATTTCACCTTGGCCTAAGATAATTAAGGGAGATATTCAATTAGATTTAGAATTAAACGATATAGAGAAAGCTAATGGTTCTATGACTTATCTAATAATCATGAGAGTAGATAATACTTTTAACTTACGTTCTACTTCAGGTAATTTTGTTATAGAGAATCAACAGATATCTAACAACATTTTAATAGAAGATACTAAAAATGGATTTAAGTTTTCTATAAGTATAAAGGGTACTTATAACTTAGGTTCTAGGTATGAGTTTACTATAAGTGAACCTAATGTAGATTATGAAGATACAGGATTTAATCAGATAGTATTTGATGATCCTTCATTGTTAAATACGAATATTAAAGAAACTCTATAGATATGATAGATATAAAAAATTTGATAGAGTACTTACCTTTTTATTATAAGGATTCTGATACTTATAAGGATTCTAATGGAAAAGGTATATTAGAGAAATTTCTAGAAATATGTGGTACTTATTTCCAAGATAATATTAAGAAAAGTATAGATAATACTCTAGAACATTGTTTAAAGGTAGACAAAGATATAGATGATGTTTACTTAAACTATATATGGGAATCATTTGGTAAATTTCCTTTTGCTAAACCTGATAGTAAATCTATTTTTAATTTAAGTAAAGAACAGAAGATAGATTTAATAAGATATGTAATATCTCTTTATAAGATAAGAGGTAGTAGAAAGTTTTATGAAATAATCTTCAGATTATATTCTAATAAGGATAATCTATTAGAACTGAAGAATATAGAGGAAACTTCTCCTGATTATCTATCGGATTTTAGAGATGGTTCTATATCTAGAGATAATACCGATAGTACTGATTTATGGCCTTATTTCGATATGAGTAGTTTTGATTCAAAGGAGAATTTTGATGAATATAGAGAAATATCTCTACATGGCCAAGTTGATTTTTATGTAAGTATAAACCCTTTAATATCTACTAATATGAAAGAAGTTTGGAATGTAATAAAGAATTGGATAGATACTTACCTACCTTTCCATACAGTATCTAACTTAATATTGAATGGTAAGAACCATGAGGAAAAGGATTATAATTTTAATGTTTTCTTGAAAACTGGAGATAAATGGTTACCTCAAGCTACTGGTGCAGAGGTAGATTTACAACCTGGAGAAGATATTCTACTTAAAGTAAGGTTAGTAGATAAAGAAGGTAATTTAGTAAAAAATATACCTTGGTATAGTGATATGGTATATACTAAAGGTAAGAAAGCTAGTGAAGATCCCAATTATTATAAAGGTCAATCAGAATACTCTAGGTACTATGGAGAGCAGATCTTTACTATACCTTCTGTTTATAGAGTAAAAGATTCCTTTAATATAAAGGAAGTAACTAATAAATATAGGTTTTACTTAGAATCTTCTTCAGATTCTTTTGAATTTGAGGTTAAAAATACTAAATACACTGGAGTAAGTAATTATGTAATCTATGTTCAACCTCATACCAAAGAATTAGATGGTGTAAAACCTATAGAGGTTACTATAGAAGCTTATAAGTTAAATGAGGATGGTACTAAGCAACCTTGTAGAGTATTTTCTGAATGGTTGAATGTTAGTGAAAAATCCTTTGAAGGAAATAATTATTTAACTAAGTGGAAGATAAATAAAGCCGGTACTTTTGGATTTTATATATTAGAGAATCCTAATTACAGAGTAGAGGTTATTATTAAGGATTATGTACCAGCTTATAAAGTATTATTAGGTTATAAGTATAGTCATATAAAAGATCCACTAAAACCTTATAAAGATAAACTTAAATATGAAGAGATTGATAAGTTAAATGAAAAGGTAGACAATGTTAAAATAAGCACTATGCCTTGGTTATTAACCGACTGTTTAGTTAAGGTTAATATACTACCAATAGGTCCAGGTAAATTACCTAAAGATATTACT
>vSAG-92-D16
ATGATGAAATAAAAGTGCGAGAGCAACACAGCGTTACCCAAGGCAAAAAACTCATGGAGATGCTCAACAACGCTATCAAAGGCTACCAAAACAAAGTCTTAACTGCAGCTGAAGTAATTGAAGAGCTTATCAAATTAGCCAAAGAAATCAAACTATCTGACAATTTAGCCAATGAACTTAAACTCACTAATTTTGAATATGCGTTTTACTCTGCGGTTGCCGAAAATGACAGTGCCAAAGAACTCATGGGTAAAGATAAATTGCGAGAACTCGCCATTGTTTTAACATCAACCATTCGTAATAACATAAGTGTTGATTGGACAATCAAAGAATCTGCAAGGGCTAAAATTCGTACTGTAGTCAAAAGATTACTAAGAAAATATGGCTATCCGCCTGATATGGAGCTTTTAGCTACAGAACTCGTATTACATCAAGCAGAGGTAATTGCTGATCAATTAGTTAGCTAAAAAAGCTCTATATTTTATTTACTGCTTTTGATAAAAAAATAAGACGACGTTTCATTACCTCACTATTTTAATGAGAAAAGTATGTTTTTAATGTTTTTAAATACTTTTAATAGTTTTTAAATAAGCCGCAAGTCGCCTACACCAAGGCTTATATAAGATATTAGACGACGTTTAGTTACCTATAAGACGACGTTTAGTTACCTATAAGACGACGTTTAGTTACCTATAAGACGACATTTAATTACCCATAAGACGACGTTTAGTTACCCATAAGACGACGTTTAGTTACCTTAAATAAAGATATCTAAATATATATTATTAGACGACATTTAGTTACCTTAAAATTTTTAAAATAATAGGACGACAAATTGTTACCTCAGGATTGATTCAGATAAATTTATTATAAGACGACATTTTATTACCAATTTAATTCCTAATGATTCATATAAAACGCATAATATATCTGTTGCGTTTAAACGACATAAAAAATATAATCGTCTTAAATAAGTTTTTAAAATAAACTCAAATGTCTAAATCTTCAACTCAAAAAGATATAGTCGTTAAGTCTAATAGACTTAATTCTGCACTTCAAAATTTAAGCCTAGCTGAAATACGAATTATCCAATTAGCGATTGTAGATGCTCGTGAAAGTGGAAAAGGTCTAGATCCATCTACGCCTTTAACAATTAGTGCGTCACGCTATGTAGAGGTATTTGAAACTACGCGACAAAATGCCTATATGAGGATTAAAGAAACTGAAGAGACATTGTTTAATCGCCGATTTAGCTTTATTGATGAAGATGGTCTACTGGTAAAAAGTCGTTGGTTGTCTCAAGTGCGGTATTTAGATAACCAAGGTGAAATTGAATTATCTTTTACGCCAGCGGTAGTCAAGGGAATTAGCAGAATTGATGGTGCAGTTGATTTTTTTACTCAGTATTCTTTACAACAAACATCTGGTTTGGATAGCGCTTATTCAACTCGGTTATATGAATTACTTGTTCAATGGAAAGCGGCAAAAAAGACCCCTTTATTTGAATTAGAAACATTTAGAGCGCAGTTAGGATTGCAAGAAAACGAATATGCTAGGATGTTTGATTTTAAAAAACGTGTCTTAGATATGGCGGTTAATGAAATTAATAAAGTGACTGACTTAAAAGTGTCCTACCAACAAATTAAAGAGGGACGGAGTATCATAGGATTTATTTTTACGGTAACTTTAAAAAATAAAGAAGCACCATTAAAGGATGTAAAACGTGATACCAATACCCTCGATATGTTCGTGCCAATGACCGATAGTCAGCGTTACCATTTTGCAAAAAAGTTATCCAAGCTTCATGAATTATCTTACCTTGCTAAAGGGGAGGCAGGTCGAAACTATGACGTGTTTGCCGAACAAATTGCCAATGAGCTTTCAGATCCTGAGCGAGTTAAGTTTTATGAAAAGTACTTAGTGCAAGTAGGATTTAAAAAATCAATTTGAAATTTAGGATTAATGAAATTAGCATAGTCATGCCAATTATCAATATGACGACCCTATTATGACCGTCACCATCCTTCACCGACTCGAAGCCCAAAGCTACCAACCCATTCCTTTGTTTTTAGAAGCCATTCCAGCAGGATTTCCCTCACCTGCTGAAGGGTATGTTGAAGAATGTGTGGATTTAAATGACTTGTGTATCGATCATCCTAATGCCACTTTCTTAGTCAGAGTCGATGGGTTGTCGATGATTGATGCCGGTATCTATCCCAATGACTTGCTGGTGGTGGATCGGAGTCTTGAGCCCCAACATGGCGACATTATCGTCGCTCGCTTATTTAACGAATTCACTGTTAAAGAGCTCAATCTTTATCCTTATCCAAGTTTAATTGCCCATAACGAATCCTTTGAAGACATTACCTTAGTCGGTGAAATTGACTTTGAAGTATTTGGTGTGGTCACTAATGTCATTCGCCCCATTGGTCGCGGCACTAAACGTCCTATCTACAAGTAAGTTTTCATTTCATCTAATTTCTTATCGCTGTTTACAACTCACACGACGGTCATTGTCGTTTAGTCGTCATTTGTCATTTTGATGACTTGTCTTTTTGCCTAAACTAGTCTTAATTATTTTTGCCATTGTTATGAACCCTTATGTACGCCTTAATTGATTGCAATAGCTTTTATGCGTCTTGCGAAAAGCTGTTTCGTCCTGATTTAAAACGTCGACCGGTCGTGGTGTTATCTAATAACGATGGCTGTGTGGTGGCTAGATCGGCTGAAGCGAAGGCATTAGGGATTAAGATGGGCATCCCTTACTTTCAGATCAAAGACTTTCTACAGCAGCATCGTGTTGCAGTATTTAGCTCCAATTACGCCTTGTATGCTGATATGTCAGCGCGGGTGATGAATACACTTGAACAGCTGTGTCCTGACGTGGAAGTGTATTCCATTGATGAAGCGTTTTTATACCTAGGTCGCTATCCAGCGGCGCTTAACGATTTAACAGCTTACGCCAAGCTCATTAAAACTACCGTTGAGCGTCATACTGGCATTCCAGTAGGGGTTGGGGTAGGGAAGACCAAGACCTTGGCGAAACTGGCCAATTACGCCGCTAAAAAGTATCCAGCGACGCAAGGGATTTGTGTGTTAGACAAGGAAAGCTGGATTGAGCGGCTGATGGCTATCACACCGGTTGAAGAGGTATGGGGGATTGGTCGTCAGCATACCAAAAAGCTTCACAGTCTAGGTATTACCACGGTTGAGCAGTTTGCCGCGATGCCACATAGCTTAGTGCGTCAGCATTTTAGTGTGGTCATGGAGCGGACCAATTTAGAATTGAATGGGGTGATGTGTTTAGGTTTAGAAGCGGCAATGGCTAAACAAGAGATTGTGTCATCGCGTTCGTTTTCTAAAAAAATCAGCGAACTTGAAGATTTAAGCCAAGCGGTGATGGGTCATGTGTCTAAAGCGGCCGTTAAACTGCGTAAGCAGCAAAGCGTGTGTAAGATACTGGTGGTGTTTGCCAAGACCAGTGCCTTTAACCCCAATGAGCCTTACCAAAGTATTCGTGGTCAATATCAGTTTATTAATGCCACCTGTGATACCCGGGTGATGATTGCTGGCGCTAGACAAGTACTAGAGCGGATTTATAAACCTAATTTAAAGTATGCCAAAGCCGGTGTCATGCTGTGTGCGATTCAAGATCAGGCTACCATCGTTGATGATTTGTTTGAGAAGCCTGACCTCTTAAAACAGCAGCAATCACAAAAGCTAATGGCAATGATGGATGCCATTAATCAGCAGATGGCGCACCAGAGCAAAGCTCAAGCCAAAGGTTCATCTAAAGGCAATGGTGGCCGATTGTATATTGCCAGTACCGGCATAGCCAAGCAGCAAGACTGGCAGATGAATCGAGCGTTTTTAAGCCCAAGCTATACCACCAAACTGTCTGATTTATTAACTGTACATTAATTTAACCAAGAGAATCCTGTATGTGTGCCAACTTTCAACCGATTACCCAAGCGCAAGCGTCACGCTTTACCAATCAGCAGTTAAGCTTTGACTTTAAAGACGATATCTATCCGGGTTACGAGGCACCGATACTATTTGCCAATATCGGTGACCCAGCAGAGTGGCGATCTGCGATGTTTGGTATGATTCCTAAATGGGCCAAAGACACCAGCTTTGCTAAACACACCTACAATGCCCGTAGTGAAACCGTTGCCGACAAACCGAGTTTTAAACATGCTTGGTACAATAACCAGTTTGCGTTAATTCCGGTACAAACCATCTATGAGCCTAAATACATTAACGGAAAAGCGCATCGCTATGGCATTCACCGCGAAGACAATGAACCTTTTACCGTGGCTGGGTTATATGAGATGGTAAAAATTGGCGATCAATTGATTCGCTCCATGACCATGCTGACCATCAATGCCGATAATCATCCTTTCATATCACAATTTCACAAGCCTGAAGATGAAAAACGCTCGATTGTGGTGATTGAACCTGGGCATCGCCAGGATTGGCTCAATATGCATCATGAGGACGCGTTTGAGCTACTTAAACCGATGGGTGCTGGGTATGTAGCGGAATATCTGCCAAAGCCGAAAAAACCGCTTAAAACGGCGCAAATGGATGTGTTTAATGGCTAGGGTAGCGTTTATAAGGCTGATTTACGCTATGATCTATAAGTTTGATAGTTGAAAGCCCATGACAGCAGATACGCAATCTCAAATCGATGCCATCTTTAACCAAGTTGCCCAGTACAACCAACAGCACGATACCAGCAAACCCTTGTTCTTTGATACCGAAACCACCGGTGGCGGCAGGGCAGACCAAATCATCGAAATTGCGTTTTGTGATAGTGATAGAAATCTGATTATCGACACGCTAATCTACACAGATAGACCTTCAAGTACAGGCGCATTTAAGGTGCATGGTATTTATCCTCATGAGCTGATAGGTAAACCGACCTTTATTGATATTCAACCGGCGATTGTGCAATTACTCAAAGGACGCACCTTATATGCCTATAACGCGAGTTTCGATGTGCGTATGATGCGTCAATCGGGGCATAAACTTCGCTTGCAGCAAGTTGAAGTAAAATGCCTGTGTAAGCAGTTTGCTGATTTTATCGGGCAATACTCACTCTATTTTAAAGCCAATCGCTATTTTAGCCTAAGCAAGGCTATGGCCCACTTTGGGGTAGAACATAGCAATGCGCACCGAGCAGCAGCCGATGCGTTAGCCTGTGTTACGGTATGGCAGGGGATGGTGAAAAGTCATCATTGGGATTATTGAATGGCGTATGATACTGAAATACAGCTATGTAGTAGGGAACAGAGCAACCTAATTAATAGGGTTGCTCTTTTTTATTGTGCTGGGATTCGTCATCATCTACATACAAAATAATATCACCTGGTGCGCAATCTAAATACTTACATAATTTATCAATGGCATCGATATCAATTTTTATCACATCATTGTTATACAAACGATAAAGGGTCGAACGACTTATATCCAAATCTCTATCAATATCGGCAACTTTAAGTCCACGTTGTGCCAATAAAACAGGCAAATTTATCTTTATCACAATAAAATCCCTAAAAATGAAAATAAATACTTGATTTAGGAATAAAATAATATTAACATAGTTCCTAAATTAGGGAATAAATTTTATTTTTAGATATAAATTCCCAATTTCAACTATTATCCCATACTTGAGATAATTTTCCAATCGAACAACAAAAAATTCAAGGAGCACAAAAATGCACCCAAACCCCATCATCCAACACCTCTATGACCAACTTGACCAAAGAAAAAACCGCCAACAGCAAATTAATAAGCTTACAAGCCAACTAATCAAAGAACAGCGGATACAACCAGGTAACAACCTTTACCTGTTTCTAGGACTCATCAAACGCTGCAACAACACCCAAGCCATTCAAACATGGATTTCAGAAATATTAGACGACATAGACGTAAACGACGACCAAGAAAAATACCAACAGCTTGAACATAAATTTCTAAAACTTATGCCAGAAATAGCATAGAACAAGTCCCCTTAACAACCGCTAAAACCACAAGCCTAACCTAAAGAAAGGAAAATCATATGGACTACAAATACCTCGCAAAAAATCACATCAGTGAACAACAAACCATCATTGTGCGTGACTACTTTGAAACCCCACTAGAGACTCACGGCAATCATTTAGATCACATCACACATATCTGTCAGTATTACAACATCAGTGCACCGTTACTTAGCGAAATGGTCAGCCATTTCAAAATCTATGACACCCAAACCCACTGTAGAGAGTGCAACATCATGCGACAAATCTACGAACCAACCTATAACTATCAGAACCAGAAATTCAATTGGATATGCGATGACTGTCATCAATTTATCCAACAGCCATTTGACAGCACTTTTTCAGCAGAACAATATTATAATGAAGACGATGACTGTCCCTTCTAAAATCTTATCGGTCAAAATCATTTTATGAATGCCATCATAAAAAACATAAAGATCCTGCTTAAAAAAGACAGCTAACGAAAATGAACTGGCTGTCTTTTTCAAAAAAAACATCACTAAAAAATTAAAAATCATCCCAAAAAATATTCACCAACAGAAAAATCACGTTAAGAATCTCAAAAAAAATTCAGCAGCTTAGTCAAACTCACTAAAAGCATCCTGCTCATTTTCGCCAATTATTCATCCCTATCAAACATCAACCACTATTATCAAAACAATATCATCACTCACTAAAAAACTATCATTTCTTTAGATACGAAACCGCATCAATTTCATGAGATGACAACCAAAAATTAGTATGATAACCTAATCAATATAAAGGTTCGGAAATCGACATAGCAGCACATGCAGAGACACCAAATTTACTAACGTAAATTGACTGTCTCTGCGTCCTGGCAAAGGGGGCTTGCCCCCTTTTGAAACCCCCAGCACCCATTTATCGCTTCACATAGTTGCGATTAAAATGGGTGCTTATTGGGGAGACCCTAAACCCCCTTTAACCAAAAATGGACTTCATAAAAAATAGATAGGCACTAAAAATGGCACAACAATCAGCCGAAAAAAAGCAAAGCCAGGACAAAGTATCGGTAAAAAAATCATCAAAAAAACTACGAGATAAGCGGCTTAACATTCGCTTTAGTGACGAAGAATTTTCTATGCTCGAAGCCAAAGCTGAAGGGATAAGTTTGGCTCGCTATGCTCGTGCAATTTTAACTAAGGGAAAGGTGACAAGACGTGAACGGGATTTTCCGACGATTGACCCAAGACTATTACAACAACTGCACGCTATGGGTAAAAATTTAAATCAACTCGTCCGTTATACCCATGAGCAAGCCAATGCCAAACGTCCGATTGATACCCTAAATTTAGCACTAGCCATTGATAATATGGCTGAACAATTGGCTAGGTTAAAAGCTCAGTACCAAGTGCCAGAAAATTATTTTAGGGCAGTTGAAGATGAGGATGTTGCGACTGAAGCAAATGACTCTGCCACGGATAACCCAATAGAAAGTTCACCCATAAACAATGGCAATCTAAATAATCATGTGATTGGATGATGAAATGCTGCTAAAGTTTTTCAAGCGAGGGGGCACCGATGATGATAGACGCACCTTAGGTGGCAGTGCCGTTAAAAATTATCTACTGGGTACCAACGATCAACCTCGTAAAAAAGCGCGTTTACTATTGGGTGATGCTGATGAAGTCACTGAGATTATTAATGGCTTGCCATTTGCCAAAGTTTATACCTCAGGCTGTCTAAGCTTTCATGAAGATGACAAACTCGCCGAAGCTCAAAAGTTTGACATCATGGCCGACTTTGAAGCCATGATGTTTGTTGGTCTTGAACCGCATCAATACACCAGTTATTGGGTTGAACATACCGATAAAGGTCGGGTCGAGCTTAACTTTGTCTTTCCGAATGTCGAGTTGGTATCGGGCAATCATCTACAAGTCTATTATCACAATCGTGATTTGAACCTTGTTAATAGCTGGAAAAATTTGACCAATGATAAGTATGGTTTTATCAATCCTTCTGATTTAGAAAACCGTCGGGATGTGACTCCCAGTATTGGTCCAAATCTGTTGAAAGACTGGGATCAGTCGAATAAGCAAAAAATTATCGATAAGCTCAAACACTACCAAAGCATTGAGGATTTTAAACAACAACTCACCGATGTGGTACTAACTCAAGCGGCATTGCGACAACAAACCGATGAGCCTTTAACCTGTCAAGATGACGTTGCAAAATTGCTTGAAGACTTTGGTTTCGAAATCTCTCGCAGAGGCAAAGACAGTATCAGTATTAAAAACCCTGACCCCACCAAAAAAAATATAAAACTTAAAGGTGTCATTTATGAGCGAGACGTCACCCAATCCATTATTAGCTACATTGCACAACGCACAGGCCCAAACCAAGCAGCAAATCCAATCCCAGCAGGAACAAGAGAAGACCAGCTTAGAACAGCAGAAACAATTTTTCCAAGCGAGCTTGAAAAACGTCGAGAACGACATTATCAGCGGTATGACGAAAATTTGCGAGCTGCTCGAGCAGTATCAAAAGAGCAGTCGAAGCTTAAGCGACAGCCATCTACAGCAGCATCAAAGCTGGCTCAATCAGACCTGTCAGACCTTGGAGAGCGCCAAACAGACCTTGCTTGGGATGTTGCAGCAAATGGATCAGCTCAAGCAGCAGACGAGCGACGATTATCAGCGCATTCAAACTCACCTGACGGAGCAGGGCAATCAACTGCATCAAGCCATAACCAACGAGACACAAACCACCCTGCAGCATCACCACCAGCAGCAACAAACCCTACGGGCGCAGATGGAGGCGAATCATCAAGCGGATATCGAAGCTATCGAGGACAGCCAACAACAGAGCAGGGCGCTGATTGGGCAAATGGCACGCAACAAACTGCGCCTAGGAATCGTGATGGGCAGCCTATTGGGGGGATTGATACTGCTGATGCTGATTCTGACTCTGATGAATTACAGCCAGTACAAGGATTGGCAAGAGACCAAGATCTTGGTCGACCAAAGTCAAAAGGAGCTAAGCTTACTCAATCAACAAATCAATCGTACACCACTTCAATATCAAGCCCAAGCCCTTACGGATATCCAGGCGGTGTATGGTGGTGGTATCAATATCACTCCCAAAAATCCAAAAAACGCCGTGTGTCAGAACAACGGTTTTGGCTATCCGACTTTATTTATCAGCCAAAACCCGTATTACCGTCCCAATTAGAGAAAAATAACCATGCAACCCATTACCACCCAGCAACTCATTACCGAAAGCTTAAACAAGCTGTCGAGCGATTTGTACAGCCAAGTGAGCCAGACGCTCAACCAACTCAAGCAGCAGCAACCGCAGACAATCGACAAGATGGTACAAAAACATCTGGAATTGATGTTGCCCAGCTTATATCAACAACTGTTAGTACACCTCGACCAACAGATACAGCAAAAAACCCAGCAACACAACCAGCAAATCAACGAGTACTTGAACGAATTAGACAAGCTACAGACCGCCGAGATAGAAACACTGAAAAAAGGACAAGAAGAATTTCAAAACTTGCAAGACAAGATCCAATCAACCTTGACCCGCTTGGATGTTATACAAATCGTCGACGAAAGCGAGTTCGAAAAGTCACTGACAGATTTAAAGGCTTCGATAAAGACATTACAGAGCAGTATATCGCAGAGCAACAGCGAGCAGCAAAGCTTAGAAAGCTTAATCAGCGAGCTGGAAACGTTAAAAACGGATTTAGTGGACAAAGTGAGCGAATTGACAAAGTTGCAGTCGGATTTAACCAGTTACACAATGCAGTTAAAGCAATTATTGAGTTGATCATCAATTTACTCAAACGATTATTTAATAGCCTAAGCAATCAATTTAGCAATGTGGTTAAAATCAATACTGAGACCAAGCAGCCATTATCGCCTCAACAGAAAACTGATTATGTTAATAGCCGTCCACAGAGTTTGGGCTGGTATAATGAGCTCAAAGATGAAGTTAAAACGCTGCCAAAAGAGCGCAAAAATGATAACGTACCAAGATTTAGAATGAGATAATGTGAGACAAGAAAAATTGGTATTTAACATAATGAATGATGGGCGAAGTGAAATTGAATTAAGTTCTAAGTCTAAAATGTTCATAAAAACATTCAAAAATTTGTTTATTTCCTTTATTTGTGTTTTTATGGTCAGTACATAAAAACTTTAACCTATTTAATCAATTAGGAAAATTATGGCAACGACTTTTCATATAGCAGGTGTCAACGGTAGCATTGAGGGCAATGGCGAACAAACTTTGGTGATGATACATGGTTGGCCCGATACCCAAGCACTGTGGCAAAACCAAGTGGCTTTCTTTAAAAATGACTATCGTTGCGTCACCTTTACGCTGCCTCTATTTGATGAGCCACAGGCTCGCCCCAAGGTGTTTTCATTAGAAGACATCATTGATACCATTCGTCAAGTGATTGACTATGTCAGCCCTGACAAGCCGGTGATATTGATGGTACACGATTGGGGTGCTATTTATGGCTATCAATATGTGGTACGTTATCCAAAGAAAGTCAGCCGCTTAATTGGCATTGATGTGGGTGATGCCTATAGTGAAGAGTTTAATGCTAGTTTAACGGTTAAAGATAAGCTGGTGATTGCAGGCTATCAGCTGCCATTAGTGATTGGTTTTCGTTTAAATGGTAGCATTGGTAATAAAATAGCCAGAACAGTAGGCAAAGTCCTAGGAGCACCTGCGGCATCTCAGACGATCCATGCGAATATGGGCTACCCTTATTATGTGGCGTGGACAAAGGCAAAGGGCGGTTTTAAAAACTTACAATCGATTAACTTTACCTGTCCTTACCTTTTCGTCTATGGCACACAAAAACCTACCATGTTTCACTCTGAAGCTTGGCTTGTTAAAATCAGGCAGCAACCTAACAATCAGGTGAGCGGGTTTAAGACATCACATTGGGTTACTGTCGATAAGCCCACACTGTTTAACCATACAGTATTAACATGGCTGCAACGACTTGACTGATATATGCTGAAGAAAACGGAGGAATTTATAAGGTTATTTTTCATTAGAACACTTAATAATATTGAAAATTAAGTGGGCAACTAATTGATTTTAAAAATATTATTTTAACATAACAAGTATTTAGCAACTTGAGTTTGAAGATGAATCAGTTAACAATAGTGCTGTCGTAATAGGATAAAATATAATTCCTTGAATGTAAAACAAGCCAGTGACTACGCTAAGTAAAACTGCACGGATGCTTAAAATGTATTACCAAACCCACAGTTTAGTAGTCAAAACATTAAACGCAATTCATTTTACCTTGAAAAATCAGCGTTTGTCTGATTAGCTAAAAACTCTTATAGTCACGCCTCAAGTTTTTTAACAAAAGCGAATCAACTATGAGCCAAATATTTGCGCAGGCAACCCCACGAACCCAAGCGCCATACCGTAACGATGTAGTAGGGTCATTTTTACGCACTGACGCGCTAAAAAATGCCAAAACCGAATTGCAAACTGGCAAAATCAACCAAGCGGCATTTGACAAAATCCTAAAAGACGAAATCCAAAATCTTGTGAATCTACAAAAACGCCATGGACTGCACGCCGTGACCGATGGTGAATTTAGCCGTGTGTGGTGGCATTTAGATTTTTTAGCGGGGCTAAATGGCATTGAGATGATTAGCCTTGAAAAATTTCCTGTTGCGTTTAAGGGTGCGAAACCTAAGGGTAACACCATTGCCATTGTGGGTAAAATCGACTTTAGTGACGACCATCCCTTTGTCAACGCCTATCAACTTTTAAAGGACTGTGCGGGTAATTACCCAACAAAATTCACCATCCCATCACCCAGTATGCTGCACTTATTGGCTTGTATACGTGATGAGAATTACCAGCCGATTGACCTTTACCAAGAAGAAAGCCAGCTATTTGATGACATTGCTAACGCATACATTAAAGCGTTAAACAAATTTTATGCATTAGGTCTACGTAATTTACAACTTGATGACACAAGTTGGGGGCAGTTTTGCTCGCTCGATAAACGAGCGGAATTTGAGGCTCGTGGTATTGATTTGGACAAAGTTGCTAAAAATTATGTGACGGTACTCAATCGTATTGTAGATGCCAAACCTGATGATATGCAAATTACTATGCATATTTGTCGTGGTAATTTTCGTTCAACTTGGTTCTCTGAAGGCGGTTATGCGCCTATTGCTGAGGTGTTGTTTGGTACCTGCAGAGTAGATGGTTTTTTCTTGGAATATGATAGTGAACGCGCGGGAGATTTTGCACCGTTACAACATATCAAAAATCAGCAAGTGGTACTAGGTCTAGTCACGTCAAAAACAGGCGAATTGGAAGACAAAAACGTTATTATTGAGCGGATTAAAGAAGCAGCCCAGTTTGTAGATATTAACCAGTTATGTATAAGCCCCCAATGTGGTTTTGCCTCAACCGAAGAAGGTAATATTTTGACTGAAGAAGCTCAATGGGCAAAACTCGATTTAATTAAAGAGATTGCTGATGAGGTATGGGGTAACTAGTGACCTCTGCTGTCAACAAGGGAGAAAAAAACTTGGTAGATTGATATTACTGTTATTTTCTTTGAATTTGACGATGGCTTCAGCTTTGAATGTTTAACTGTATTCTTTTCTTAGCCAGGGTAAACTTCTGTTTAGGTTGCTAGTTTACCAAATATTTCTCTGCGTTTTTTTCAGCATGCATCAATCAGATTTAGTTATGCCTACCAAACTTTAAATTAATTGAGTAGAACGCATTGCTTTACACAACAATACTTTATACTTTTTTATTGTCATGTTTAAATAAAACCGCTTAAAAACAATCTGATAATAAAAAAGGTACTTAACCTATGATAATGAATAAAAACGTGAATAATAAATGGTATGCTGACCCATTTTTTCAACAAGCCACCCACACAAGACAGATGTCACAAGGTCAAGCTCAGCTGCCTATTAAGTACTTTGATGTGTCAAGCCTGATTGCTTTTTTTATGGTGGATTATGACAAAGCAGTCAGTGTATTGGACAATCCAAAGTTAAAGGTTGCCAAGCTTATAGGCAATAAAGCGCTATTTAGTCTAGCTTTCTATGATTATCGTGAATTAACTGATGGTGAGCCTTATCACGAAGTTGCATCGAGTATGCTTGTCTATCCTGCAGACCAAGACACTCCTGCTCATCCATTGATGGAAATGACATTACCACCAGATCGACGCAATACCGGTATGTGGATTTGTGATTTACCGGTAACCACTGAAACTGCGTGTCGTGCAGGTAAAGAATTATGGGGCTACCCGAAATTCGTCACCGATATTGATTTTAATTTAAACGATAAGGATTTTAGTAGTTCTGTCAAACATCCAGAGAATCCTCAAACATCCATCTTGTCATTATCAGGTACGATCGGCGTCTCAGTTACCGCACCTTGGGCAGACTTAGTTTTATATTCAATGTTAAATGATGCGTTAATACGGGCAACCGCAGATACACGTACATTAAATGGCGCTAAAATTGCCACTAAAGGTAATCTTAAGCTAAGTGTTGATTCAACGAACAGTCACCCAATGACACAAAGGCTCAATAGCCTTGAGTTAAATGGCGCGACACCTTTTTCAGTCACCTTTACTGATAGCTTGCAATTGCGTTTAAATGAAGGCGTAATTTTTGATTGATAATTCGAACTTCAAAAACCTGCTTACAGGGTTCAGCACAGAAAGCGGAACAATAGCACGTTCAGGAATTTTGTCGGGTTTTACCCGCTTCTAAGAACCTGTTCACAATCTCTTCAATAACAAAGCGATGAAAGCAAGACTGGTAAATTGAAGGCTCGAATTTAAAAGACGCTCACAGTTTTTCCATAAGCGTCTATTTTTCTCAAGCCAAGCAAACGAACGTTCTACAACCCATCGCTTTGGTATGACTTTAAACGTGTGCAGTTCATCTCTTTTGGCAACTTCTGTGGTAACGGTTTCGCCTAAAATAGATTTAACACTATTAGCAAATGCCTCACCTCGATAACCGCCATCAACCATCACATTTTTTACGCGGCTTAAGCGTTTAGCATGTTGACGAAGTAACGTTTTAGCACCCTCACGGTCGGTGATATTGGCAGTGGTAATACAGATAGCATGCGGTAAGCCTTGGCTATCTACCGCAATATGATGTTTAATCCCTGATACTTTTTTACCGGCATCCTAGCCTTTGTACTTAGCGGTATCTGTGTTCTTAACGCTTTGGGCGTCGATGATGATAAAACTGGTTTTGCCCTTACGTTTGTGCTTCTTTCGCGCTCTTTTGACCAATTTTTTTTAAGGCTTGGTCAAGAATGCTTTTGTCTTCTTCGTCAAGCTCGCTCCATTTCTGAAAGTAGGCGTGGACGGTGCGCCATTTGGGAAAGTCGTGGGGCAGCTGTCGTCATTGGCAACCTGTTCTGACTACATACAATAACCCACAGAATACGTCATAAAGGTCAACCGTTCTTGGTTTGGTCTTCTTCCTAGCACTTTCTAGAATGGGTAATATGTACTCAAATTGTTTTCGGCTAATGTCGCTTGGATACGCTTTTCTAATGGTGAATGATTCGGTTATTAATCAATTATGTAGCTTATGCTAGCATATTTTTTAATCGTGAACAGGTTCTAAGACTGCTTGATAATCTCTACCCAGTGTTTTCTCCGTTTTTTTCAGCATACATTATTTTGTCATATTTATGGATTAGGATACGGAATATTTATTATGAGATTAACTTATGCAAAATTCTGTTAAATTTTTATTATCAAGCTTAACATTATCGATGTTATTAGTTGGCTGTAATGATGATAATAACTCAAATACATCATCTTTTAATTATCCCCCATCAAACCCATCTTCACCAACCATACCTAAAGTTGAAGAAAAATTTTACCAAACCAAAACACCGTATCAGCCTCAACAAGATATCACTAGCTACGAGAGGGCTCCCACAGGGTATAATGCGGTTTTTACAGAATCTGTTGCAAGACATGGCTCACGTGGACTATCAAGCCTAAAATATGATTTAGCTTTATATAATTTATGGCTAAAAGCAAAAGAAGAGGGCGCCTTAACTAGCTTGGGTGAGCAGTTAGGACCTGATTTGCAAAAAATGATGACAACCAATATTCTACTTGGCTATGGCGTTGAAGGGATTAGCAAACCAGGGTATGGGAATGAAACCCGTATTGGTATCAAAGAACATCGAGGTATCGCAGATAGATTATTACAACGGTTACCGGAACTATTTAATCAAGCTGCTACCAATCAAAAACATATTCAAGTAGTCAGCTCAGGTGTAGACCGTGCAGTAGACAGTGCTAAGTTTTTTACCAACGAGTTAATAACTAAACAACCTTCACTAAAATCGATAGTTACCCCTCAGAGTTACACTCAGTTAAGTAAAAATAGTTTGCCAAGTATCACTGATGACGGTGTAAATCGATTCTTATTGTATTTCCATAGTCTAAACGCCACTGATGATTTAGTGACGATGAGCACTGACCCTAATTATGAAATTTACACAGCTAGTCAGAATTATCAAGAATTTGAATCGAATAATAAAGACTTACAGCAAAAGCTTAGCCTGATCAATAGTGATAAAAAAGCACAAGATACTGCTGTGCAGGTATTAACACCCTTATTTAAACCTGAATTTATTAATAAGTTGGGACAAACTGGCTATACTTTTAGTAATCAAGGAAATATTACTGCTACAGCACCTGATGGCAAAGTAATAACTGAAACTGGGAAAGGTAAAAATACGATTGCAACTGCTGTCGATGCCGCTGCGTATTTATATGAACTTTACTCAATTAACGGTGGCATGGCAGATGAGTTAGGAGCTACAAGCTTTAAGAACCTGTTCACAATCTTTTCAATAACAAAGCGATGAAAGCGAGATTGGTAAATTGAAGGCTCGAATTTAAAAGGCGCTCACAGTTTTTCCATAAGCGTCTATTTTTCTCAAGCCAAGCAAACGAACGTTCTACAACCCATCGCTTTGGTATGACTTTAAACGTGTGCAATTCATCTCTTTTGGCAACTTCTGTGGTAACGGTTTCGCCTAAAATAGATTTAACACTATTAGCAAATGGCTCACCTCGATAACCGCCATCAACCATCACATTTTTTACGCGGCTTAAGCGTTTAGCATGTTGACGAAGTAACGTTGTAGCACCGTCACGGTCGGTGATATTGGCAGTGGTAATACAGATAGCATGCGGCAAGCCTTGGCTGTCTACCGCAATATGGCGCTTAATCCCTGATACTTTCTTTCCTGCGTCATAGCCTTTGTACTTAGCGGTATCTGTGTTCTTAACGCTTTGAGCATCGATGAGGATAAAACTGGTTTTACCCTTGCGTTTGTCCTTCTTTCGCGCTTTTTTGACCAATTTTTTTTAAGGCTTGGTCAAGAATGCTGTTGCCTTCTTCATCAAGCTCACTCCATTTCTGAAAGTACGAGTGGACGGTGCGCCATTTGGGAAAGTCATGGGGCAGCTGTCGCCATTGGCAACCTGTTCTTAGTACATACAATAACCCACAAAATACGTCGTAAAGGTCAACCGTTCTTGGTTTGGTCTTCTTCCGAGCACTTTCTAAAATCGGTAGTATGTGCTCAAATTGTTTTCGACTAATGTCGCTTGGATAGGCTTTTCTCATGGTGATTGATTCGGTTATTAATTGATTATGTCGCTTATCCTAGCATATTTTTTAATCGTGAACAGGTTCTAATAAATATATGCCTCTGTCCGCTGCCGAATATTATGCTCAATTTAATGATGCCAATGATTTTTACCAGAAAGGACCAAGTTTTAGTGAATCTGGTAATGTGACATCAACCATGGCGAAAGGATTGAAACAAGATTTCTTTACTCAAGTAGATAAAGTTATTGATGGCAATCAAAATAATGTGGCGGTTTTACGCTTTACTCATGCTGAGATTATGATTCCATTAGCAACCTCTTTTGAATTAAAAAACATGATGTCGCCTTTACCACTAACACAAACTTATAATTATCAAAATAGCTCGTGGCGTGGGGTGGATATATCACCTATGGCAGCTAACATGCAGTGGGATATTTATAAAAATGGTAACAATAAATTTTTAGTTAAAATGCTATATAATGAGAAAGAAACCCTATTTAAGCCCAGTTGCGATAGTGCTCGCTACTCCAAAAATAGTTATTTTTACGATTATCAAAAGCTTAAACTATGCTATGGTATCTTGTAATATACAAACTGAGAGTGGGTCTTACTGAAATATTTTGCTAAAATTTAGGTAGTGTTCAAAAAACCGTATCATTCCCATAAACTGTCAAATAAAACAGGAATGATACCATGCAAAACTTTGACTTTAACGAAGTCCTAAGAGCTATTTAAACAGGCAAACCCATCACAGGTAGTGGCGGGTTTCTTGCCCACTTATCAAACTGACCCGTCCCAGGATTGTCGAAGACAGGTTTACTTGAGTCAGGCAGCATGACCTGACTAAAACAATGAATAATAGTTGATATTTTCAGCCTCCACTACGACCCTAGCTCTCCGCCTTGCCTTCGGGCGAAACACTGCTTCGCCATTTCCCCGTTCAAGCGACATATATCCATTTGTAGAATGCAATTGTGCATGGGGGCTGTAGTAAATTAGCACAAATGCTAGACTACAAAAATGAAGATAACTCGTTGTAAACTAAGTAAAAAGAACCAAGTAAAGCTACTTGAATTTTTACTGCGCAAGTTACCGCTCGTACAGCCGCTGATTTATTACAAATACAGCCTAGCACTGCTGCTCTTTTTTACCATAAAATACGGCTTGTGATAGACTATTATTTATCCAAAGAAGCAAGCGAACTATCTGACGGTGAAATCGAATGAGAGCAAAGCTATTTTGGCGGTGTACGCAAAGGCAAACAAGGTCGAAGTGCAGGGGGTAACATCGCTGTATTTGGTTATTTTAAAAAGACAAGGTCAAGTTTATACCCTTGTCGTTGATGATATAGTTAAAGAAATATAGAAGTGCTACAATAACAAAATGGCATACTCAACCGACTACCGACAAATGATACTGGACAAGCACAAAGCAGGAAGAAGCATTCGTAGCCTTGCCCAAGAATTTAATATCAGCACACGCACTTTACAAAACTGGAAAAAACAACCAGAACGTAAAGTGGTTAAAACTCGTAAAGGCAAAATCGACATGGCTTTACTCAAGCAAGATGTCGAAAAATACCCTGATAGCTACCAACGAGAGCGAGCCGTACGTTTCAACTGCACTCAAAGAGCAATTGGGATAGCCTTAAAGCGGCTTAAAATCACTCAAAAAAAAGATACTTAAACACCCACAGGCAGATGAAATAAAACGTCAAGTGTTTATCGAGCAACTGGCAGACTATCAAAGCAGCAACCGACCTATTATCTACCTTGATGAATGTGGCTTTAAAACTAGTAGCTATCGCCCTTATGCTTATGCACCAAGGGGACAAAAATGCTTTGATAGCTACAACTGGCAGCTAAAAAGTACCACCAATGCGATTGGAGCTATTCATGGTAATCAGCTGTTTGCTGTAGGGCTATACGATTTTAATATTAACGCTGATGTCTTTTATCATTGGACAAAAAATCTGTTATTACCTGCATTGTCACCACATAGCTTGATTGTAATGGATAACGCTAGATTTCACATTCGAGAAGATATTAAAAATCTTATCGAGCAAGCAGGTCATACAATTCTTTGGTTGCCGCCTTACAGTCCTGACCTCAATCCCATTGAACATATTTGGGCTTGGGTTAAAAGGTTAAGACAAGATTGGCGACTTGATGATATCGATAAGCTATTCTTCTACTTTATGTGGATTTGTGGTAGTTTTTAATTTCTTTTACTATACCAAAGCAAACACGTTAATATCTGTCATTTAGTGTAAAATCAAGCCTGACAGTGTTGTATATAACCATTCCTATCGAAGTTATAATCCCTTAGATGTGAGTGATTTTAAGCATTTTAGAATTAACCAGTCGACTGAACTTGCTCAAGGTCTTAATCACCTAAATGGCATTGAAAACCTCTGCAATCAATCTACACGAGTTCTTCGAAAATACAATGGTATTGATAAGAAGTATTTCCATGTGTTTTTGAAAGAATACGAGTTTAGATTTAATTATAAGGCACCATCTGAACAACTTAAAATATTGCAAAAATAGTGTGTAATTTAATCTTTATCTACTACAGGCCCTAAATTAGTTAGTGGAAATTTAATGAATAATAAAGCCGCAAAAATATTGGCTAAACGTAAATTAAAAGTATTTACTATAGAAAGTGCATCAGCCGGTTATATTTTACATCGTTTATCATTGAGCCGCTATTCAGGTAACGTGTTATTGGGTGGTATTGTCTGTTATGATTTGAGTGTCAAAACGGATCTATTAAAAATTCCAGTTAATCTCATTGAAAAATATTCGCCTGAGTCACGGGAAATTACGCGTCATCTTATTGAATACACGCAAGCGTTATATGATGCAGATATTTATATTGCCTGTACAGGCTTATTAAAACGTGGAGGCTCAGAAAACGTACAAAAACCAGTAGGAACTTTTTTTTATTGTATTTATTTTAATAATAAGATTTATGAGTATAACTGCCTATGCAAAGGAAAACCTGAAAAAAAATTACGTAGTTTATATAGCAGAATTTGTAAAGACCTTATTAAATTAGTCAACAATAAATCCTAGAGTTTTATGGCAGTTCAAATGAAACATATCTTATTCAGTATTTTAGTTGGTGTAGCTTTGGTTGGTTGTAATAATAAAAAATTTTCAAAAAATATAAATTAATAATGAAACTTTATTAACGAATAGCCACCCAACTATATATTTTTCGCACTCTACCCTTTGCGTTTTTCCATTCTCGGACATTGGGTAAAAATGCTTGGCAATTATCCAAATCAAACCCAAAATTTTAATTGCCATAAGATGAAATATCTTTCCCATCTAAAAACCCTGCTTGCCCAATGACAAATCCACTGCTCTAATTAAAGGAGAATTTTATGGCAGTTATCTCGCAATTAACCTTAGAAACCACTGAAGTACAAAGAGTTATTAAACGTCTTGGTAATCACTGGAAACACAAATTTGAAGTTGTTGAACAAGATGGTAAAACATTGATACCATTTTCGGATACAGATAACGTGTTATTATCGTTTAATGAAACACATTTATTTGCAAAATTAACCACAGTGGATAGTGATGCTACGACCAAACTTCAGCAAGTTGTCTTAAATCATATCAACCGCATGGCAAATCAAGAATTTGATGGCACTTGGGTAGATGCTCCGTCAGAGTAACGGTCAGCCAGAGTAAAAGCCCTGGTAGTGGTATGAAAAGTATGCTGGTATAGAAATAAAAAAGACAACTTGGGATAAAGATGATAATTTGAGGTTATGAAGACACAAATTACAATCAGCTGCCCAAGCTGTCTTAGCGATAGTATAAAGCGTAATGGCTGGAAAATCTATGGTAAGCAAAATTACCAATGTAAAGATTGCCAACGTCAATTTATTGATGAATCACAACTAAAGTATAAAGGCTGTCAATTACATATTGAAGCCAAGATACGGTTAATGCTCGTTCGAGGTTGCAGTATTGCTGACATTGTAGTTATAGAGAAAGTAAGTAAATACAAAGTATTGAGTGTCTTAGTCAAATCAGCGTATCAAATCAAGCCTAAGAAACGCTACTACCGAAGAATACAAGTTGATGAGTTTTGGACGTATGTAGGCCACAAGAAAAACAAGGTTTGGCTTGTGTATGCCTACGACCCAGATACAAATTAAATCGTCGCCTTTGTTTGGGGTAAGCGCAACTTACAAACAGCTAAGCAACTGCGAGCAAAGCTTAATAAGCTAGGCGTTGACTTTGGCTATGTGTGCTGCGATAACTGGGACAGCTTTTTAACGGCATTCGACTTTGATTTCAAGAAGGTAGGAAAATGCTATACCGTTGATATCGAAGGTAATAACAATCGTTTCAGACATAGGCTTAGGCGAGCTTTTAGAAAGACCTGTTGTTTCTCCAAAAAGCTCACTAATCATTTAAAAGCCTTTAATTTACTGTTTCACTACGTCAATTATGGCTGGGTCTATGAGCATACTTTTTAGACCACAGCCATATATATAAATATATATATTAAAGAACTTTTATTTCAAAGTTTGGATTCGTTGATTTCAATTCTTCTATCATTTCATTAGGTATTTCTTTACTAATATAAAGCCTCTTCAAAGAACTAAAAATTGTTTTATCATTAAAAAGCAATAAATTATCAAAATTCTCTATACCTGTAATGCTTAGAATTTCTACCAATTTAAAACTGTTATTTTGTGACCATTTTTGAAACAAATTCTTTGAATATTTACCATTAAGTTGCAAATTCGTCTGTGAAGAAAAAATTTGATTTTGACAATTTTCAATTATTTCAAATATTTTTGGTACAGGAACTGGACATGATAAATAATTTCTCGTATCTAATATATTACCAGTTATTTCAAATCGACTTAAATTATTTAAATTGAAATCATATTCAATCCTTATACCTTCATTCTGAAATTTTTGATTTTCCTGGATAAAACAAAAATTACCAAAATAATAATAAAACCACTGATGGGCATTGGGTACTTCAATATCAAAACTATCTGCACTAAAATTATCGGGATTCCATTCAACTTGGTTCACAACTATTCCATCTTCATTGGTATAATATTCCCTATTACATACGCCGTTAATAAAGGTAAACGCTAACCCCTGAAATATTTTCTCATTATACATCTGGGGTATAACACCAGAATCATAAATATCTTCATTTATGCAACTAAACTCTGTTGCATCTATAAGATTACTTATATTTAAATCTAATCTAGTAGTTATTATACAAGGAGAAATATAAGTTCTCACTATCTCGCCTTCAACAACCTCATAAGCTTCTAATATATTAGAATGTTTTTCATAAAATACCACACCGTTATAAGGGCGATTGTAATAGAAAAGTTTACCCTCTACTTCAGTCAATAGAAAATTTTTAAGTCTTGGTGATAATATATTATTTCTCAATTACTCTTCCCTCCTATAAGGAGACTGTAAAATATTTTGTGTAAACCCAATTTTAACACAAGGATTTATACAGGAACATTTACATGAAAGAATCAACAGAAGTTTTACTTGACGAATTGCTTAAAGATTATCAAACACCCGAACAAATCTTGGGTGGAAACGGTATCTTAAAACAACTCACCAAACGACTCGCTGAACAGGCACTGCAAGCTGAAATGACCCATCACTTGGGCTATGCCAAAAACGAATACCAAGTGTTTTTCTCCGTTGTTGACATCAGGTGTCAGTAAATACCCTGCGGTGATTGCTTCATGGCGAGACAAATGGCATTTGCTTTCTGCCTATTTCAAGTATCCCGAAGCGGTCAGAAAGCCTATTTACACAACCAATGCCGTCCCAGCGGTGCATCGCCAGTTTCGTAAGCTGACTAAAACCAAAGGAGCATTCCCAAATGAAACTAGCTTGCTTAAACTCTTGTATGTTGGTATGTTAAATGCGTCAGAGAAATGGACTATGCCAATTAACAATTGGGGGCAAACAATGATGCAGTTATCTATCCATTTCCCTGGTCGGTTATATGATGTGATTAATCTTTAATTCACCTGACACAGAGTTTTGAACGCCCTCTGTGAAAGTAAAATGTTTATTAAACCCTCGTTTTTTAGACATTTTGAAATGACTTAAAAATACTCGATAAAATTCCTTACCGCTCTATTTTTTCCGTTTTCTGTGCTGACTCCTGATAACTTTGAAAAGAATTAGCTTTTCTCAAGCTGAGCTATGCTTGCTTTAAGTAGCCTTAAAACCATGATTGGTGCATATTTAGAGGCGTCGTTTCAACTGGATCAAGAACGGCTAACCAGCTGTTAATTTTTGGCATTTCCCAACCGAAGAAATAATCACAAGCGGCTAATTTGCCATAGATAAAATCAGGAGAAGTTGAGTTTTCTAGCTTTTTATGGAGGACTACTGCTTGATCAAGCCATAACCAACCAACAATCATATGACCAAAAGCCTCTAAATAGTTAGCTGCATTCGCTAATCGTAATTCCACATCGGTTATAGCATGTAGTTTTGCAGTAATATCGAGAATCTGTTGCCATGCTTGACTTAAAGTTGCTGCATGATTTTGCAATTGTGTAACCTTTCGAGCGTTAGCACAAGTCTCTTCAATTTTTGTGCCTAAGAGCGTCATTGAAAGACCATTATTGATATATGTTTTACGTCCTAATAAGTCCAATGCCTGTACCCCAAATGTTCCTTCATGAATGGGATTCAGACGATTATCACGATAGAACTGTTCGACATTATACTCACGGGTATAACCGTAACCGCCATGCACTTGAATGGCTAAATCATTTGCAACTAGACCCCATTGTGATGACCAGCTTTTGACTACTGGGGTCAGTAAGTCAAGAAGTGCTAATGCTTGCTTTTGTTGCTCTTCCTCTTCAAGTGAGTTTATATCATCTACTAAACGAGATGCATATAAACATAATGCTAAGCCGCCAGATGCATAAGATTTTTGAGCCAACAACATTCGGCGAACATCTGCATGCTGGATAATTGGAATTTGTGCCGATGCAGGATTACGTTCATTGCGTGTCCGACCTTGCGCGCGTGTCTTTGCATAATCCAACGCATGCAGATAACCTGTATAGCCTAATGCCGCTGCCCCTAATCCAACTGAGATACGAGCCTCATTCATCATATGAAACATATAAGCAAGACCTTTACCAGGCTCACCAATCAACTCACCAATTGCCCCCGCCTCACCTTCTGGTGTAAAACGACCTTCACCAAAATTTAAAACCGTATTGACAGTACCACGATAACCCATTTTATGATTAATACCTGCCAAAACGACATCATTGCGCTCACTGGCCTGACCTTCTTTATTCAGTAATTTTTTTGGTACAGTAAATAAAGAAATCCCTTGTACACCTGGTAGGAGTTGACCATTTTCATCTGGGATTTTAGCAAGAACTAAATGCACAATATTTTCAGAAATATCGTGATCGCCACCCGAAATCCACATTTTATTGCCAAATAAACGGTAACGACCGTCGCTAGAAAGCACGGCACGTGTTCGAATGTCAGCGAGGCTAGAACCAGCCTGTGGCTCAGATAAACACATTGTTCCAAAGCATTTACCCGCTATCATAGCATCCACATAAGGTTTTACTTTTTCACGGTCACCATGTGCCATCAGTAAGTTAGCATTACCAATCGTTAAAAAAGCATAGCCTGTCGTCCCTGGATTAGCAGCCATCATATAAGCAACACCTGCCCGTTCAATTGAAGAAGGCAAACTCATTCCATTCCATTCAACAGAAAAAGATGTCGCTATCAAACCTGCATCAGCAAATGCTTTTAATGCGACACCAACCTCTGGGTTAATGGTGACACGCTCTCCATCAAACACGGGCTCATTAACGTCATTTTTCTTATTATGCGTGGCAAAAAGGTCTGTTGCTAAACTTTCATAAACATCCAAAACCGACGTATATTCAAAACGCTCTTGTCCTGCAAAACGTGGGCGTTGACTAAGTTCATCAACTTTTAACCAGTCAAAAAGTAAGAATTCAACATCTTGACGCGAGAGTATCATTTCTTTGCTCATGCAATTCTCCAACTTATAGATTGATTAATATCAGCCATTCAGCAACCAGTGCTGGTTTAGCTTGATTTTCAATTTCAATAGAAACATCAAGAGTGAGCCGATACTGATTCATAGCTTTTTCGATAATACTTTTTAAACTAAAATACCCTCGCACCCTACTACCACTAGAAACAGGAGTAAGAAAACGTAAATTATTCAACCCATAATTAACTGAGGAGGTCTGACCTTGTATTGCTGGCAACACCTTTTCAGCCATAGGTGATAGAAGTGACTTATTTTAAATAAAAAAGCTCCAGGGCTAAGAAAATTGATGATTAATATTAAATCGTTAAACCACCATCAACGACAATACATTCACCGTTGGTATAGCTAGCTGCATCAGAAACCAGATATAAAACTGTCCCCGCCATTTCATTTGGTTCAGCATGTCGACGTAATGGAATTTCTTTGATCCAGCTCTCATATGCGTCTTTATTCGCAAACAATGCACCAGCAAATTTGGTTTTAGTCAAACCAGGGAGTATAGCATTCACGCGGATGCCAAATTGACCACATTCTTTTGCAAAAGACTTGGTCATGTTTACGACAGCAGCTTTAGTAATGGAATAAATACCTTGTAAATCACCAGGTTGTAAGGCGTTTACCGATGCCGTGTTAACAATTGCACCACCACCATGCTCTTTCATTAATTTGCCAGCTTCAACCGACATGAAAAAGTAGCCACGAATATTGACTTCAACCGTTTTATTGTATGCCGATAGGTCAGTATCTAAAATATGACCATAATATGGATTCGCAGCCGCATTATTAACAAGAATATCTAAACGACCATGCTTTTTACGAATATGTTCAAATGTAGCTGAGATATCTTCCATTGAGCCGACATGGCATGCCCATGCTTCTGCTTGCCCACCAGATTGGTTAATTTGCTGAACGACAACTTGACAGTCCTCTACTTTTCGGCTCGATACTATGACATAAGCACCATACTCAGCCAATAATTTAGCAATTTCCTCACCAATCCCACGACTTGCACCAGTGACTAATGCGATTTTCCCTGTTAAATCAAATAGGTTTTTGGCCATTTTATCTTCCTTCCTTGTTTTTCCCTAGATACATTTATAATTTCCTGTTCCCTTAGCATACCTAAATCGCCACAATGAATACAATGAATTATTTAGATTGTTAATCATGAATAAAAAGGATTGTTTTTACTTAAAACTTAGTTCACACAAAATACTTTGTAATTTGCAATAGCCCCCGGATTCCTTATTTCCTATTTGTGAACCGTCCTGGTTTTATCGAAGACAGGTTTACTTGAGTCATGCAGCATAGCCTGACGTAATTAATGAACAATAGTAGGTATTTTCCGCATCCACTACGAGCATAGCTCTCTGTCTTGCACTCGGGCGAAGCAGTGCTCCGCTATTTCCTCGTTCAGGCGATACATATCCATTGGTAGAATGTAACCGTTCATGAAGGCGGTATAGACCCGGCCTGATTTAGTTTTAATGTAGGTAAAATCAGCGACCTGAGGAGCACTGCTCCGCAAGAGTCTTTTCTGGTTTAGCCTATCTGCAGTAAAGTTGCGTTTAACAAGGGGTCAGCACAGAATTCGGAGAAAATAGCACGCTAAGGAAATTTGTTTGGTCTTTTTATGATTGAAAATACTGTCTATAAAACGATGGTTTTATAGACATTGTGTTTTAACCATTAAAAATCGATAAAACCCAATCGAAAGTGTTTAAATACTTGTGTAGTATTCAAAAAATATAAAACCAGAAATTTTAGCTTTTTAAACAAATTGCTATTTCTTAGACAATAAAAAGATTATTCAAATATCAATAACTTAAATTCAATATAAAATGCTTAGCGTGCTATTTTCTCCGAATTCTGTGCTGACCCCAGTATGTGCAGGATTAGGGATTGTATTACCGTGGTTCACGGCAATGATTTAAAATCGATGATGGCGCTAAAGTGCAATCGAATATACAAAGGTTTTATATTTCAATAATCTATTTACTTGGAAGATAAGTTTATGAAAAAATGTCTAAGAAGCTAATGTTTCTTAGACATTTCAACTGTATTAAATGCGTGGGTTAATGACCAAACACAATATTCACATCCTCAGATTTATCATGTACCCCAAAGCGGTCAACCAAGGTTTTGCTCGCTTCATTGAGGCCAATCACTTCGACATTCACGCCTTGCTTGCGGTATTTTAGTACCACTTTATCGAGTGCCGACACTGCTGTCACATCCCAAAAATGAGCATGGGTCAAATCAATACTCACTGCCTTAATCTGCGGATTGGTAAAATCAAACTGAGCCAAAAAATCATCAGCAGACGCAAAAAACACTTGCCCAATTACCGCATAACCCAAACTAGTCGCATCGCCTGTGGGCAATACTCGCACCGACAGATAACGACCGATTTTATTGGCAAAAAATAACGCCGACAACAATACACCCGCAAACACACCTAAGGCTAAATTATGGGTATAAACCACAATCGCCACCGTTACCAGCATCACCACATTAAAACCAACGGGGTGAGTTTTCAATTCTTTAATTGATTGCCAGTTAAACGTACCAATCGACACCATAATCATCACCGCCACCAACGCAGGCATGGCAATGATCTTGAGTAAATCGCTTAAAAACACCACCATCAATAGCAAAAATACCCCAGCCAAAAACGTCGATAATCGTGTACGACCGCCTGATTTGACGTTAATCACCGATTGCCCAATCATGGCACAGCCTGCCATACCGCCAAGTAAGCCGCTTGCGATATTGGCAATACCTTGACCTTGGCACTCTTGGTTTTTATCACTGTCGGTTTCGGTCATCTCATCCACGATGGTCGCTGTCATCAAAGATTCAAGCAAACCCACTGCCGCTAGGCTCAACGAATACGGCAAAATAATCATTAAAGTTTCAAGGTTTAAAGGAATATCAGGCAACAAAAATACAGGTAGCGTATCAGGTAATTGCCCCATATCGCCCACTGTCCGCACCTCAATGCCCATAAAATAAGTAAGCGCGGTTAAAGTCACAATAGTCACGAGCGGCGAGGGAATCAGCGAGCCAATTTTTGGAATACGGGGAAATAAATAAATAATTAAAAGCCCAGCGACTACAAGGGCATAAGTGTGCCATGTGGTATTAGTCAGCTCCGGCAGTTGTGCCATAAAAATCAAAATCGCCAACGCATTGACAAAGCCTATTACCACGGCTCGGGCGACGAACCGCATCAGCGAGCCAAGTTTCAGCCAACCTGCGATGATTTGGAACACCCCTGTCAAAATCGTGGCAGCCAGCAAATATTGCAACCCGTGTTCTTTCACCAATGTCACCATGACCAGTGCCATTGCCCCTGTCGCCGCCGAAATCATAGCAGGACGACCACCAACAAAGCTAATCACCACGGCGATACAAAACGACGCGTACAGCCCAATTTTGGGGTCAACGCCTGCAATAATTGAAAAGGCAATCGCTTCGGGAATCAAGGCAAGTGCCACGACCAAACCCGATAGCACATCGCCACGGACATTAGAAAACCAGTGTTGTTTGATAGTCGCCACAGAAAAAGTGGCTGGATTAAAAAAATTTGTCATAACTTACCCATTGCAAAATAACCCATACGTTAGCAACGGGCGTCAATCACCACCTGCTAAATACAAGAAAACGTATGTAAGTTATTCATGAAAAAAGAAAACGCCCAAAAAAGTCCGCCTGCAACTACAGGAGAACTGAAACAAGTAGGTAAGTGAACTACTAGATTGGACGAATCATCAGGTAAGCCTTTTTAAGGTTAGTAAGGATATGGCATTGATAAATTGATAAATAGTCATCATGCCTAAGTAGAAGTGGCGTCAGCGTATCAAAAATTGCTGCATAAATCAACGCCACATAGCATGATTAAAGTGGGCATTTGATGGGTGAACCCTGATAAAGCCCCCCACGTTATGGTTGATTGGGCGGAATCACTTCGCCATCTTCTTTCACAAACGGCTCGGTGAGTGGTTTATCTAACAAGTCAAGCACCACTTCAGACGGGCGACATAGCTTTACGCCTTTATCACTGACCACAATCGGACGATTAATCAAAATCGGCTCAGCCAGCATATGTTGGATGATGTCATCATTGCTTAAATCTGGATTTTCTAAGCCACGCTCAGCAAACGGCGGCACATTGGTGCGTAATAACTGTCTTGGCGTCATCGCCATTTGCTGAAGTAATTCCCGCAGTTTTGCTTCGCTAGGTGGTGTTTCAAGGTAATAGATAATATTCGGCTCACCATTTACGTGACGAATTAACGCTAAGGTGTTGCGAGACGTGCCGCAATTGGGGTTATGATAAATGGTAATATCTTGCATGATAATTTCCTAAAATTGTGTTTATAGACTGGTTTGATTCACCCGCTGCATCAACGCTTCGGCACTCTCGACTCGTTCAGAATAACGATTCACCAAGTAATCTTTGTGATCACGGGTCAATAGGGTAAATTTCATCAGCTCTTCGACCACATCGACAATGCGCAAATAATAACCCGACGGCTTCATCCGACCTTGGTCGTCAAATTCCAAAAACGCCTTGGCCACTGACGATTGATTGGGAATCGTGAGCAGCCGCATCCATCGCCCCAAAATCCGCATTTGATTGACCGCGTTAAACGATTGTGACCCGCCAGAGACTTGCATCACGGCTAAGGTTTTACCTTGGGTCGGACGCACTGCACCCATCGATAGGGGAATCCAGTCGATTTGGGTTTTCATGACGCCGGTCATCGCCCCATGACGCTCGGGGCTACACCAAATCATGCCTTCGCACCAATTGACTAATTCATAGAGCTCTTGGACTTTAGGGTGTTGACTGTCCGCATCATCAACCAGTGGCAATCCTGCTGGGTTATAAATCTTAACCTCAGCCCCCATTGCTGTGAGTAAACGGGCACACTCTTCAATCACCAACCGACTAAAGGAACGCTCACGCAGCGAGCCATACAGCAATAAAAACTTGGGCGCTGTTGTCGATAAATCGCCCTTAAAATCTTGCACAGTGGGACGATGAAATTGTGATTCATCAAGCTGTGGTATCGATAAATCTTTGACGGTTAATGTCTCAGGGTTGATATCGGTGTGTTTTTGCATGCTTGTCATAATTCATGCCTTTACCAGTTGTTGTAATGCGTCTAGCTGTTCTGCTTTGGGGCGTTTGGCAATGTCGATCAGTTTCTCAACTCGTTGCTCAATTTCACCAATGGTTGTCAAAAAAGCTTGGCGTTTTTGTTCATCGCTGCCGTCAAGTTTGGATGGGTCGGACAAGCCCCAATGGACAACTTTCGCCTGCGGCTTGGTCACACACCGTAATGACCACATCAGGCACAAAGCTGTCACCGTTGTCATCGGTTAGGCTGTCCCAAGATTGACTGGTTAAGCCTGCCGTGTCATAGCCCATTTCACTTAGATATTTGATGGATAAGGGATGCACTTTGCCACTTGGCTGACTGCCCGCGCTCATCGCATTGATGATACCTTGGGCATTTTGTCGGGTGATGGCTTCCGATAAGATACTGCGACAGCGGTTATGGGTACAAATATATAAGATATTCATGGTTATTCGGTATCCGCTACAATCGTGGTTTGTTCAGCAATGTCTTTGACCTGTTTGGTGAGGGCTAATTTATCCAGTTTTTCAATCGGTAAACTGTCTAACAAGCGAATACGGTTAACGAACTGATGCTGTACTTGGCTAAATGCCCGTTGTTGCTCTGTCTCATCGGTAATCGTTGACGGGTCAGCCATGCCCCAATGTGCCGTCACAGGTTGTCCTGGCCATACGGGGCACGCCTCACCTCGGGATTGATCACAAACCGTAATAATAAAATCCATCACAGGGGCGTCAGGTTGGGTAAACTCCAGCATATCTTTACTGCGCAAACTGTCTGTGTCGTAGCCTTGCGCCTTTAAATGCTCAATAGTTTTTGGGTGGACACCGTTGCCGTCTGGGTTACTACCCGCACTGTAAGCGGTAAATTTTTCAGGCAAAATGGTATTGGTAATCGCTTCAGCAATGATACTGCGACAGCGGTTATGACTACAAATAAATAGAATGTTATAAGGCGGTTTGTTGGTCATGGTTTTTTTCTCTTATGGATGAATAAATAATACTAATGAAAATTCATGATAAATTGATTACATTGACTGATGATGAAACGTTCGCTAAAAGCAGGGTGTTTGACCAAACTAATTGATTAAACTTAACCACCCTACCAAGGCGACCAAGGTTGCCAATAGTACGGGGATAGTTAAAATCATCCCGACTTTAAAATAGTAACCCCAGCTTACCTTAATATTTTTAGTCGCCAACACATGCAACCAAAGCAGGGTCGCAAGCGAACCAATCGGGGTAATTTTCGGCCCCAAATCACAGCCAATCACGTTGGCAAACACCATGGCTTCTTTAATCATTGGACTTGTAATATGTGCCCCATCAATGGCGAGGGCTTGGATCAGCACCGTTGGCATATTGTTCATCACCGACGATAAGATGGCGGATAAAAAGCCTGTGCCCACGGTTGCCACGAGCAGTCCTTGTTGTTCAAGCCCTTGTAACAACGTGGCCAGATAATCGGTTAAACCCGCATTTTTTAGCCCATACACCACCAAATACATACCGAGTGAGAAAATCACGATTTGCCATGGGGCGTTTTTGACCACCGGTAAAATAGGCAACTTTTTACCCATCGTTGCCACCGCCAACAACACCGCCGCACCTAGGCCAGCAATCACGCTAATCGGCACACCCATCGGCTCAAACACAAAAAACCCGAACAACAACGCCGCTAGTACCACCCAACCCGTTGTAAAAGTCGCTTTATCGGTAATCGCTGAATTTGGCTCATCAACCCATTCCAACGCATAGGCATTGGGTATGTCTTTACGATAAAACCCATACAACACCACTAGTGATGCTAATACGGATACAAGATTCACCGGCACCATCACCAACGCATAACGGTCAAACGGTACCTTAAAAAAATCCGCCGATACAATGTTGACGAGATTCGATACCACCAAGGGCAAGCTTGCCGTATCGGCAATAAAGCCTGCTGCCATAATAAACGCCAATGTGGTGGCTGGACTAAAGCGTAATGCCAATAAAATGGCAATCACAATCGGTGTTAAAATCAGCGCCGCCCCGTCATTGGCAAAAAATGCCGATACTACTGCCCCTAGCAGTACGATAAAGGCAAATAACCAATGACCATTGCCCTTGGCAAAACGCGCGACATGCAAGGCAATCCACTTAAAAAACCCCGCTTCATCAAGAAGCAAGCTGATGATGATAATGGCGATAAAAGCAAAGGTGGCATTCCAGACAATATCCCACACCACAGGAATATCATCCATACCAATCACCCCTGTCATGAGTGCCAACATCGCCCCGATGGTCGCTGTCCAACCAATGCCTAAGCCTTTAGGTTGCCAAATCACAAAAATCAGCGTGAGCAAGAAAATGATAGCGGCGATTGCCATAATGAATATCCAGTGCTATAGTTAGTAACATAATAATTTATATATTCGGATATGTAAATATATGAAAGAGAAATTTTTACCGCATGAGTTTTTTAAAGCATTGGGCGACCCAACGCGCTTAAGCATTATTCAACTGCTCAATGAAAAACAGTCGCTGTGCGTGTGTGATATCATCGATACCCTCAATCAGCCACAACCCACCATCTCACGACATCTTAACCAGTTAAAAACCATTGGCATATTGACCAGCGAGCGCAAAGGGACTTGGATTTGGTATAGCATTGACAACGATTTATCAGATTGGTGTAACACGGTGATTACTGCTTTGCCTGAGTTTAACCCTGAACTTGTCTAGGAACCCGCCTAGCTCATGAAGCAGATTTTATTCACGGTGGTTTTATTTGCGATAACGGCCATTGCCGAAATCGTCGGTTGTTATTTGGGTTATCAATGGTTGGTTGAGAAAAAACCGCTTTGGTATCTCATCCCATTGGTGATTAGTTTAGCCATCTTTGTGTGGTTATTGACTTTGCACCCAACGGCGACAGGGCGTGTGTATGCTGCGTATGGTGGCATTTATGTGGCTGTCGCCTTAATGTGGCTACACCTTGTCGACAAAGTCACGTTAATGGCATGGGACATCGCAGGAGGTAGCGTTGTACTACTCGGTGTCTGTATTATTATTTTTCAGCCATACGCCTTTAGTAAAAACTTTTGACTTAATCAGGCTATTTAAACCATTATCTATCTGAAGTGTCACCATTAGGCGCATTGCGTTGTGTGGGTGTGGTTAAAAATGGGGGTGTCATCTCTAAAGGATTGATAATTTGACGTTGAGACTGGGTTGCCATTGCCCACCACTGTAGCTGTAAAAAGCTACGAGCCAAGTAACTTTGCCAATCCTCGGTATTCACCGTGGGTAAAAAATGACCCTGTTCATCAAAGACTTCTTGCGCTTTTGGAATATGAATCATAGCTGATACCGATAGACAGCCCAATTCTGCTAAAAAAGTGCGCATATTGATGGCCGCTCGCATACCGCCCCATTGCCCTGCTGAATAAGTGACAATGCTACTTGGCTTGAATGAAAATAATGAGCTGCCAAAGTGATTGAGTAAGTCCATCAAGGCAGGACTCATAGCGTGGTTATATTCGGGACTTACCATCACATAGCCGTCCGCTTGGGCGATTTTATTCGCCAGACGCTCTAACGGTTCAGGTGCTTTACCTTTAGCATAGGCAAAATGCGGTTTAAAAACCGGTCCTAATGGATAATCGAGTGGGTCAATGATTTCCACGGTAATGTCTGGAAACGCGGCTTGCAAATACCGCTCACAAGCCAATGCCACACGCTCACCGAGTCTGGCAGGTTTTGGTGGGGTGCTATCGCGTACCGAACCTAAAAAAATAAGAAAGTTCATTAATTCATTTCCAAACTTGTAAGTTTAATAAGAATAATGGAATTATGCTTAATTGTAGCGGTCAAGTTTAATTAGACAGCCTTTAAGAGATTTTGATTAAAAAACTGTATTTCTTTCTCGACTAGTGTTAAGTAATCATTGAAGCTGTGTGGTCTAACTTGACGGTAATAGCCGATGATATAACTGGCGACATCGACTTGAACCGTCCTGGTATTATCGGAGACAGGTTTGCTTGAGTCAGGCAGCATAGCCTGACGGAATTAATGAACAATAGTAGATATTTTCCGCGTCCACTACGAGCATAGCTCTCCGTCTTGCACTCGGGCAAAGCAGTGCTTCGCTAATCCTCGTTCAGGCGATACATATCCATTGGTAGAATGCAATCGTTCATGGTTGTACCAGTGTACCCAATCAAGGGTCGCCAATGCAACATCATTCACACCATTCCATTCAGGTTTAAAATAGTCAATCACCTCCGTTTTATATAGCCCATTCACGCTTTCGGCTAAAGCATTGTCTGAGCGAGGAATAGCGAAGCACTGCTTTGCCCGAGTGCAAGACGTAGGGCTATGCCCGAAGTGAAATCACCAGTCGTACCAACAGATGCGGCAAGCCCTGGCTGTTTGAGCCGTTCACTGTATTTGATGGATAGATACTGGCTACCCTTATCGCTATGGTGAATCACATTTTTTGGTCTATGCCTAGCATCCAGTGCTTGATTTAACGCATCAAGTACCAGTTGGGTATCCATGCGATTGGATACTTTCCAACCGACGATGACCCGTTTAAACACATCAATGACAAAGGCGGTGTAAACCTAGCCTGTTTTAGTCTTGATATAGGTAAAGTCAGCGACCTGAGGAGCACTGCTCCGCAAGAGTCTTTTCTTGTTTGGGCTATCTGCAGTAAAGTTGCGTTTAACAAGGTCATTCGGCTTGTCTTGGTCATCACGCTGTTTGGTGGTGATTTTGCCTTTGCCCCGCCATACGCCTTGGATGCCAAGCTGTTTCATGAGCCTTTCAACAGTACAGCGAGCAAGCTTTGGTAGACCGTCTTGTTTGAGTTTGTGCCAGACTTTACGAATGCCATAGCGACAGCCACTGTCTCGCCAAATCTGTTTGATTTGCTCCATAAGGTGTTTGTCGCTTTGCTTGCGACGGCTTTGTTTTTCTGGGTTCTCTTGCTCGTCTTTGATACGATAGTAGGTGGATGGGGCGATTGGCAGGATTCTGCAAATCGACTCGACCCCATACTTTTTCTTTTCATCATCGATGAATTTGACCATTACTTCGGTTTGCGGCCCTTCTCCGCCTGGGCGAAAAAAGCAGCGGCTTTGCGAATGATTTCATTAGCCTGCTTTAATTCTTTGATTTCTCGCTCTAACTCGGCAATGCGGGCGGCTTGGCTTTCGGTGGTAACAGTGATGGGATTTTGCTTTGCTAGGTGCTTTTGATGCCATGAACGAAGGGTTTCAGGGGTACAGCCAAACTTCGGAGCAATGGCTTGTATGGCTGCCCAGAGTGAGGGATAATCTTTTTGTGATTCGATGAGTAATTCGACGGCTCGAGTCTTAATTTCAGTTGAGTATTGTTTGGTTTTCATAAGGGTATTGTCTCAGAGTTTTGGGTTTCCGACAATCCCGGGACGGTTCACTACTTACTTGAGCTATTTGCTTCAGTTATTAGGCTTGGCTACTTACTCAACTTCAATATTCTAAAGGCGCCCTGAATAACTAAAGCAAATACGATGCTACCAATAATCAAATCAGGCGTACTAGAGTGTAACCAATTAACCAAAATCCCTGCAACAATTACCCCTAAATTGATAATCACATCGTTTGAAGTGAAAATCATACTGGCTTGCATATGTGCTTCTTCTTTATTTTTCGATTTTTGTAGTAAATAGAGGCAAATCGAGTTTGCAATTAGCGCAAGAATCGATATGACTATCATGGTAGAAAAGTCAGGTAACTGCTCATTGCCAAAGAAACGTCTTAGTACTTCTAAAAAACCAAGAATCGCCAGCGTAATTTGAAAATATCCGGCAATTCTAGCAATCCGTTTTTTCTTAATGACCGTTCCACCGACCGCAAATAAGCTAATTCCATACACGAAGCTATCTGCTAACATATCTAAGCTGTCGGCGACCAACCCCATCGAACGAGAAATCAGTCCCGTGCTCATTTCAATAATAAAGAAAGCAAAGTTAATGACCAGCACTATCCATAGTAGCTTTCTTTGCTCAGCATCTTTTTTGTGACTAGAGTCAGCATCAACTTTAAAATTATTGTTGGGATCAGAGGGGTCAATGGTTTCGGTCGAGAGTAGGGTGTCTCCTAATTTTAGGTCATGAATAGCAGTCTCTATCCCTTCTATATTGTCATGATGAAACACAGTTAATTGACGGTTAGGAATGTCGAACTCAAGATGTTCAATATTCGAGTGGCCCTCTAATTTCATTCGGATTAGGTTTTCCTCCGAAGGGCAGTCCATCTTTGATATTTTAAAAGTTGTTTTATTCATAGCTACATTTATATCCGGGTGGTGGTTCAAAAAGTAGGCTGGAAAAAACAGGCTGAGAAATTGATAAATAGTGAAATGCAAATGACACTATACATCAAATGCCCAGCCTGTCTAAGTGACAATATAAAGAAAAATGGTTTCAAAAGCTATGGTAAGCGAAACTATAAATACAAAGACTGCAAAAGGCATTGAAGGTAATAATTGCATTATCAGACATCGAGTAAGGCGAGCATTTAGGCGAAGTTGTAACTTTCCTAAAAAGCTGGAAAATCACTTTAAAGCCTTTGATTTAGCTTTCTTTGATGTGGCCTGATAAATTAGGCATCAGCATAGAATTTGGATTAAAATAAGTATCCGACCACCCCGCCTTTCTCACATTAGCAGAATGTGGGGTAACTGCTTATGATGATTAACTAAATAACTTACTCAATCTGCTGTAATATTATATGAGAGCCACGTCCTATAGCCGGACGTGACCCAATCAGTGTTACCTAGCGCTGTACTGGCTAATATCTTCAATATTGTTCGTTTGCTTGTTTAATACTAGCATAAGGCGCGGTACTACCGTCTTTTTTTATCAGCATAATAGTATAAGGACTGAATTGATCACCCATTTCCATGCCTGGACTACCCATTGGCATACCCGGTGTGGCTAGACCAATAGCGTCTTTGGGCGGGTTTTGTAGGAACTTATCCATATACTTGACCGGCACATGACCCTCAAACACATAACCGTCTTGGCTTATGATGGTATGGCAAGAGTACATTGACGTTGGTAATTGATGCTGCGCTTTGATCGCTGTAACTGCCTCATTACTGGTGACTTTGTCAACAATCATCACACCGTAGGATTTAGCATGCTCAATCCAACTATGACAACAGCCACAGTTCGGGTCGCGATGTACCGTTAACGTATTGTTTTTCAATGTATCTGAGATTTGAGTTTGAACGTTAGGAATGGTGGTTATCGCCTGACGCTGCTGAGTTGTTTGAGGCGTTGAGGCGATAGTATCTGTTTGACTATTTTTCGCGACTTGATTGCCACAAGCGACCAAAGATAACGCTGATAAGCTGACGAGGATTGAAAATTTAATAGAATATTTATTTGACATGATAATCTCTATTGATAAGTTGGTTTCAGCTCAAACGTGACGGGTAACGCTAAAATCACTGGTTAATCTGTAACTTTGAAATCACTAAATGAGTAAATGCCAAAACCTTATGCTTGGCATTTATAATTCAATACTTCGCTAACAAGTATAGAAAAATTATATAAATCAGAAACTTAGAATCACAATTTAGATTAAGTATAGGCAGAAAAACAAAATAGATTGAAAAAAATAAGGTATTCTCCGATAATTAGGTTACGACACCACCACTACCAGAGAATACCCCACATGAATGATATAATTATTAGCATCTTAACGCAAATGAAATTACAACTTGGCATCAAAATAGACAAACGAATCATCACAGCATTTTGCCTCACCCTAAATTTTTTTTATTCATCAAAGACAAAATCAACTTCTCACAACTAGCCCGATACAGTGGCAGAAACGAAGAAAGCTATCGAAACCTATTTGCCAAGCCGTTTGACTTTTTTAACTTTAACAAAATATTGATAGAACAACACATTGAAGGCAAAAAAGCCATTGCCTTTGACCCAAGTTACATCAACAAAACAGGCAAACATACCGCAGGGGTAAACTACTTTTGGTCAGGGGTAGCTGGGCAAATGAAATGGGGATTAGAATTAGGGGGATTGGCAATACTAGACATAGACCATCACACCGCCTTCCACCTCAAAGCCATAAAAACCATTGACGTGAAACATGATGAAAACCTGCTTACATTCTATAAACGCAAACTACTGGAGCATAAAGAAGCCCTATTAACCCTATCAAAATACCTTGTCGTTGATGCCTATTTTTCCAAAGACAGCTTTATCACACCTATGCGTGCAGAGAAGTTTGAAATCGTATCACGACTTAGAAATGATGCCAATTTAAACTATTTATACACAGGGGAACAAAAAGGGCGTGGCAGATCCAAAGTATATGACGGTAAAGTGGACTATAAAAATCTCTCCCTGCACCATACAACCTGTGTTCAAGATAATGGTAAAGAGAGGATTTATCATATGCAAGCCTATAGCGTTGCCTTAAAAATAACACTCAATATCGTCATTGTCAAAACTTTAACCAAACACAACAAATGGCAACACCGAATCTACTTTAGTACCGACTTAACCCAAGATTGGCAAGATATTTTAGATTTTTATAAAACTCGATTTCAGATTGAGTTTTTATATCGAGATGCCAAACAGCATACAGGTTTAAATGACTGTGAAGCACGCAGTAAAGAAAAAATTGACTTTCATTGGAATGTGTCACTGACCGCTATCAATTTGGCAAAGGTTAAATACTGGCTACCAAAGAAAAATGCGATGCCTAATACAGATATTGTATTTTCGATGAGTGATGTGAAAACCCGCTATAATAATGAGCTAATGGTGAATAAGTTTATTTCAATGTTCGCTATTAATCCCAAACTTGCTATTAATAGGCGTAAAATTTCTGAATTCCTTGAGTTTGGGCGTATGGCGGCTTAATTTGTTAGCGAAGTATTGTTATCTATTTACCTAATTTAATAGAGAAAATAACCTGTGTAAAGGTAATAGATAAAAATAAATCGCTGATAATCAGCGACTTTTACTTTTGCTGAATTAATTATCTATTAGCACGCTATTGGATAATTAATTTTGAAGGGGCATTATTTGACAAAACTGTCAAATGAAGTCAGTCGGTGGGGTAAGGTAGCGTTTTTTAGACGAATGACATATCCTCAATTTTAAACATACTCAACAAAATTCCTTAGCGTACAATATGGTTCGAATTCTATGCTGACTTCTAATAGGTTCCCCATCCCTTATGCGAACCTGACGCGGTATAGCCCTCACGCCCAACCGCCTCCTAGTACCAAAACAGTCAAAACCGCATACCGAATACTTTTCCCCAACAATATCATTACCGCCGACAGCCAAACATTCAATCGCAACCAACCTGCCCCAATCGGCAATAAATCACCAATAACAGGCATCCATGATAATAATAATGCCCAAACACCATATTTCTCGAATAGGCGTTTGGCTTTATCAGAAATGCGGTGGCGTTTGGGTAGCCAATAGCCAAGTCCATACGATACAATGCCGCCCAAGCTATTGGCAACTGAGGCAACCAAAAAGATACTTAGCCAATCGTTAGGATTTCTTAAGAGCAAAGCAGTTAAAGCGATATCGGATGTGCCTGGCAACACCGTTGCCGACGTAAACGCCGATACCGCCAATGTCCAAAGTTCCCAATTCATCGTTTGATAAACTCTTTAGTTAAAAACCTTAATATAGGGGTCAGCACAGAAAACGGAGAAAATAGTACGCTACAGAATCTTGTCGAGTATTTCTAAAATTGATAATGGGATAACTGTCTAAAAAACCAGCGTTTTTAGACATATCACAACTGAAAAATAATCCTAATAGGCACTGCTATTTGGTTGGGCTAATTAAAACTGCCTGGCAAAGTGGCGAATATGTTCGGCAATCACATTGGGCTGGCTTAATATGCCCCAATGGTTGCTATTGACACTAACCTTTTGAAAATTTTTAACCCATTGTGGCATGGCATCAATGTAGTCAGCACTAACGAATTTATCCTGGGTTAAAACAATCGCTTGCACAGGGCTATGGGCAAAACGCTGACGAGGGCGTAAGTTTCTGGGTAAAAAATTCGCCCGATACAGGGCTATCCCATGTTTGCCATCCGTTTGTACCAAGGTATCAAGCGGAATATCCTGGGTGTTTTCTAGCTTTTGAACGTGTTTTTGCCATTGCTTAGGTGAGTAAGTTTGCCAAAAAGTAGGTGCGAGAAAGGGCAAGTGCATCATGCCGATATACCAAGATTTACTCAGTATCGACAACAGCTTGGCAGGCTGAGAACCAATACTGCGTAAGTAAAGTGCCACATGGTCAAGGCAAGGACCTGAAATGGTAGAAAATGATAAAATTTTGCCCGCCAATTTTAGGTCAGTCACCGCTTCCCACGCCTGAATTGAACCCCAATCATGGGCAGCAAGATGAAACGGCTTATCACCAAGCAGTTGCTTTGCCACGGCTTGCAAATCCTCACTGAGTTGTAATAAATGATACGCTTTTATATATGTCGGACAGTCTGACTCCCCTGCCCCTCGCACGTCATAGGCTATCACAAAAAAATCGGCAATGAGATGGGGTATGACTTTTTCCCAAACCGTATGGCGGTCGGGATAGCCATGCACCAATACCAAAGGCGGTAAAGTGCTATCACCATACGTAAATGCGGCAAGTTGGTGATTATCCGTGGTAAAAATCTTATGATGTTGGGGCGATAAAGTAGGCATAGTTGGGTCTCGTTTTTGGCTTAATATTGTGGGTCTCTGACAGTTTGGGTGACGAATGTTAGATTAGACTTATTTGATAATGTTGTTAAATGAAGTAAGACGATGGTAGTGGGCGGTGTTTTTTAGGCGAATGAGATAGTCTCAATTTTGAAAATACTCGACAAAATTCCTTAGCGTACAATATGGTTCGAATTCTTAGATGACCCCTAATAAGCAATATTCACTCTTTAATAGCCAATTTATCTAAAATCCCACATTCTGCCATCCCATCCCCTTTACAACTATCATGCCAAACTTGTAATGTGCTTTTCATGGCTTGTAATTGCTCGATTTTTTCGTTTAATGTCACAATATGCTGTGCGGTTAAGGCTTTAACCTCACTATTATTACGACATGGATTGTCCTGCATTGCCAGTAATACCTTGATTTCTGCTAACGAAAAATCTACGTCTCTCGCTCGTTTAATAAATTGTAAACGCTCAATACTATCCTGTGAATAGTCCCGATAACCTGACGGTGTGCGAGTAATCGCAGGAATTAGCCCGATTTTTTCATACTCTCGGATTTGGCGAGCGGTCAAGCCTGTGGTTTGTTCTACCTGTTTAATATTCACTATATTTCCTTTTACAAAAGAATAACAAAGAAATAGCTTGACCCTAACATAGTGTTAAGCTTTATACTGAGTATAAATTAAATCTCCGACTAACAAAAGTAAAAACGTATGAACGTACTTTCTACCAAATTCAAAGCTTTAGCCTTATTCAGTTCTATCGCCCTATTAACCGCCTGCAATCAGCCTACCAAAACTGAGAAATCAACTAATCCAGTAACCGCAAGTAGCGCCAGTAGCGTAGTAGCATCCACAAAGACAAATGAAACCGCCCGTGCAGGACATGATATGAGCAAAATGAATGGCATGGGAACAGCAAGCAGTCCTACTGCTAGCCAACCTGCCCACGTTGCCGAGTATATGCAATCCATGAACACCATGCACGAACAGATGATGTCTGCCAGCCATATTGCTAACCCTGATGTTGCTTTTGCTACAGGTATGATTGCCCACCATCAAGGGGCGATTGATATGGCAAAAATTCAGCTAAAATACGGCAAAGACAGCGAAATGCGAGCCTTGGCAGAAAATATTATTAAAGCCCAACAAATAGAAATCACACAAATGCAAACGTGGCTTAGCAAACACAAAGATGACAAAGCCCCTACTAATACCGCTATGCCTGAAATGGATATGAAAAGCCATGATGCCATGATGCAAGGCATTATGGACAGTGACCCCGATGTTGCCTTTGCCAAAGGTATGATACCACATCATCAAGGGGCAATTGACATGGCGAATACGGAATTAAAAATGGGCAAAGACAAAGAGATGCTACAACTTGCCAAGCAGATAAAATCTGCCCAAGACCCTGAAATTAAGCAAATGCAAGCATGGCTTGACAGTAAAAAAACTAAATAATTAAATAATTAAACCACTTTAATAAAACCAAAGGAACGACTATGAGTAATCAAACCACTACCCTAAACATTAACGGCATGACCTGTGGTGGCTGTGTCAAAAGCGTCACCAACGCCCTTAATCAAGTGACAGGCGTACAGCAAGCCGATGTGAGCCTAGAGCAAAACAATGCGGTGATTAACTTTGATGATAGCCAAACCAATGAAACTGCCTTAAAACAAGCCATTGAAGATGCAGGATTTGAAGCGAGTTAAAAATATCATCAATTTCTTATTTTTATCAAAATACCAATAATACGCCTTTTAATTCATTTAAAAGGCGTATTTTACCTTTAGCAATGAATGTTTTAAGGAAATAAAAACTGCCATGACGACCGAAACTATCAATCTTGATATTGGTGGTATGACTTGCCAAGCCTGTGCCAATCGTATCGAAAAGGTGCTGAATAAAAAACCTGCCATTCTTGAAGCAACGGTGAATTATGCCAATGAAACCGCCCATGTGAGTTTTGACGACAGCCAAACCAATGCCGATGAAGTGCTAGACTGGGTTAAGAAAACAGGCTATACCGCCCACATTCAGCAAGCCGATGCGATGTTTTCCCAAGACAAAGCCACAGAAAGCGTCACACCGCCACTTCGGCTGATATTGATTTGGCTGTGTTTATTGCCGTTTTTGTGGGGTATGCTGGGCATGATGATTGGCAAACACGACTTTATGCCCGCGATTTGGGTGCAGTTTATTTTAGCCACGATTGTTCAGTTTGGTTTGGCATTGCCATTTTATAAAAGTGCGTGGGCGAGTATTCGAGGTGGACTTGCCAATATGGACGTATTAGTGGTATTGGGAACGCTGACCATTTGGGCGTATTCGACTTATGTGTGGCTAACTATGGAGAGTTCGCACGCCATGCACGATACGGCTCACGCTATGCCTGATGTGTATTTTGAGGCAGGGGTGATGGTCATAGCCTTTGTGCGATTGGGCAAATATCTGGAAGAACGCACCAAAAAACACAGTTTAAACAGCATTAATCTGTTGCTAGAACTCACACCAAGTAATGTTTTGCTAAAAGTGGGAAATGACTGGCAACAAACGCCGTTATCCAAGGTCAAAATCGGGCAGATTTTACTGGCAAAACACGGTGACCGTATTGCCTGTGATGGTGTGGTGACTGCTGTTACAGGGGGCGAAGCGTGGTGTGACGAAAGTCATCTCACAGGTGAATCCTTGCCGATTCCCAAAAAAAACGGCGACAACGTGATGGCAGGGGCAATGCTGTCCATCGGTACACTCGAATATCGGGCAACCGCCATTGGGAGCCAAACCCAGCTTGGCGACATGATTACCGCCCTCAATGACGCCCAAGGCAGTAAAGCCAATATCGCCCGTATCGCTGACCGTGTGGCAGGGGTGTTTGTGCCTGTGGTGGTGGTGATTGCGATACTCACGTTTATCGGCAATTTTTATGTGCTTGGCTCGTTTGATACCGCCTTAATGCGAGCCGTGGCGGTGTTGGTGATTGCCTGTCCGTGTGCCATGGGGCTTGCCACGCCGTCTGCGATTATGGCAGGGATGGGCGTTGCTTCTCGGCATGGGGTGTGGTTTAAAGATGCCCAAGCCTTAGAAGCGACTGGCTCGGTGGATACCATTGCCTTGGATAAAACAGGTACGATTACCGAAGGCAAACCGCAAGTCGTAGCACATTATCTGTTTGATGAAGAGTTAAATTTAGCCGAAATCGCTCAAATCACCGCCACGCTTGAAACCCATGCCAATCATCCATTAGCGACTGCCATGCTTGACTATGCTAAAACCTTTAACTTGGAAAATACCTTTACCGTCAATAACGTAGAAAATGTGACAGGCAAAGGCATACAAGGCGACATTGCAGATATTGGCTTGGTAAAAGTCGGTAGCCCTGCTTTTACCAATATGACGTTACCGCAAGAGATTTTGGCAGAAAAAACATGGCAAGTTGCAAGCCTTGTTGCCGTTAGCGTGAATGACGTACCGATTGCCATGTTTGCCCTTGCAGATAGCTTGAAAGCGGACAGTATGACCGCCATTGCCTCACTTAAAAAACTGGGCTTAACCACAATAATGTTAAGCGGTGATAAACAATCGGTTGCCGATTATATAGGTGGACAAGTCAAAATTGATATCGCGATTGGCGAACTTTCACCTCGGGATAAAGCCACAAAAATCAGCGAACTACAGCAAAATGGCAAAAAAGTGGCGATGGTTGGCGATGGCGTAAATGATGCCCCTGCCATGGCAACGGCTACCGCTAGCTTTGCGGTACAAAATGGCACGGATATCGCCCAACACAGTGCTTCGGCTCGTTTGATGGGCGATGGCAGTCACTCTATTAGCCATGTGTTGTCAGCGGTAACGATTGCCCGAGCCACATTAAGAAATATTAAGCAAAACCTGTTTTTTGCTTTTATTTACAATATGATAGGCATTGGCTTTGCCATGGTGGGCTTGCTTAATCCGATGTTAGCGGCAGGGGCGATGGCGTTAAGTTCGATTTCGGTATTAATGAATGCGTTGCGATTGACACGGTTAAAAGGATAAACTTTTTCATAAATTAATGTTTTCCACAGGTTTTGTTAATGATGTGTTTTTCTTATTATGGTAAATTGGGTAAGAAACTAAACAAATGTCATTACCGCCCTATATGGTTCGAATTTTGGGCTAGTTCATTCTTATCGTACTATATTTGGTATTCTTAGCTTATCATTTAATTGAGCTAATTGTTTTTCAAATACCTCCCGTTCTACATTACCATCTTGACGAGCAACAAGTTTACCTTCTTGATAATATAACAAAGCAGGCGGAGCAAATACGTCCAATGCTTGGTACACTTCTTTACTATCCACTGTATCATCGGTGACATCCATTTTTATTACTTGCCAATCATTAAGCTGGGCTGGTGGTGTTTCAAATAACGTTTTATCCATAGTTCGACAAGTAATACACCAATCAGCAGTTACATCGTAAGCATCCGACCATTCCATCTATCACAGTCCTAAAAAATAAGAGATAGTGCCCACTAAAAAATGAAGTGGGCACTAGAATGGCACAAATAGACATAACCAAACCGAAGCGACGAACGTACAGCAAAGAACTCAAGGCCTATCTCGTAGAACAAGCCTTAACAGGCGAACGCTCGATAGCGAGGCTAGCTCAAGGTCATGGCATTAACCCAAACTTATTGCAGAAATGGATAAAAGCTGCCAGAGACGAGAAAATCGCAGCAACTCAACCATTAGCCAACCCAAACTTCGATATTAACCTCATTGAACATGAGCCTGTCTTTCTGCCTATCACCCTGCAATCTAGAAGCCATCACGAACAAACACCACAAGCAACTGCCTTAGCTCAAACCATCACAGGCGTAGAACTACAAATTCCCAGCCATAACGGGACGCCCATAAAACTCACCATCGACCAAATTGACAATTACAGCCTTATTGAATTACTGCGAGGGCTACAATGAACCCCCTTATCAACCCCCAACAAATATGGCTATCCACCACTCCCATGGACATGCGAAGTGGCAGTAACAAATTACTCGCCTTCATCCTACAGCACCACCCAGGCATCCGCCCAAACTGTGCCTACCTATTTTACAACAAAGCAGGCACCCGGCTAAAAATACTCATCCATGACGGCCTGGGCATATGGCTATGCACCCGAACACTCGATGATGGCAAATTTCACGGACTTGGCGAACGTCTCATGCGACATCACAGCCCATCCAACCCAACCACAGGACTCACCATCAGCCACGAGCAATTTAACGCCTTGGTTAGTGGTTTGCCTTGGCACAACCTAGGCAAAGATATACTCACCCCGCTTACCTAAGCTGACTTTATCATAAAGCCGCTAAATCTCAACTATCACCGCCTATTTACTGACAATGCAGGGCGGTTATGGCAAACTCATGTCATGACCACCGCCCACCCATCCGACCCAACTGCGCCAAGCTATGCTGATTTATTAGCCCAAAACGCTCGGCTTCAACAGCAGCTTGACGCACAAAAACAACATTACCAACAGCAAGCAGCGCAACTCAAACAGCAATACCAACAACAAATGGACGCTCAAAGGCAGCAATACGAAGCTAAGCTTGCTCGCATTAACCAAGAGCTCACTGACGCCATCACCAAACAGCAACGTCTTATCCATCGGCTGTTTGGGCAAAAAAGCGAAGGCTTAACCCCCAAACAAGACCACCTAAACAAAGAAACCGCCCTAGAAGACCTAGCCTTGCTTGAACAAGCCCATGACAACTTCTTAGCCAATCTTAGCGATGACGAGCGAGCCAAACTGGTTGCTAGCAAGCCGATTGATACGCAAGAAAAAGGCACACAATCAGAAACACCAACCAAACCCAAACGACAAAAACGCCTCGTTATCCCTGACAACCTCGACATTCACACCATCATCCACGAACCACCGTCAACCACCTGTGAATGTGGCTGTCAAATGACGCAAATTGGTCAAGATGTTCAAGACAAACTCGGCTTTAAGCCAAAGCAGTTTTACCGAGAGCGTCATGTTTATCCTAAATACATTTGCCGTAACGCTGAGTGTAACCGTGAAAAGCTGGTTCAAGCCAAAACCGACGCCCAAATCATCGATAAAAGCATTGCCACGCCTGCGCTACTGGCTCATGTGCTTATCAGTAAATACGCTGACCATTTACCCCTGTATCGCCAAAGCCTGATTTATCACCGTAGCGGGGTGTATTTATCTGATTCGACCTTAGCCGATTGGGTGGGACGTTGTGGGGTACAGCTTGGGTTTTTAGTTAATCGCTTAATCAAGCTTATACTTACCCAACCAATTGTGCATGCCGATGAAACCCCTGTGAAGATTTTAAACACTTACGGTACCAAAGATATTAAGGGCAAGCTAAAACAAGGCTATGTCTGGGCGTATGTGACACCACAGCACAGCCCAATCAAGGCGGTAGTGTATGACTTTGCCCAAGGTCGGGGTAGTGAGCATCCCAATGCGTTTTTAAACGGCTTTAAGGGCAAACTTATTTGCGACGGCTATAACGGCTACAAGCCATTATTTGGGCGAGGGGTGATTGAAGTGGGTTGTATGGCACATGCCAGGCGTAAGTTTCATGAGCTGCATGTGACAGGGCAGAGTCTTATTAGCATTGAGGCATTAGAACTGTTTCAAACACTGTATGCCGTTGAACGTGAGATTGATGAGCAGTTTGAGAGAAACCAAACGCCAATGCCCAGAGATGCTCAAATAGTTAGGCAAGTCAGGCAAGAGAAGGCAAAACCAGTTGCGGATAAACTTTATGCGTGGTTACAACAGAAACGCTTAGGCACGACTAAGAATGCCAGTATTACTAAGGCAATTGAGTATTGTTTGAAACGGTGGCAGGCTCTGACACGTTATCTTGAGGATGGCAATTTACCGATTGATAATAATTGGGCAGAAAATCAGATGCGTCCATGGGCGTTAGGCAGAAAGAATTGGTTGTTTGCAGGGTCGCTTGAGAGCGGTCAGCGGGCGGCGAATGTTATGTCGCTTGTCCAGTCAGCTAGGCTTAATGGGCTTGACCCCTATGCGTATTTGGCAGATGTGTTGAGTCGTCTGCCGACGCATCCTGATAGCCAGATTGATGAGCTGCTACCACATGTCTGGATACCACCTCAATAGGGGTATGGTCGGGGGCTTACAAAGCATGGCAATCTCGACCACTCGATAGTGTCTACCCGTTTGTCTGGCTCGATGCCATTCACTACAAAGTCAAAGATGAAGGTCGCTATGTTAATAAAGCGGTTTACACGCTTTTAGCACTCAATACCGAGGGTCGCAAAGAACTCATTGGGCTATACTGCTCGGAAAGCCTACTCGAGCATAGCTCTCGCCTTGCGCTCGGGCGAAGCGATGCTTCGCTATTTCCTTGCTCAGGCGCAAACTACTTGCTGTCGGTACTCACTGATTTGCACAATCGTGGCGTACAAGATATTCTGATTGCCTGTGTCGATGGGCTTAAAGGCTTCCCTGAAGCGATACAGGCTATCTTTCCTAATACCGAGGTACAACTATGTGTGATTCACCAAATTCGCAATAGCTTATGTTATGTGGCAAGCCGTGACCAAAAAGCCTTTATGCGTGATTTAAAGCCTGTCTATAAGGCAGTGAATAAGGAATCTGCTGAGTTAGCCCTTGACGAACTCGATAGGCTTTGGGGCAGTAAATACCCTGCTGTGATTGCTTCTTGGCGAGACAAATGGCATTTACTGTCTGCTTATTTTAAGTACCCCGAAGCGGTCAGAAAGCCAATTTATACGACCAACGCCGTTGAAGCAGTGCATCGCCAATTTCGTAAGCTAACTAAGACTAAAGGGGCTTTCCCTAATGAAACCAGCTTGCTTAAATTTTTATATGTTGGTATGTTAAATGCGTCGGAGAAATGGACAATGCCAATTAACAATTGGGGACAAACAATGATGCAGTTGTCTATCCATTTCCCTGGTCGATTAGATGCTGTAATGAAACTTTAATTTATCGTGACACAGTTTTCTGAACGCCCTCGTTTTTTAATCAAAATCTCTTAAAGACTGTCTAATCTTAGTTGACCCCTATACCGCTACCTACTATTTTATTCCTTCTTCTCTAACGCTCTTAACTCCTTACGTAGCACTTTGCCCACCGCAGACTTAGGCAAACTGTCAACAAACTCGACTTTTCGTGGGCGTTTATAGCCTGTTAGATTCTCTTTGGCGTAATTAAGTAGGGCTTGTTCGGTTAATTGGCTATTTTTACGAACTGCAAACACTTTAGGCACTTCGCCACTAGAATCACTCGGCACCCCAATAACGCCGCATTCAAGAATATCAGGGTGTTGCATGATGACTTCTTCGATTTCATTAGGATAGACATTAAAACCTGAAACCAATATCATCTCTTTTTTACGGTCGACGAGCTTAATAAAGCCTTTGTCATCCATAACCCCAATATCACCTGTTTTAAAATAGCCTGTCTTACTAAAAGCTGTGAGCGTTTCAGTAGGTGCATTGTGGTAGCCTTTCATGACTTGAGGGCCTTTAACGGCAATTTCACCGCGTTCACCCAGTGCCACAGGTCTCTCATCATCATCGAGCAATACCACATCCGTTGAGGAAGCAGGGATCCCGATTTTGCCCGTAAAATGTTCAATACGAATGGGGTTAAACGCCACCACAGGGGAACATTCTGACAAGCCATAGCCTTCAACAATGATAGTGTCCGTGATTCTGTGCCATTCTTCAGCGACATTACTATTGACTGACATACCGCCAGCAATCGTAACCTTTAATTTAGCAAAGTCAGCTTCCCTAAATTTCGGGTGATGTACCAAGGCATTAAATAACGTGTTAATTCCAATAAAAAAGGTCAGTGAATAGCGATTAATATCTTTTACTATGGCGTCTAAATCGCGTGGATTGGCAATTAATAATTGCGTGTAACCCATTCTAAAAACGTATAAGCAGCATATGGTAAAGGCAAACACATGATATAAAGGCAAAGCGGTTAATATCACATGTTCTCGTTCGCGCTCTTCTTGGGTAAAACTCGTGTCGACTAAGGCATCAATCTGTAAAATATTAGCAATTAAGTTCCAGTGAGTCAGCATAGCACCTTTGGCTACCCCTGTGGTACCGCCTGTATATTGCAGCAATGCGGTATCTTCTAAGGTCAGATCAGGACGCTGATACAAGGCAGGGTTGGATTTAAGCACGTCGCTAAACCAAGAAAATTGCTTAATCTGCCAATCAGGTACCATTTTTTTGATATATTTTGCTCCAAAATTAACCAGCGTGCCTTTAACTTTACCTAGCATATCGCCCACGCGACACATAATCACATACTCGACCAAGGTAGGCGATATGGCTTGATAGGTATGGGCAAAATTTTCTAAGATAAAAATGGCTTTGGCGTCCGCATCTTGAAGTTGATGCTCAAGTTCGCGACTAGTATAAAGCGGATTGACATTGACTAATATCAGCCCTGCACGCAATACAGCGATTGCAACAATTGCATATTGAATCACGTTCGGCAGCATGATCGCGACCTTATCCCCTTTGACTAATCCTAACTCTTGCAAATAAGCAGCTACGGTTCGACTGGTCAAATCCAGTTCGCGGTAAGTAAAAGCTCGACCCATACTGAGACTTGCGATGCGATTAGGATGATTCTGCATCGTTTTTTCAAGGATATCGATGAGAGAGGTATCCTTGTTAGGCATGTGGATATTGGGCGAAATACCGTAGCACTGATAAGTGGCGATCCTGGGTTTATTAAAGTTGTTTTCAAAAGAGTTATCATGACAAAAGTTAGAAATCAATACTCAGCAG
>vSAG-108-C17-contig1
TTAATACTAATTTGGTCTGCCATGGAAGACTGTTAAGTCGCATCTTTACGTTGTTCATCTCATGACATACCCTGTTCCGCGTACAGTTTGAATATAGCTACCCTCATTCTGATCATCAATTTTATTTCTTAAATATCGAACATATACATCGACGACATTGGTTTCTACTCCAGTGCTATACCCCCAAACCTTATTAAGGATTACTTCTCTAGTTAAGACGATGTTAATATTACTCATAAACATTACCAATAAATCATACTCACGTTTGGTAAGACTTATTTCCTCTTCGGCTCTTTTTACAACGCAAGATTCCAGTTCAACTGCAAGATCACGGAAGGTTAATGTGGTTAATTCATTAGTTGTCAGCGCATCAACCCTGCGAAATAATGATCTCATTCTTGCTAATAGCTCTTCAATAGCAAAAGGTTTGACAATATAATCATCAGCACCGCTATCCAACCCAGAAACACGGTCCAATACACTATCTCGTGCAGTAATCATAATAATCGGCACTGTTTTATTGGTTTGTCTGATCCTCCTGCATACCTCCATACCATTTAGTTCAGGAAGCATCAAATCCAGTAAAATTGCATCCCAATGGTCTGATAATGCTACTTCTAATCCGCTGCGGCCATCAGCGGCAATGCTCGTTTCATAGCCTTCATGCTGCATCTCCAGCTCGATAAACCGAGCAAGATTCTTTTCATCTTCTATAATTAATAATTTTGGCATATTCCCACACTCACATTGTGTTTTTTATCTATTATTTTAACTGATGCTTATCTCGAATAAAATCCATTACTGCGTGAATAATTTCTACTGATTGGTAGGACACAAGAGAAAGTGCAGTTAGTGAAAAGAAACCAACAATGACAAAGCGAATCCAAAACATGTTGTATTCCTCCTTCCTGTACTTCTTAAAGCAGAACACAATTCAAAAATGGAAGTTTTAAGAAATGAAAACGGGATATAAATAGCTTACCTGTTTTAATGGAAACGACGATGAAAAGAAAATGAGAATTTCCTTAAAATTCGCTGCAAACAAAAAGCACACGTGGATAACGTGTACTTTTCTAGCAAATTAAATTTCCTGGTTCATTTTCAACGTAGGATGGATAGATAATTCATTAAGTTTTGTTGCAATTTTATCTGCTGCATCCACAGGATTTTCGGCATAAATGTCAATAAATTCACCTACATAATCATGTCTTGCATGATCATAACGCGGATCATAATAGTGTTCAAGTAAAATGACAATCATGTCGCGATAATTCTTTTTCTTCAGTGAATCAACGAGCCTATCCTTTATCTCGCCGTCTTTCACACGTTTTAGCACTCTTTCAATTCCCAGAGCTATCTTTTCTTCATACCATGATTCCTGCTTGTAGGGCTCTACATACTCAGCAACCAGGTGTTTAACTCTTTGTTCAATTGGCGTATGAATAAAAATATTTAAACCGTTAAACTTTACATTCATCAATTTATCCGGTTGTACAGCTTTGCCAATTCGTTTACTTTCCGCCTCTACAAGAAAATAATTGCTTCCAGTAATGTCTTGAAGTCCCTTAAATAATAAGGAGTCAAAAATCTTTTGGTTATGTCCTTCACCCAGGCCAATAGTGCCAAAAATGGATCCACGATGCCCCGCCATGTCTTCCAGATCTAACATAGGATAGCCACCATTTTTTAGTATTTTCAATACCTCCGTTTTACCCACTCCAGTCATCCCATGAATAACAATCGCTTGTTCCGGTATCATAGTTGGAATTTGCTCGAGAATATGATGGCGATAGGCTTTATATCCTCCTTCTAACCTCCAAGCATAAATTCCTGCAAATTCTAAAAAAGTTACGACCGCTTTACTCCGCATCCCTCCGCGCCAACAATGGATTACTAACTCTCCATCAGTATGGCAGGATTTAATCGTCTGCAGGAGATCAGGAATTTTCGGTGACACAAACTCCATTGCTCTCCATTTAGCTGCTGCTTGTCCTTCTTGTTTATAAATCGTTCCAATTACTTCACGTTCTTCATTTGAGAATAACGGAACATTGATGGCTCCTGGTATAGCACCTTCCGCAAATTCAATTGGAGATCGAATATCAATAATAATGGGATTTTCCAATCTAAAAAGACCTTCTACAGATAGTTCCTTCATCTAAATAACGCCCCTAGAAATTAATTATTCAAAAGATAAAATATCTATTAAAATAAACAAAACTTCCAAAACTGGAAGTTTCACACGAAATGTATCATGGAAAAATGATTTCATGTCATAAGTATATACTTATTATAAAGTAGATAACCGTCGCTATCAAGAAATTGAACAATCTTGATCAATTTAACATTTTTCTTTCTTCATCATACGTCCTTTCCAAAAGAATATAAAAAGTCTACTCCTTAAAGAGTAGACCTTTTCATTAAATCATTTCTGATTCTTGTTTAAATACGGACATGAGTTCTTCCATTTCGCTAAGCATATTTTGCTCAAATAAATCCACGATTTTACTGCCTACAATAACTCCATCACAATAATTTGTTATTTCATTAATCTGTTCTCTGCTCGAAATACCAAATCCCGCCAAAACCGGAATGGAGCTTAAAGACTTTACATTTTGTATAAATTGAGTTAATTCCTTATCATATTCGTTACGGACACCAGTGATTCCCTTAACGGTAACAGTATATAAAAACCCACGGCCTTTGTCTGCAATGGTTTTAATTCGCTCAAGCGGAGTGGTTAGAGTAACAAGACGAATTAATTCCACTTGTCCTTGTGCAAGCTGTGGAGCAATCAACTCCTCCTCCTCAATAGGCAGGTCAGGAATAATACAACCATCCACGCCAGCCTTCTGGATATCATTAGCAAAATTTTCGATACCATAGGAATAGATTGGGTTTAAATAAGTCATTAAAATAATGGGAATAGTAACTGATTGTCGTACCTTTTCGATTTCTTTAATGATTTCCCTTAACGTTGTGCCGTTCTCAAGTGCTCTAATTCCTGCTCGCTGAATGGTCGGCCCATCCGCAACTGGATCAGAAAAAGGAACTCCCACCTCTATGGCCGCAGCACCAAACTTTTCAAGTATTGCTAACTTTTCACCCAGATTTTCCAAGCCCCCATCCCCTGCCATTATGTATGGTACAAAGGCTTTTTTATTCGTTTCTTTTAATAATGAAAAGGTTCTTTCAATCCGATTCATGTTAATTCCTCCTCTCTAGCTTTGCTTTTACTGTATCGACATCTTTGTCTCCACGTCCAGATAAACATACAACAATATTTGTTTCTCTGCTCATTTCTCCAGCAAGCTTAACCGCATAGGCAACCGCTTGTGCACTTTCAAGTGCTGGAATGATTCCTTCTAGTTTCGATAAAAGTTGGAAAGCACTAAGCGCCTCTTCATCCGTAATGGAAACATAGTTTGCCCGTCCGCAATCTTTTAGATAGCTATGTTCCGGACCGACTCCTGGATAATCCAGTCCTGCAGAGATGGAGTGAGCTTCTTGTATTTGACCATCCTCAGTTTGCAATAAATACATTAATGCACCATGCAACACACCTGGTCTTCCTTTTGTTAACGATGCCGCATGAAAATCTGTGTCAATACCTGCTCCTGCTGCTTCTACTCCATAGAGGCTCACTTC
>vSAG-108-C17-contig2
TTGCTCCAATCGATTAAGGTTTGGTAGCCTATGATTACGTTTGCTTTTTCTAATTTTTCAATGGTTTGTTTCACTGTATTTTCACTGCACATCGCCATTAAGGCAATTGACTCGATTGGCAATTTGTGGTTTTCTTCTATAATTTTCAAAATTTCAATTTCTTCCCTGCTAAGCTCCATGGTGGCGCCTCCTTCACTTTCTTTCAAATCACTTATTGATGATTTTAATCCTATTTGCGGTGTCTGTCACGTGATGCAGGGAAAAATTTTTATTCTTCTGAAAAAAAGCGGAAATTACCAAAATTTTTTTATGGTGAAAACGCACCCATATGAAAATAGTAAATTCAGATTAGAAAAAAGGGAGTATAATAGGTAAGGATTAAAGCTAACAGGAGTAGTGAACAGTGGATAAACAAAAACAAACTAGCAAATATCGGTGGGTCGTCTTTGGCTCTATTTTGTTTGCGTATTTTTTAATCGTCAGCCAGAGAACAGCGCCTGGATTAATTTCAGATCAATTAATGAAGGAGTTTCATCTTTCTGCCTCAGCGATTGGTTTGCTGGCGAGTATTCAATTTTTGGCCTATGCGGGATTGCAGGTTCCGATTGGGATTTTGTCTGACCGCTTTGGACCTAACTTTTTTCTAATTGTTGGGACGCTCCTGAATGGAATCGGCGCCCTCGTCTATAGTCTTGCCCCAAATGAATTTGTTCTGTTTTTTGCCCGGTTATTGGCGGGTACTGGAGATGCAGCGATTTGGGTGAACTTGGTGTTAATTTTAAGCCAGTGGTTTAAGGTTAAAGAATTTGTGGGATTACTTGGCCTCGCTGGTGTTTCTGGCAGTCTTGGGTTCCTGCTTGCGACCGTGCCGTTTTCTGCATGGATTGCCATGGCGGGATGGCGTACGCCTTTTTTAACCACAGGAATTGTGTTAGTACTAACTGGATTGCTTCTATTTTATGTTCTTGATAGAAAGCCAAAACAATTATTTAAGAACACGGCTGGACCTTCGAAAAAGCCAAAGAAACGGGAAAAAACAGCTGTTATACTGAAGCGGGTATTTTCGAGCCGCCAGGCATGGGCAACCTTTTTCTGTCACTTTGGCGCTGTTGGAACGTATGTGGGCTTTATTGGTTCATGGGCGGTTCCGTATGGGATGCATGTGTACGGAATGACACGGTCGGGTGCAAGTCAGCTGATCATGATCGGACTGATCGGAGCGATTATTGGCGCCCCGTTAACCAGCTGGATTGCAGGACGTTTGGATTCTCTTAAACGCCCTTATGTCGTTGTTCATTTAATTATTTTGGTCAGCTGGATGGCCTTTTTCTTATTTAGCGGGAAGCCGCCATACTTTATGGTGATTGTTCTGTTTTTGCTCATCGGTTATGGAAATGGCGCCAGCTCCTTAACGTTTGCTGTCGTGCGGAAATCGTTTGATATTAAGGAAGTCGGGGTTGTCTCCGGGTTCGCGAATACAGGTGGATTTTTAAGTGCGGTGCTTTTGCCTACGATCTTTGGCAAGGTGTTAGACCACTTCCATGCCTCATCTAGTAGTGTAGGCTATCATTACGGCTTCATCATCCCTGTTCTTTTTGCGATGATGGGGTTATTCGGAGGATTCCTCATTAAAGAACAGCACCAAGAAGCCAAGCAGCCTAAGACTAGTGAATTGACTGCTTAACTGAAAATTGTCCTTCATTTAACAAAAAGACCCACTCATCGAAGTAGCGGGTTCGGTCCATAGGTGCAAAACAGTAAATACCAATATTATTGGGAATCCAATTCGCATAGGAATTGGATTCTTTTTATTTGTTGATTTATAGCGTTTCCTCATTTTAACAGGTTAAAATGAGGTCAAATTCGCACTCGAACTAGTAATTAATTAATTTAGACTCTTCTTTTTGAATTTACTTCTTCATTTTTTAAAGAACTAATCCTGTCTAACATACCAAACAACTGATTATAAGTAGATAATGTTTGATCATCATCAACTTTATGACCAGATTGAAAGAATAAAATATTTCCCGTTCCATTATTAATTTGATTGCTTGCTTCAAGGATTCGTTTTAAATTTTTGGCAGTCCCAATACTTCCGGAAATAATATCCACCTCTTCAGGAAATATTTTCTTTATGCTGTTTCCGAAATAGGGGAAATGGGTGCATCCAAGAACAATCGTTCCGTATTGCTCTAAATTCAAGGAACCTAGTTTTTCTCTTAAATATGGTACAACAATCTCTTCACGAAATTCAAAGTTCTCGGCAAATTCTACAAGACCAGGAAGGGGCAAACTTTCAACAATCTCGTGATGGTCTACACTTTTCACGAGATTATGGAATTTTTCCTCTTTGAGAGTCAAACTGGTCGCTAATACTAATACTTTTTTCCGTTTTCCATCACAGTTTTGAACAGCAGGTTTTACGGCTGGTTCAATACCCAAAATAGGAAAGTCATACTTTTGGCGAAGGTCATCCACTGCAATACTGGTTGCTGTATTACAGGCAATGACTAATGCTTTGATTCCTTGATTAGCCATAAAGTCAACTGCATTAAATATATATTTCCTTACCTCTTCTTTTGGTTTTTCACCATATGGAACGTGTAAGGTATCCGCATAAAATATGTAATCTTCATTCGGCAAAAACCTTAATGCTTGATGAAGTACAGTCATTCCACCTATTCCAGAATCAAAAAAACCTATTTTCATTACTTTCACTCTTTTCCTAAGTTAATGCCATTAACCACCTACATATATTACCACATTTTTTAATTACTCCTTATTTATTCTTTATAAACTGAATGAATAGGTTGAGTAAACATAGAAAACGCACAGCAAACCATTTACTGTGCGTTTTTTGATGTGAATTTAATTAGATTTTGATGGTTAAATAAGGTGCGAATTTTGTTTGTTCCAACAATCGACCCCGTTATCATCAAGTTGGTCTTTTTTTCTAGTGCTGTAAAAAAGCGAGTTGAATAAAGAATAAAATGGCAAACACGTAAAGTAGTGGATGAACCTCGCGCCCTTTTCCTTTGACTACTTTCAAAATCGGAAAGCTGATAAAGCCGAGGGCAATTCC
>vSAG-108-C17-contig3
AGCAATAGCGCATTCCTTTGAGATACCTAACCTTTCGAGGATTACCTTAATACCATATCCTTTGTTAACTTTATCCCTAATCACATCATAACAATGACGCATCCCATCAACATTAACTTGGGATAAATGGATGCTATTGTCACTTTCATATAACTTTACATCCTCTTCTTTTAAATTGATTAGCGTCATTCCTAAAACATCCTCATTAAAGGATGGGGAGTATGTTTTATTTTTATCAAAATGGAACACTTTAATAAAATCCTGTATCACAGGGGTATCCATTTTGGTAAAGATGTTATGACTGCTCGTATAAAGAACGGCATCATGATGTTGAGTAGAAACGATATCCATGAATTCATTTACAATCGAATGTTCAATAGGTTCTTTAAAGATATCTTCCCCTTGATAAATGCCGTATGCACCGTTATAGCCAATAAATGAACGGATATTTAATTCAGAAGCAAGTTCATTTAATTCATGCAGTGGTCTCCCAGTTGCTAAAAACACTTCAATCCCTTTCCTTTGAACCTGTACAATCGCTTCTTTGGATGACTCCTCTATCGTGCCATCAGGTGTGATTAAGGTGCCATCAATGTCTAAAAATAAAACTTTGTAATCTTTCATTATGTAACTCCTTCTTCAAATGATATGAATAGTTTACCACTTTTTCCATAAAGATTACATTTTCAATCACATCAATGTTTATCAAAAGGATGAAGGAACTAATATAGTAATAGAAATTAAACTGCTTTGGGATACTAATGGGAGAAGATTTCAAAGGAGGTTTTTATGAAAAACTTATTTTCGTTCATAATCTTAAGTTATATACTTATAGGTCTTCCTAAAGGTACAGAAGCGGAAAAAGTGCCAATTTTAATTTACCATTCTATTGCAGAATATAAAGGACACGGGACAAAGGAACTATATGTAACGCCTGAGAATTTTAAATTACAGATGTCTTACTTAAAAAATAACGGTTATACGTTATTAACTTTTGAACGCTGGAATGATATCGCGAAAGTAAACAAACCAATATTTATTACCTTTGATGATGGATATAAGAATAATCTCAATGCTTTTTTAGTATTTCAAAACTTACTCTCAAGACAGTTTAAGCCAGTGGGAACGATTTTTGTTATTTCTGACTTTATTGGCCGGTCCAATCGACTGTCAGCTTCAGATTTAGAAAGGATGGCAAATTCCGGTCTGATTTCTATACAGTCACATACTGCCACACACCCAGACTTAACAAAAGTAGAAAATCTGACACATGAATTAAGAGACTCGAAAAAAAAGATAGAGGAGGTCACGGGAAAACCGGTCATTGCCATTGCATACCCCTATGGAAACACAAACGATCAAGTGGTGGAATTAACAAAAAAGTATTATGAATTTGGACTTACAACCACTCCAGGGTCCTATATTCCAGCTGGAATAAAAAATGAGAACTATCTACTACCTCGAACATATGTAAAATATTAAACCACCCTTAAAGAGTTTATAGAAATGGTACGAGTTCAATAGATTATGTCCTTATCGTCTCCATATGCACCAATCGTATGCTTTTCAATATTTCATCCATGGCGATTATTTAATTGAGATAGAAATATGAAATAAATAGAATGAAAAGACATTGTAAACTGTCGGAAACCTCCATGTAATCAAATATCGATATAATAGGGGAAATAATAGACTCTATTAGGGCGGGTGTACACAATGGAAGATACCATTACAAAATCATATTTACAAAAATCACTTGATGAATGGAAGGATGATATATCTTTAGTCCTGACTGAGATCGCCACAGAATACGACGAAGTCGCCCAGGAATTGAAAGTTTATTCCTATAAGTATGGGATTACAAAACAAGTCATTCAATCAACTGTCAATGAAGAAATTATTGAAAAGATTCGTGAAATGTACCATAAACCATTTGAGGAAAGTTACAATCAACTTAAGGAGTACATAGTGGATTTAGAGGAAAAGAGAAGAGTTTTTCAAATGTTTATCCAAAAAATTGACGAAGTAACAAAAAAGGAATCTGCTAAAATTACAACTTATTAGACCGATTAAATGAAGCCCAATCGATGTCGATTGGGCTTTTTATTATGGGCTCAAAAAAATTCGTAAGATTTAAGTAAGAATTGGTTAATACTTATTTGACTAAATTGACGTTTAAAAAGAGTTGCCTCTATAAAAATTGGCAACTCTTTTTTGTTTTAGAGCAAGCAGAGGAAACGGCATGAATAAAACCTGCATATAGTAGTTAGCAGAACGA
>vSAG-108-C17-contig4
TAACCATAACCATATTCTGCTCGAACCATCCTTAACGTGACATCACCTTTTTACAATTTTTCCACCAAGACGTATGACTCCGGTACCAGTCAATGGTTTCAATCAGCCCTGCTTCAAACGAATATTCCGGCTCCCAGCCTAATTCAGACATAATTTTAATGGGATCACTTGCATAACGATAATCATGACCCAGACGATCGGGGACATATTCAATTAACTTTCGGGACACCCCAAGCCTCTCAATAATCAAATGGACAATTTCATTATTGGTCCATTCATTCTCACCGCCAAGATTATACACTTCCCCGGCTTGCCCATAATGGATCACCAAATCAACACCCTTGCAATGGTCGTGAACATGAAGCCAATCCCGTACATTCCCCCCGTCCCCATAAATCGGCAGCCTGCCGCCTTCCAACGCATTGGTAATCATGAGGGGAATTAATTTTTCCGGGTATTGATAGGGGCCATAATTATTGGAGCATCTCGTGATGTTCACATTGAGCCCATACGTTTTAAAATAAGCCTGAACAATCAAATCAGCGCTCGCTTTACTTGAAGCATAAGGACTATTCGGTGAAATCGGCGACTCTTCTGTAAAATAGCCTGTCTCTCCCAACGAACCATAGACCTCATCAGTCGAAATCTGCACAAACTTTTGAATTCCATATTCCTTCGCTACATCCAGCAATGTCTGCGTCCCCACCACATTGGTTTGCACAAATACCCCCGGCTCCACAATACTCCTGTCCACATGTGACTCCGCTGCAAAATTCACCATTACATCAATTTCAAAAGACTCTACTACATGGCGAACCAACTCTCGATTGGTCACATTCCCTCTTACAAAGTGGTAATTGGGGCGGTCCTCAATATCGACTAAATTCTCAAGGTTTCCCGCATATGTTAATAAATCATAATTCACCACCTGATACGCAGGATATTTATTTAACATATAGCGGATAAAATGACTGCCAATAAATCCTGCGCCGCCCGTAACTAGAATATTCATAGAGAACCTCTTTTCTCCAAGGTAATTATCTATATAATAGCATGAATATTCAAACAACTTCTACCCTACTTTAAGAGAGAACCTACAGCTAAAAAAAAGGAACCTCGGATCACCTTCCGAATAGTTCCCTTTTCCCTTATTGATTCTGCTTTGTTAATTCAATAATCGCGTAAACTTTTACTGCATTATATTCGTCTGGTGAAAGTCTTGCGAGTACCTCATTTTTCACCTCGGCTTTTTCTTCATCGGTGATCCCGCCGTTTGCCTTTTTCGCTAATTCTGTGAGCTCTCCCATCGAAAACTTTGTTAATAAAAACTTAAGGACATCCTCTCTCGTTTTAAAATTTAACTTCGAATTCGACTTGCCAGATGTCTCGCCGCCAGCCTTTTGCTCTGCTGAAACTGGTTTCCCGACGTCATTTCCGGCTGTGGCTGAAGCCGGGATGCTCGTTTGATCAGCGGCTGCCACCGTAAATTTTTCAAGAATGGCTTGTTTTTTATCTGCCCCGACTTCCTCTTCAATCACTTTTTGAACGGAAGGATCCTTTAATAATTCTTGTATGTCCTTTTTCGGAATTTGCGTGGATAACTCTTTTACCACCTTCTCTGAAGCGAGATTCATCCCAATCTTGTAAGCGGCAAAGCCCAACACCAAGATGACAAGCAAAGGAATCCCTACCATCAACCGCTTCATTTTCCAGAAAGGCTTTACTTGTTCCCGATGACTGCCCCCTACTTTTTTATAATATCGTCCATTTTCATCTTTAAAATATTTAATACCGAGTAAATTAAACGGTGTATTGACTTCTTTCATCTTTGGCATCCGTGGTTCTCCTCACATCGTACTAGGTAATTTGTCACCCTCGACATAATATTACATAGATAACCAAATATCGTCAATTTGATTTTTATTTTTTTGGCTGTGTTAAACTTGGAAGTTGATTCCCGTTCCAAGCGCAAGTGGTTCGCGGGCATGCCGGGGAACCTGTCTGGCCGCAGCGCCTGTAACAAAGATCAACAATCAAAAAATCAGTCTCCTTTAACACAGCCATTTTTTTATAAGCCCGAGTCTGTTTTATATCATCCAACAATCGTAAAAGGCTTGGTCAATAATCTGTCACGATATTGGACATAATAATCAGAATAGAGGACTAAGGTACAAGAGGAGCTGCACGATGTCTTTAGCTATTTTTTCAACCATCAGTTT
>vSAG-108-C17-contig5
TTTGGTGATGGGATGAATGATAAGGAAATGCTGCAACAGACTGGAGAAAGTTTTGTAATGGGGAATGGGCACCCTGACCTTTTCCCATACGCCAAGCATAAAACAACAGATGTTACTAATTCTGGTATTTTCAACGGTTTAAAAATGCTTGGATTAGTTCAATCATAATAAAAAGGCAAACAGCAAAAATTATGCTGCTTGCCTTTTATATTTTTGTAAAGAGAATGCCTAATAAAGCAGTGAAAACTCCGAATACTTGATACGTTTTTAGTTTTTCTTTAAACAGCAAGAGTCCAGCAAGAACGACTACCAAGCAATTTAAACTAACAATGGGGAAAACAATACTAGCAGTACCAGTCCCAAGTGCGTAAAAATAACTGCTGTAACCTAGAATACTAATAACACCAACAAGACCTCCAACATTTACTTCGGACTTTTGCCACTTTTCCCTATTAAGAAAACTGCAAATAGCTAAATAAACTCCTCCGCCCCCATACATGGCAATTAAAATTTCTAGTGAACTAATATGTAAGAATGAGGTTGTCTTCATTACTATACCTAGTAACCCAAATGAAAAAATAGAAAATAAAACTCTCATGATCCACGGCAAATAGTTGTCGACCCGATTTGTTCCTGGTGAATATTGAATAACAATCGCAGAACCGAGCATAAATGTGATTCCCAACCATTGTAATCCTGTTATATGTTCATGAAAAACTAAGCCGGCACTAAGAATCGGGAAAATGGCATTTGTGCCTACTAATGGTGATGTTAAACTTGCTGGACCTTTTTCAAAAGCCTTCGACATTTGAATATTACCATTTGCATTTAGAATACCAATTAATGATCCAAGTAGCAATGTTGTCATCGTCATATGGAGGATGCCTTGTATGAGACCATAAGATAATGTTGTGATAAAGGCTACTAAATAAAAAAAGAATTGAAGATGAACTTTCGATAAACCTTTGCCTGTACTCCATCTAAAAATCGTATTATTTGTCCCAAAACTAACCATCGTAACAAACGCTGCTGCAAGCCACATGTTGATCCTTCTCTCCTAATCGTTTCATGACCATTTTAATCCTCTTTTAAATAATTCACAATCATTTTTTGCGCTCATTTTGGAATAAAATGTAGGTATTTCTTGGTTTCAGTCTTGTTTTGATAGCTTTTGTCAAGTGGCAGGAAAAACCACTGCTTCATGGTGAATACTAGTAGGTGAAGAAAATTTCCTTAAGAGATAAATAGAGAGAGGAATGGGATTGATGAAGACTTATACCTTAAAAGAAGTTTCTAAAAAAATAAATGTTTCACCTGGAACATTACGTCAGTGGGAAAACGACTTTGAAGATTTACTAGAAATACCGCGTACAAAACAAGGAGCAAGAATCTATACCGATTTGGAGATAGATCTTTTGTTAGAAATTAAGCAAATGACCGATAACAAGATAAGTAAGGAATTGATAAGGCAGGGGATGCAAAAAATAGAGGAACCTGAAGAGGAACAAAATCTCCCTTCTCCCCCAGTTTCATTAGAAATTATTTCTGAAGAAAATATAAAACCAGTGCCTATTGAAGAAAGTGCGATGAAAAATTCAGAACTTTTCTTCGAAGCAATGGAAACATATAAAAGAACCTTTTTAAATGAAGTAAAAGATGAAATTCGCAGTGTTGTTCGTAAAGAGGTGTTAGAGGAAGTAAAGAAAGAAATTTACAAAGGCACTCATATCACGGTAAAAAGTATTTCTGACTCCATTTATAAATCTACGGCAAATACGAAAGCTGAAATCGAAGAGTTAACAGAAACACTCGAAAAAGCTTCAGAAACAACAGTGGACTCTTTACAATACCTTGCCAATAATATTGCAACTGCTTCACATGAAACTTCAGAAGAAATCTATGCTTTATCAAAACAACTAACTGAGACCTCTGAAGAACTTTCCCATTATGTCGATGTAACAAATACTGAAATATCTAGCCTAACAGAGACGTTCACTAAAGAAAGGGAAATTCTTTTAGAGGAACGGGATCAATATCGTCAAGAAGTTTCCCAAAGAGAAATCGCCTTCCAACAAATGTTATCGAGTTTTCGTGATGTAGCAGCAGCAAAGGAGAAAAAATGGTGGAAGTTCTGGTCCTAATGGGACAATAATATCCTTTTCATCTTATAAGAACTCCTTTTTCAATATTGCTAGGACAGCTTGCCTTTATATCGTTACTCGTGTCTTTGGCCAAATCAATGAATAGGAGGATTCGACATGAATACAAGTGAAGTTGCAAAATTATTAGGAGTGTCTGCAAGCACCATTCAGCGCTGGGTTAAACAACTCGGGCTGCCAATGGAAAAAAATGATCGGGGACATTATCATTTTAACAATGAAGATATCAATCAATTAAGAGAAATTCACGAAAAACTGCAAAACGGAACACTTCTTCATGAAATTACTCCAGTGAATGAAAATAAGG
>vSAG-108-C17-contig6
AGTTGAAGGACAAGAAAACGTGATTGCGATGATTGATGTAAAAGTTACACCGAAGCGTGGGGTCGGATTTGACGAGGTAGCGGAAAGAATTAGCCGTTTTCCAGAGGTTTCCTCTTTATATCTAATGTCAGGTGCTTATGACTTATCCATTACCGTTGAAGGAAAAACAATGCACCAAATTGCCAACTTTGTCTCTGAAAAATTATCAACCATTGAAAATGTCATTTCCACTACCACTCATTTTATGTTAAAAAAATACAAACATGATGGCGTTAGTTTTGACAATGGCAATGATGATAAAGACCGCAGGATGGTGGTAACACCATGAAGCATGAGCTAGTGCATTACCTTTCTCAAACCGCCAAAGAGTTGCAGCCGTCCGGAATCAGGAAATTTTTCGACCTGGCTGCAAGTATGGAAGACGTCATTTCATTGGGTGTGGGGGAACCTGATTTTATTACCCCATGGAGCATTCGCGAAGCAACGATTCTTTCGCTCGAGCAAGGGTTCACCTCCTATACAGCTAATGCCGGCCTGATTGAATTAAGAGAGGAAATTACTAACTATTTACAAACAAGGTTTGGGGTTCAATATGACCCGCGCAATCAAGTCATTGTGACGATTGGTGCGAGTCAGGGACTTGACCTTGCCTTTCGCTCCATTTTAAACCAAGGTGACGAAGTCCTCATTGTTGAACCGGCCTTCGTTTCCTATGCCCCTCTAGTGGCAATGGCCGGAGGAAAACCAGTTCCCGTTTCCACCTCAGCGCGCAACGGGTTTAAAGTGACACCGGAGCAAATTGAAGAGGCGATTACGGCAAAAACAAAAGCGATTTTGTTGTGTTCACCAAACAATCCAACGGGCAGTATGCTGACGAAAGAAGATTTAAATGAAATCGCTCAGATCATCCAGAAACACGACCTGATTGTTGTGTCCGATGAAATCTATGCAGAGTTATCCTATGACGAAGAATTCACGAGTATGGCTGCAATTGAGGGGATGTACGAACGCACAATCCTCATCAACGGCTTTTCGAAGGGATTTGCGATGACGGGCTGGCGATTAGGCTTTCTTGCGGGCCCTAGAGAATTAGTAGAGGTTATGTTAAAACTTCACCAATATACCACGATGTGCGCGCCGCATATGCTGCAGCACGGGGCGATTGAAGCACTTCGCAATACGTATCCTGAAGTCGAGTCCATGCGGAATAGTTACCGCCGTCGCCGGAATTATGTCGTTCAGACCCTTAATCAAATGGGTCTCGATTGCCATACTCCTGGCGGTGCCTTTTATGTATTCCCATCGATTCGTGCGACTGGCTTAACCTCAGAACAGTTTGCCGAAGAGCTGTTAATGGAGGAAAAAGTGGCCGTGGTTCCTGGCCATGTGTTTGGTGAAAGCGGTGAAGGCTATATCCGCTGCTCCTATGCTACCTCCATGCCGCAGCTGCAGGAAGCATTAAAACGTATTCAGCGCTTTATTGAATCAAAAGGAGTTTTGGCAAAAGAACAGCCGGAACAGGTTAATTCTGCAAAATAAAAAAGGACCCAGGTGAGCGATCACCTGGGTTTTGGTTTCATCTGGCGGGTGTGATGGAAGACTTTTTGACCGCAGATGCTCGGGGTTTCTTTCCCCGCTGGTACCATTCTTTATTTTTTTGACCGCAGATGCTCGGGTTATCTTCTTCTCGGTCACAATTATTTGTTTTTTTGACCGCGACGCCCTGGTTTCTTCCCCAGCGGGCACAATTATTTTGTTTTTTGACCGCCGACGCCCTGGTTTCCTCCCAGCGGGCACAATTATTTTGTTTTTTGACCGCCGACGCCCTGGATTCTTCCACAGCGGGCACAATTATTTTTTTTTGACCGCTGTCACCCCAAA
>vSAG-108-C17-contig7
TCCGTAAAGGCACTGTAAGGTCAGGAGATAATGATAAAGCATTAGAGAATTTATATACGAAGGTCCAAGGGTTGGAAAAAAAACTCAATGACAAGGCTGATTCAGTTGCTTCTTATCAACTTTTGCAACACCGCCGGGAAATTGAAGATTTACAAGGTCAGGTAAAATATTTAACCCAGCAGGTAGAGTTACTGCAAAACCAGCTAGATGAACACCTTAAATCATTTCAAAAGGATCAACTGACGGTTCATGAACAAGGAAAGGTAAAAAGAAAAAAGAAAAATTTTGTGAGTTCAATATTTGGCTTTTAATCATTTTCCACATATTAAATAACATAAAAAGAAAGAGCCGACACTTCGGCTCTTTCCTACGTTTCTCCCCTAACCATTCGACTTCAGTTCAACTAGAGGCTGTGTATATTTTTTTATAGCATAACTGCCTAGGAAGAGACAGATAAAGAATGACAAAATAATTAATAAGAGGTAATTACCAGTAACGAAAGAAATACTTTCCTCAGGCAGGACTGCCTGAAGCGATTTAACGATAAATCCATGGAACAAATACACATAAAGTGTTCTTTCACCAATCTTTGTAATTTTATATTGTGTTGATGGAATTAACGCTAAAAAGCCAAATACCACGATTAAGGTTACTCCATATTGAAAACCTCGAATGAGCCCGTCAGTCCATTCCAAGCCACCCATTCCCTGATAAGAAGTATCACCTAACAGCCATGGTACGGCATCTTTCGGAAATCCTAAGCTAAAAAATAGTAAGGTCCCGAGAATTATTACAATACCAACAGGAAGAGAATGCTTTGCTCTTACCAGTCTTCTAAGCTGATTTCCATTAAGTAAGAATCCTAATAAGAAATAAGGAAAGAAAACAAAGGTCCTTGAAAGACTCAGAAAACTCCCTGCATTATCAACATAGCCTATAGCGATTCCCATAATCATGGCAACTGCCAAGCCCATCCATTTTAGTCTCGCAAATACATATAAGAGCAAGTTCCAGAAAAATAAACTTAGCAGAAACCATAGCGACCAATGTGGATGTAAGAAATCTAAAGCAAAACTTTCTTCTTGTCCAATTAAATAATAATAAATGGAATAAATGAATTGAAAGATAAAATATGGGATTAAAATCTTTTTAACAGCTTTTATTAAGTAGCCCTTCTTTTTATACCCTTTAGCAAAATATCCTGAGATCAAAATAAAGGCTGGCATGTGGAATAAAAAAATAACTGTATATAAGGTAAATAAAATTCCATCTTGTTCTTTTAAAGGACTGATGATATGTCCAAAAACGACAAGAAAGATCAAGATGAATTTGGCATTATCAAAATATTTACTCCTTTTTGAAGTTGAAGCCATTCCATCACCCCATTGTTTTTTGTTCAAAAAGGTATCTTACTATCACGATTTTCATTATACACAACTTGTTTCCTTTCTAACATAAATATTAGTATAAATAT
>vSAG-108-C17-contig8
GGCTTAGTCAATGTGGCGTTATGGTTTAAACGAAAATACTTTAAGGAACATGCGTAAAGGGGGAATACAATATGGAAAACAAAAAGAAGCTTTATTTTTTGTGTACAGGTAACTCTTGCCGCAGTCAAATGGCAGAAGGCTGGGCAAAACAACATTTAGGGGACGAATGGGAAGTTCGCAGTGCAGGGATTGAGACACATGGTGTAAACCCGAATGCGGTTAAAGCGATGAAGGAGGTTGGTATCGATATTTCCACTCATACCTCAGACTTGATTGACCGTGACTATCTCAACCATGCCGATTTAGTGGTCACCTTATGTGGCGATGCGGCAGAAAAGTGCCCCGTGACACCGAGTGCAGTAAAACGTGTTCATTGGGGATTTGATGACCCGGCAAAAGCGACAGGGACAGTCGAAGAAAAATGGGCCTTTTTCCAGCGTGTCCGTGATGAAATTGGCCGCCGAATTCAGCAATTTGCTGAGACGGGCAAGTAAGAAGCAATTTTTTAGTAAGGAAGATACTGTTGGAGTAAAATAGATTTATTACAATAGGGGGATTGAACATGCAAATTACCGATGATGCTCGTGAAATGTTAAAAATTATGTTCAAAGAAGAGAATGCTTCTAACATTCGAATCTTTTTTAATGGCTTTGGCTGAGGTACGCCAAGAATTGGACTGGCTCTGGTAGAGCCGGAAGCAGATGATATTATTGTCACCATCAATGAAATAAAAGTAGCGATTGATCCGATTATTGAGCCAAACACAGAGGACCTGATTCTCGAACGCAGCGGGGATGGGTTAGGGATATCGATGATTGGAAATACGGGCGCTTGCTGTTAATCATCATAAAAAAATGCAAAAGACTCATTTGGTCTTTTGCATTTTTTATTCTTACGTTTAAACCTTCATTAACATTGCTGTTTCATCGCACGAATGCAGTTTAGGACAGTTGATGCAATCCTTCCACATTTTTTGTGGTAAATCATTTTTATCCACCCGATGAAAGCCTAACTTTGAAAAAAATTCAATTTGATAGGTTAATGATATGAGTTTCGTAATTTCCATATTTTCTGTTTCTTTAATGATTTCCTTTACGAGTGCTTTTCCGATTCCTTTTCCTACACAATCAGGTCGGACGGCTAATGACCGCACTTCTGCTAAATCCTTATCAAGGATCGTCAGGCTTGAAATACCTACGACTTCATTATCTAATACCGCCACAACGAAACTCTGCAGATTCTCATAAATGGAAGTATAAGTCCGCGCTAGAAGCTTCCCTTCCTTGGCATACGTAACTATTAAATTATAGATACTTTCTGTATCGCTCATAACTGCCTTTCGAATAAGCATTGAAACATCTCCCTAGGGTCAAAAATTAATGTTTATGTTAAATTATCTAAC
>vSAG-108-C17-contig9
TAGTTCACGTTCTTTTTGTTTTGCAAAGATCCGAATAGTTTTGTTATTTCCAGAATATTTAACAGCATTATCTAACAAGATAATCATTATTTGTTCAAAGTGCTGCTTGGATATAGCTGCTTCAGGCAGCCGTTTGCTACTTTCCATTGTGAATTGAAACTCCGGATGAACCATTTCTAGGTTTTTTAACAATTGCCGCAAAATAACTAATATATCCGTATTCTCCTCATTTCTTATTCTTGGGTGTTCAGCTCGCGTTAAATTTAATAAATCATTGATTAACATTTTTAATCTGTTCACTTCTTGTAATGAAGCTTCGAGAGACTCATCTAGAATGGCCGGATCCTTTTTTCCCCATCTATTGAGTAAAGAAAGGTGTCCTTCAAGAATCGAAACAGGGGTCCTCAATTCATGTGATGCGTCCTCAATAAATTGCTTTTGAAGCAAAAATGATTTCTCTATATCATCCATCATGTCATTAAACACATTTGTAAGGTCTGTCAACTCATCCTTTTGTTTGTAAACCACCATTCTTTCTTGAAAACCATTCTCTTTGATTTTTTTCATTGCGTTAGCTAAATCCCTGACAGGTTTTAAAAGCTGCTTAGAAAGAAGAAAACCGCTGATAGCACTAAATAGAATAGCTCCAATTCCAAACATGGTCATGACCCAAAAAAGGTTGCTCATCATTTTGTGATAATTAGTTAATTGCCTAACAATTTCAAGTGTTCCTGTAAAGTTCTCCCCTTTTAATGGTGCTCTGGCAACGAGTGCTTCTCTCCCTTCAATGGATACCTTTTCAGTCAATTTTCTAGCTGCCGGGCTCGGCTCCAAAACAGGGAAACTCCCATTTTTATCCGAAACTAGAATGGTGCGTTTCTGATCATAAACTCGAATCAACTGGTCTTTATCATTCATTTTCCTTAAATATTCTTCACTTTGCTGTATATCTTGACGATCTAATTCATGCGCCTTTGCTTTATAAAAGGTTGAAATGTCTCTAACTGTTCGATTAATGGCTGTTTCTTCACGATTCAACATCCATTGTGAGACTATATGATATTCTAAGAAACTGAATAAAAAAAAGGTAAAGAATATAGCGGTTGCACTGC
>vSAG-108-C17-contig11
AGTCCACTCAATTTCGCTATCATCTGCATTTAGTTTTATAACTTTACCGTCGCAAATATCGCCAGTATTGGTACAAGGTAAACGAGCAGTAACCCAGTCAATCATTTTTCACCTTTGCCAATTTGCGACATCAAATCACTCATTTCGCTATTCATAACGCCAACTTGCTGATTTGCCATAGCAGCCAAACGAATTAAAGCAGGGATATTGTCTTTCATTTCTTTAGCGTGATTCATTGTATCGTAAAGTTGTTGAAATAACGGTTGAGCGTCAACAAGGAATTCAACAATGAAGGTAGATTTTGGTCTGCCCATCAATTCACTTAAATTATCAAGTAATTCATTCAAATCTTCTGGAACGGTTAAGGCTATTCTAGGTTTTTGAGTTGGCATATTGACCCCTTAATCAATGATACGGAACGTATAAGCCCCACTCACATACTCAGGGTCATTTTCACCATCATGCAATACCAACAAATCAAAATCAGGGCTTTCAGGTGAGCGCAAAAAAGATGGCATTTCTGAAAAATCAGCATAACCAACACATAAGCCCTTGATTGAAAACATCACATCAGCAGGGGTATAGCTTACTC
>vSAG-108-D21-contig1
GGTCTTATATGTTGTTACACTTATTTTTACTTAAAAGTTGTATTATTGGTAAAAGTGTATTATAATAATCTCGTAATATTAAATGTTAGAAAGCGAGGTGAAAGATAATATATGTATTTAACAATGAAACAACAAGTAAAACATTTAACTAAAGATGAATATAGCATTTTAAGAGAGTTGTGTAGATTAGCTAAGAGTTTAACTAATCAAGCAATTTATAATATTAGACAACACTATTTTCAAGAAAAACAATATTTAAGGTATGAGTCTAATTATCATGAATTAAAGAATTCTGAGAATTATAGATTGTTAAATTCTAATATGGCTCAACAGACTCTTAAAGATGTTGATTTAATGTTTAAATCATTTTTTGCGTCAATTAAGTTAGCTAAGCATGGTAAATATAGTTTTAAGCACATTAGATTGCCTAACTATTTACCTAAAAATGGTTATTCATGTTTAATTATTGCTCAGTTTAGTATTAAAGATAATAATGTTTTAACAATTCCATATTCTAATACATTTAAGAGGAGACATGAGACAAAGATTCAAGTCAAAATTCCTAAAATATTAGAAAACAAGAAAATAAAAGAGATACGGATTATTCCTAAATTTAATGCTAGGTTCTTTGAGATTCAATATACATATGAGATTCAAGAAGAAAATATAGAATTAAATACAAACAATGCACTGGCTATTGATTTAGGTGTTAATAATTTGTGTACTTGTGTTACAAATACAGGTAAATCTTTTATCATAGATGGAAGAAAGTTAAAATCTATCAATCAATTCTTTAACAAACAAAATGCAATGTTGCAATCAATTAAAGATAAACAAAACATCAAAAAGCAAACAAAACAACAATTCTTAATTTCTAGAAAGAGGAAGAACAGGGTTGATGATTATATCAGTAAGACATGTCGGTATATTATCAATTATTGTTTGTCTAATGATATCGGTACTTTAGTTATTGGTTACAATCAATCATTTCAAAATAAAACTAATTTAGGTAAAAAGAATAATCAGATTTTCACTCAGTTACCATTTGGTAAGATTCGTGAAAAGTTAGAATACTTATGTAAACGATATAATATTAATTATATTTTACAAGATGAGTCTTATACGTCTAAGGCTAGTTTTTTTGATAATGATGAGTTGCCTTTATATAATGCTGATAATCCACAAACATATGAGTTTAGTGGCAAACGTATTAATAGAGGTTTATATCGCACTAAAAATGGTTATTGTTTTAATGCAGATTGTAATGGGGCATTAAATATTTTACGTAAAAGTAAAGTTGTAGATGTAACAATCTTAGGCTGTAGGGGCGAAGTGGGTACGCCTAAAAGAATAAGGGTTTCATAGAAAATCAAACTTCTTAATAAAATAACTTTATGTTGTTTTTATAAATACGTGAATTTACTCATGCGTAGTCCATATATAGTAGTTGTACATTCTTTCTATAAAGTTGTATAATAAAAAAGTAGTATTCTTATAAGGAAGTGTGAGAATAACGACTGAACAAGTAGAAGTAGTGAAGCGTATGTTTATTATCTTAGTTGTATGGAGCATGTTTTAGCCGATTACAATGATGCTGGATAATAAAAGCATAACGAAACGAAAGGGGGCCGTTTAATCTATGTCTAATAAGATTAAGGCTGTATTATCAATTCTAACATTGTGTGGTGTTCTTTTTGGTTTTGTAGGTAGTGCTGATGCACGTATGGTAATGACTACTGCATATACTCCTCATGAGCAAGCTGGTTATATGGCAAATGGTTTGTGGATTCAAGAGGGATATGTTGCACTTGATTTTTTACCTTTGGGTACACAAGTGTGGTTAGATGGTGTTCCATACATCGTTGGTGATAGGATTGGTAGTGGTGACCCTGACCATGTTGATATTGTAATGAATAGTTATGAAGATGCTATTCAACATGGTAGACGTTACATGGATTTACAATACTAGTATTGTAACGACAACTGAATAAGAGTATATACTTTAGATAGTTTAGAGGTATGGTGCGTTGACATCATACCTCTTATTTTTTTGAAAAAAAATAAATTAACAAAACTTTACAACTTAATATAGATATGGTATACTATAAGTGTGATAAGGGTGATAAATCAAAAAGGAGAAATAGAAATGAAAAACTTTAAAATATATTGTGTTTCCAATGAAGACAATTCTAAATATGAAATCTCTTTAAACGAGTTAGTTACTAAAGGTAACTATTCTGATGAAGAGGTTTGTAAGTTGTTAGATTATATTGAATCTACAAAGTACAAAACTTTCAGATGGAAGTTGGTACATAAGGATTCCATTCATGCTATGGATGGTGATGGTATTCAACATTATTTAGTAGATTTAAAATAGTTTTACAAGGAGATTTTAAAATGAAAAAGAGTATGTATAAATATAATAATTTTATTGGTTTAAATATGGCTGAAGTAGAAGACTTTATTCATATTTATGATTGTGGGTATTGGGACTGTGAAGCTATAAAGGTTGATGCAGATGTCTATGGCTTAATCAGTGGTAGACATGCAATGACAGTAGAAGAGTATGTCTTTGATGAAATTGAAGACATGTTTAGATTTGGTGAGTTAGAAAGAGTGGCAATGAATAACATTGTTAAGACATCTGACACTTTTGTATTATATGTTACAGGTCTAACAGTGGCTACAGTTTCTGTGATTAATGTAGCTAAGAATTTAGGCTACAAACAAATTGCATTAAAACATTACAATAGAGACAATGGTCTTTATGAGTGTCAATGGGTATACTAATTGGAGGGATTAAATATGGAATCAGTTGAGACTGTGTATGGCATTTATCAGAATGGTCAATCAGTGGGTTTTCTTTCTCACGATAGTTTTTCTGAGTTCTTCAAGGATGTATGCATTGATTTAGTATGTGCTAAGGAAGAGAGGGAGTACATTACTGATAAAGTAAGTGTGGATGTATTATATTTTGAATTTGGGAAGTTCTTCTCAGATGAGGATGGGACTACATTATATAGAATTGTAGGGAAGTTTCCTAAAAAGGATATGGTAGCATTGGGTAAAGAGTTTTATTTCAACAGAGGAAATTGATGGAAGTAGTTTTAGATATTGTAAAGTGGTTAACTTCAAAATATAAGATTAAAGGTAGTGAGGTTAGTGTTGCTGAGATTTTATATCATTATTTTAGCGATAAAGATTATAGTAGTATTAATACCTCATTAAATATAGAAGAGATAGTGTCTTATTTTGATACTATCTCTTTAGAGTATGATTGCTTATTAATTGGGAATGTGTATCAATCTTTATTAGATGCTAATCATCGTCATAGTAATGGTGTTCATTATACACAAAAAGAAGATGTACATAGGATTATTGATTATTTATTCTATAATGATTTGTTAGATAGGGTTAAAGAGTCAGATACTAATGTGTATAGTGATATAAAGGATTTAGTATTCTTCGACCCTGCATGTGGTTGTGGTAATATCTTAGTATACATATATCATTTATTGTTAAGTATGCAAAAAGATGGTGAGTATCTTGATTACATTAAACCTAATAATTTTTATGGGATAGAGTTAGATAGTAGGTCATCTTATATAGCTAGTTTATCTCTTTCTTTAGAGTATTATAGATTTAGTGGCAAATTAGTTTCTTGCGATACGATTACATGTGCTGACTCATTAAAAGTAGATTGGGGCAACATAGTATCTAAGGATAGGTTATCTTATATAGTAGCTAATCCACCTTTCTTGGGTTCTTCTAATATGAAGAAGGCTCTTAAACGCACAATAGAAGATAACTTTTATAACTTTGAAGGTAGAGATGGGTTAGACCTTTGTTGTTTTTGGTATATAAAATCTGCTGAGTTTATTCAAAATAGTGATATTAGGGTATCTATTTTGTCTAGCGATTGTGTAGTTCATGGCACTATCTTATATAATACTTTTAATTATATTAAGTCGAGATGTCATATCTACTATGATTTTATGTATGCTACGTTTGAATTTAAGTCTTTAGAGACATATTGTTGTGTATTAGGGTTTTCTTCTAAAAAAATCAATAAACCTAAATATTACATTGATAGGTATGGTAAAACTCATATATATGATAACTTAAATATTTATGGGTTAGATACAGATGTAGATATTTTAGTAAGACCTAGGTGTGATATTAGTTTAAATTCTGTTAGCATATTAGGTAGTTCTGATATATATGAAACAGAGCATTTATTCTCTAGTGAAGAGATGGATATTATTTTAAAAGAGAATTCATGGTTAGAAAAATATTTTATATTGGCTATTCGACAAGACTTTATATGTTCTAAGTGTAATGATTACTTTGTGTTTGATATTAGTAATTTCTTGGTAGCAAATACAGTAGATTCTGTTTCACATATAGGAAGTATATATAAGATTGTTAAAGATTATATTGTTAAGGGGAATAGTATTTCTTATAAAGCTAGAGGTTTCAAAGAGTCTTGTTTCTGTATACCTAGATTTATGCGTGATAATGATTCTTTTTTATCATTTAGGTTGTATGAGGGGGACTCAGAATTTCTAGGGAGTCATATGAGTTTTATATTAGATTGTGATTATTCATATTTAGCAATATTATTGTCTGATGTATATTTAACTTTTATGCGGAAGTTCTGTAGCACTTCATTTGGTAAGATTAATTACAACAAAGATTTCCATAGTTGTTTCTACATTCCTAAGTTAGATGATGTTAGTAAAGATTTACTTAGAGATAGTTTTAAAAAGATTTCTAAGTTAATAGATAGCTATACTCGAAGAGGTATTACTGTGAATAGTTTACAGAGTGATACTCCTGATGATTTAGTTGTTCTTCTTAAACATAATAATGATATTGTTAGGGGTATATATGGGTTTAGCATTGATTCCAATTTAGGATTAGATGTGTATAAAATGTATGTAAGTGGGGTTATTAGTTAATTATGAATTCAATTATAGATGCTATAAGAGAAGCTAAGGAAGTTAAAGACAGTTTCATTGGTAGTGGTAAGATTGGTAAATTGAAGTATTCTATTGTAGGTGATAGAGAGGGTTATACAATTACATATAAAGGTTCTTATAATTCTGTTCTTTCCTTTGTTTTCGGTGTTGATGATACTGAAGTTTACTTTGGTTTTGAATCATATCTTGGGGAGACTCTTGCTACTGCTAAGATAGGTAATGCTAATTCATCAAGTGGTATTAAGCAAGATAGAATGATTCGTGTTAATAGCATTAAAGATTCTGATGATTTAGCTAAGGAATTACTTGTAAATATTAAGGAAGATGACTACCTAAGTATAAAACAAGTTTTATACGTAATGGAAGCTGATATGGGTATATATAGGTTGTAATATTATGATATTAAGAGATACTAGATATGGTATCTCTTTTTATTATGTTAAAACGAGTTATATATAAATGTATGATTTTGATAGACTATTTATGCGTTTATGGTGGTAATATATGGTAATTTTAACAAAGAAAACGAAGTATGATTCAATCTTAGAGGGTGTTAAATCTACAATCAATGAGACAGTAATGGGTGATTTACGTAAGATTGGTAATAGCAAAACATTTACTCCTTTAAAGAGAGTATTAGGTGGTAAATTCTATAATGTAGAAACAGGGTTTAGGGTTCATAAGATTAAAGACAGTACATATACTTTGGATGTAGAGTATTATGTTGAAAATCATGATTTAGATGCTAGGCTTAATCTTATTGTAAGGTGTGATGGTACTTATACATCTGAAGATAAGACAAATGGCACGACAACTGTTACTGCTAAACAGATTATAGTACAAGAACTAGATGCACCTGTAACTACTTTAAATACATTTAAACCTTTTAAAGTTAAATGCAGTATAGATGTGGTAGAAGATTTACAATTCATTTCTACTGATTTTAAGTCCGTGGCAGAAAAAGTTATTACTACTTTATTTGATGAGTTATTAAAAAATAAAGAATTAGATAATAAAATTGCTAAGAGTACAGGAAATGCTAAAGGTTTTAGTTCTGTAAAGGAATTTATGTTGGTATCATTTAGGTAGGAAATATATGGCTGATGAGTATGGTAAAGATTGGCGATATCAGTTAGAGAGACAGCATAGTGTAAATAACCCTATCATTGTAAATGAAGATATTGAGTTACAGAGAAGAATGTTTTGGGAATCTGCGTTACATACAGGGATTACAGTAGATTTTTATAATTGTGTGTATGAAAAGCAAGATTTCAATCAAGACTTAAACCTTATGTGGGATGATGCTATACGATTGCCTGTTATCTTTGACGATGCACCTAAAGTTAAGGTTCTTAAAAATTTAGGTTGGTATACAGAAGATGATGAACGTCCTGAGTTGGTATATTTACCAATGTATAAGGATTGGATGACTAAAGAACTTTTAGATGTCAAAGAGAATTCTATTATACGATTGTATTATTTTGGTGGTATAACTACAGCTGACTTTAGGGTTACTGATAAAAAGTTGGATAGTGTGTATGGTGTATATTGGATTTGTAAATTAGCACCAGAACGTATGAATGATTTCACTATGGTAGAGTTAAATGGTGAGCATTTCTTAAAACGTAGTGAGGTTAGACCTAGACATACTGAGTATATGAGTAAACAGTTAGAGGATGGTTATAGTTCTGATTATGAAAATACGTCTGATTATAGGACGTATGAGCATGATTCTTATGTTAATCAGATTGTAGATAATGATGACAATGATGGTTCTGCTGATAGTTTAAATTATTCAGATACAGAAAGTAATAATGTTGGCTATGAAGAGTCAGAGGATAATATGTCTACAACTTTTGAGTCTGTAGATAGTAAAAAATATATAGATAACTTTGATGTTATTGAGGATTATAAAATACCAAAGAAAGATAAAAAGGATAAAAATATTCGTGGTGGTAGATTTAATATAAATTGAGGTTAGTAAATTAGTATGAGATATAGTAGTGATTTAATTGTAGAGTCTTTACGAAGTCAACTAAACGAGAGTACTATCAATGAAGCTAAGGTAGTTACATTTGATGGTAAGGTAAATCCTAACTTTGGTCATGCAGTTATTATGGCTGGTGGAGCAGGTAGTGGCAAGGGAACAGCATTAAAGAGTGTTATTATGCTACAAGGTAAAATCTTTGATGTTGATGAGTTAAAGAAATTATATGTAAAAGGTGCTAAAAGTGGTGTCTTTGACGATGAACGTAATGGTGATTACAACTTTAAAAACCCAGATGATGTTTCTTTATTACATCAAAAAGTAAAAGACTTAAAACTTAAAGATAAACGTGAGGAAGCTTTCTTTAAATCTATTATGGCTGATAAGTTACCAAATATTATTTTTGATATTACTGGTGATGAAGAGTCTAAGATTACAAATATTGCTAAAATGTGTAAAACTATTGGCTATAAAGTGTCATTAGTGTGGGTAGTTGCTAATAGGGAAGAGGCATTTATTAGGAATATGAAACGTGATAGAACAGTTCCTGATGAAGTATTCCATTCAACACATAATAATGTTAAAGCGTCTGTATTTGGTTTCTTAGAAGGTCAAGGTGCTAAGTTCTGTGATTATGCTTGGATAGTGTTCTCGTCTGGCATTGATGCTAAGAAGTTATCACCAGAGGAAGAGAAAGCATTAGAGCAAAATAGGGTTATTGCATTAGAGAAAAAAGGTTCTACATTTGTTGTACCTGATAAAGTGTATCGTAAGGTTATGGTTGTAACAGGCAGAAATGAAATAGACCCTAAAGCACCTAAAAATTATTTAAGTCAAGGTGATTTCAGAAAAGACTTTGATAAGAAAGTAGATGCTGTTCGTGGTGGTTCTATGACAGTAAGGAAACAGCGTTTTTAATAGGAGTATCATATGAAGATACTACGTAGTGTTGTTGAGATGGAACATATAGATGGGATATATATCACCGTTTCACAGCATATGTTTAAGCTAGGTTCTAAACGTATACAAAAGGAGTTAGGAAGTCTTTATTACAAAGACTTCCTAATCTTTATGGCTGTAACACTAGCTAAAGAGTTTGAACGTGCTATTGATACACAGAGGTATAAAGGGACTAAGTGGGCGCCGCTATCTGTATCTTATTTAACATATAAAAAGCGTATGGGTTTCTCTTTGAATACGTGGGAAGCCACAGGGTATCTTAAAAATAATATTACAATATTTAAGAAGTTCAATAACTTTATAGCGGTTGGATTTCAACAGAAACAAGTATATCCTAATAGTGGTGTACAAGTTAATATTATTGCTAGATATGTTGAGTATGGTACAAATAGGAATACTATAAATGGTAAAAAGACAATGCCACCTCGTCCTTTATTTAGACCTATAGCAAGTTACATTTCAAAACATATATCTAGATATTATAAAATGTATTTAAAAGAGTTAGATAAGATTAAGAATAGTAGAGTTCCGTATTTGTATCTTAGAAATAAGTCTGTTATTAAATCTTCTAAAGGTAGGAATAGAAGGTAGTGGGTGTAGTATATGCATAGTCCTTTATATCAATATGACTTAGCTATGTACGATAGGGTACATAGTTTGTATGATGAGGTATTTTTTGCTGATGTAGATGAGCAATTTATTACAAATGCTAGGGAACATCAAGGTAAGGTAGTTATGCCATTTATTGGTATAAGTCGATTACCTGATTTCTCTATTAATTATGAATTCTATAATGATAGTCAAGTTAGAAGAGGTTGGACTAATCAGAAAGCTAGAAATGAAGATGGTGTAGAGTTTAGAGATAAACGTGTTATGGTACACTCATTACCAGTAATGTTGCAGTATCAAATAGATGTATATTCTACTAAACGAGATGTGTGTGATGGTATCATTTCTGAGTTATTAATGGAGTTTTCTGAAAGACCATATCTTAGGGTTCAGTTTATGGACATTGGTGACCATGTGCAAGAATTTCAATTAGCATTAGAAGATGGTGTTAGTGATAACACAGATGTGAGTGGCTTTGCCGAGACTAATAGATTTTATAGAAAGTCTATAACAATTAATATTGACCATGCATATATCTATCGTGTAGATAAAGCATTAGAGGTTGAAAAGATTATTATAGATATTCATGATTTACCTTTAGATGATAGTGACTTGAATAAAATTAAACCTAAGAAAGGTAATAATTCTGATGGGTTTGATTTCAATACAGATGGCATTAGTCCTGGTGTTAGAACTAGAGATGAGTTAAATCTAGCTAATGATGAGACATCTGAGGGTAGTCTAAAACTTAAATAAATAGCATGAGAACGTATTCATTAATTTGGATACGTTCTTTTATATATAGGTTTTGAAAACATTAAAAACAATAAATATCTGTGTATACTAAAGAAAAGAATTATATGTACAAAAGATGGGTAAAGTGAATAACTTATAATATATTATAAATTATCCAATTTTGAGGGGGATATAATGGCTACACTAACAATGTTAAGTCCTGGTGTATACATGAACGAGGTTGACAAAAGTCAATATACTACAGACTCCTCTACTTGTATTATTGGTATGGTAGGTGGTGCTAGGTTCGGTCCAGTTGGTGTTCCTACACTTATCTCTTCACAACAAGAGTTGATTAAAACTTTTGGTGAGCCTGTTGAAGGTGAGTATGGTTTGTATAGTGCCCTAATGGCATTAACACATGCAAGTCAAGTTATCTATACACGTGTTGTACGTGGTGGTACTAAAGCTACTTCAGGTAAAATCGGTACTGATAAAGTTCTTTATCGTTCTGCTGTAATTGGTGAGGCTAGTAATGGTCTTAAAATCATTCAGTCTGCTTTGACTGGTGGTAAGTTCAGTGTGACTATTAAAGATGCACAGGATGTAGAGAAAGAAAAGTTTGAAGATTTAACTTTGACTTCCTCAGAAGAAAACTTTGTAGAAGCTGTAATTAATGCTAAATCAAAATTGATTCGTGTTGAGTTACAATCTACAGGTGATGTGACTGCAAAAGAGTTTGTGTTGGGTGATGCTGTAAAAGGTGGCAACACAGGTTCTAATGCACATGCAGGTAAAAAGGGTACAAATAAAGTACTCTTAGAGTCAAAATACTTTGATTCTAAATTAAATGGGTGTTCTGCTATTTTCAGTGCTATTGATGAGTTTACTCAAACATTTAATGTAAGCATTGTTGATGAAAATGGTAATGTTGTTGAGCAATTCAGTACATTATCTATAGACCCTAAATCTCCACGTTTTGTTGAGACTATTATTAATAATGGTTCTATTCGTGTTAATGCTAAAGTAGATACAGATACATCTGTTAACTATGCTGAAGATACGTTAATCTTTAGTGGTGGTGATGATGGTATCTTGGGCATTACTGCTAATGACATCATTGGTGATGTTTCTGGTGGTGGTTTACAAAGTTTCTCTAACCCTGAAACAGTTACTATTGATGTATTAACTGCTAGTGGTTGGAGTGATGCTAGTGTTATTAAGGCTGGTTTACATATTGTTGAGAACCGTGCCGATTCTATCTTTATCGTAGACCCACCATTCGGTATGGGTGTACAAGAGATGGTTAATTGGTCAAATGGTAAGGGTTCATACACTAATCAAAATGGTCTTGATACATCTTATGGTGCATTGTATTGGCCGTGGTTACAAATTAGTGATAGTTTCACTAATAAAAACATTTGGCTACCACCTAGTGGTTTCGTAGCTGGTCAGTATGCATATAATGATAAGGTAGGTTTCCCTTGGTTAGCACCTGCTGGTTTGAATCGTGGTAGGATTACTAAAGCTATTAATACAGAGTATTCACCTACACAAGGTGAACGTGATGCTTTGTATGGTCATAGGAATGTTGTAAACTGTATCACAAACTTTATCGGTCAAGGTATTGTTATCTGGGGTAACAAAACACTTCAACGTCAACCAACTGCGTTGGATAGGGTTAATGTTCGTAGGTTAATGAGTTTCTTAGAACGTAGCATTGCTATGAAGTCTAGGTACTTTGTATTCGAGCAAAACTATGATGCTACTTGGGAGCGTTGGAAAACTCTTATCGAGCCAGTTTTGATTAATGCTAAAAATAATGGTGGGTTGTATGATTATAAAATTGTGTTAGAAGCTACTGCACAAGATTATGAAAACAATCGTATGCCTATCAGTATTTACGTTAAACCAATTAAAGCCGCTGAGTTCATTAGTTTGACTTTCAACATAATGAATTATAGTGCTAGTTTCAACTAATAAGGGGGATATGATATGAGTCAGTTAAATGCCGCCTTTATGTCTATGGACTCAACGTATGAGGTTCAACGTACCAATAACTTTAGGTTTATTGTAGATTTAAGTGAGTTCTCAAATAATACATCTTCTTCTAGTGGTGATATTATTGAGTTGGCTTGTGATAGTACAGGTCTACCTACTGTATCTAATGACCCTATTGAGTTGGATTATGGTAACTCTCAAATCAAGGTAGCTGGTAAAGCAACTACTGATGATATTACAGTTGCTGTAAAAGACTTTATCGAACCTGACGTAGAGAATATTCTATGGCAATGGAGAATGAAAGTTTATAATCCTAAGACTGGTAAAGTTGGTTGGGCGAATAACTATAAACGTACATGTATGATTGTTCAATATGGTCCGAATGGTGAAGTATTGAGGAAATGGCAATGTGACGGTTGTTGGCCGACTAGTTTAGACTTAGGTGAATTAGACTACTCTAGTGGTGATAAGAAACAAATTAGTATGAACTTGTCTGTAGATACTGCGTATCTTGTACGTGATGGTCAAAATACTCATATTTATGGTACAGACTAATTTAGTTAGTTTTATAGGACGTAGTGTATGCTACGTCCTATTTTTGTGTTATAATATAGATGTGCGGTAATAATCTTTTCTTAGTGTTATTTTTGGTGGTTTACAAAGTTTCTCTAACCCTGAAACAGTTACTATTGATGTATTAACTGCTAGTGGTTGGAGTGATGCTAGTGTTATTAAGGCTGGTTTACATATTGTTGAGAACCGTGCCGATTCTATCTTTATCGTAGACCCACCATTCGGTATGGGTGTACAAGAGATGGTTAATTGGTCAAATGGTAAGGGTTCATACACTAATCAAAATGGTCTTGATACATCTTATGGTGCATTGTATTGGCCGTGGTTACAAATTAGTGATAGTTTCACTAATAAAAACATTTGGCTACCACCTAGTGGTTTCGTAGCTGGTCAGTATGCATATAATGATAAGGTAGGTTTCCCTTGGTTAGCACCTGCTGGTTTGAATCGTGGTAGGATTACTAAAGCTATTAATACAGAGTATTCACCTACACAAGGTGAACGTGATGCTTTGTATGGTCATAGGAATGTTGTAAACTGTATCACAAACTTTATCGGTCAAGGTATTGTTATCTGGGGTAACAAAACACTTCAACGTCAACCAACTGCGTTGGATAGGGTTAATGTTCGTAGGTTAATGAGTTTCTTAGAACGTAGCATTGCTATGAAGTCTAGGTACTTTGTATTCGAGCAAAACTATGATGCTACTTGGGAGCGTTGGAAAACTCTTATCGAGCCAGTTTTGATTAATGCTAAAAATAATGGTGGGTTGTATGATTATAAAATTGTGTTAGAAGCTACTGCACAAGATTATGAAAACAATCGTATGCCTATCAGTATTTACGTTAAACCAATTAAAGCCGCTGAGTTCATTAGTTTGACTTTCAACATAATGAATTATAGTGCTAGTTTCAACTAATAAGGGGGATATGATATGAGTCAGTTAAATGCCGCCTTTATGTCTATGGACTCAACGTATGAGGTTCAACGTACCAATAACTTTAGGTTTATTGTAGATTTAAGTGAGTTCTCAAATAATACATCTTCTTCTAGTGGTGATATTATTGAGTTGGCTTGTGATAGTACAGGTCTACCTACTGTATCTAATGACCCTATTGAGTTGGATTATGGTAACTCTCAAATCAAGGTAGCTGGTAAAGCAACTACTGATGATATTACAGTTGCTGTAAAAGACTTTATCGAACCTGACGTAGAGAATATTCTATGGCAATGGAGAATGAAAGTTTATAATCCTAAGACTGGTAAAGTTGGTTGGGCGAATAACTATAAACGTACATGTATGATTGTTCAATATGGTCCGAATGGTGAAGTATTGAGGAAATGGCAATGTGACGGTTGTTGGCCGACTAGTTTAGACTTAGGTGAATTAGACTACTCTAGTGGTGATAAGAAACAAATTAGTATGAACTTGTCTGTAGATACTGCGTATCTTGTACGTGATGGTCAAAATACTCATATTTATGGTACAGACTAATTTAGTTAGTTTTATAGGACGTAGTGTATGCTACGTCCTATTTTTGTGTTATAATATAGATGTGCGGTAATAATCTTTTCTTAGTGTTATTTTTGGGGGTTTATAAGTTGGAAAATAAATTAGAGGACTATCAATTAAGGTTTGTTGATGAGTATCGTCAGTTAAAGGATAGATACATTAAGTTGCGTAAGCTTTTAACTAAGTATGACGCTGGTGTTTTAGATTTCACTCCTAAGTGCAATGCGGATATTCTATGGCAACAATTAGAATATATGGATGGTTATCTATATATTCTAGAAGTTCGAGCAGAGATAGAAGGTGTTGACTTATCTAAGTATCTGTAGTAAGATATATGTGTTAGATGATTACTCAGTCATGGTTTTTAGTAGAGCGACATTTTATAAGAGTGTCGCTCTATTATTTTATATACAAAATTGGGGATGGTTTTTCTGTTTTTGGGGTTTACTTATTGTCTTTCTTGTGGTATATTGTATGTAGTAGGTGAGAGTGGTTACTCATCTACTATATGTGGGTGATTGCGTTACATCTACATATACCTCACTTTTTACTGTTACGTTTGTTTATTTCCTTTCGTAGCGTAACAGTAAATTTACATATTGTCGTTCTTATTGGATGAAGATTAGATTAGGTTTTTCATGATAAGTATGCTTTGTTGCATATATTTTTCTCCGTTAGAGTGTTACATTGATTACTTCGGCTCTTATCAATGTAACACTCTTTTTCTTTTTGTATAGCAGTTTAATAAAAATTTAATTATTTATATTAAGTTGTAGTGTTTTTGGTGAGTGTCTTTTATATATAAACGTCATGGGGTTGGGGTATTACTCTTGTTGTTTATATCTTAATTTCATCTTATATACATTTTTGTGAGGGGTTCATAGCAGATAGAATAGCATCATATTCTACTTTTACATTAAGATGGTTATGTGTATATTTCACAGTACTTTTCGATAGAAATACTAAAGCTAGTTGCAGATAATCATGTTTTCTTGGAGTAGAGGTGGTGTTTTATGAATTTAATTGAGATGTTATCTGTGTTGGGTATGAACATAAGTATAGGTGATGTTTCAATAGCAACATTACTTTTACTGACAATCATACAAATATCTCCTATTGAGTTCAATCCTTTATCTATTATATTATCTATTATAGGTAGAGAATTGAATAAAGAAGTAATTGATAGGGTTGAGAAATTGGAAAAGTTAGGGGAGTCTAACAGTAGGGGAATAGACAAACTGTCTTATGAGGTTTCTGAGACTAGGGCAATTAACGCAAGGTCTAGATTATTGGAATTTAATGATGATTTACTGCATAATGTAGCTAAATCTAAGGAAAGTTTTGACCATATAATGACAGACATTACGTATTATGAGCATTTCTGTAGAAAGCATGCAGATTTTCATAATCATGTTTCAGATATGGCTATTAAAAATATAGAGGACATATATCGTAAGCGATTGTCAAGGAATGATTTCTTAAAATAGATTAATGGTTATATTGAATATAGTAGAGATAGTAATACTTTTTTACTATCTCTATTTTTGTGTTAATTATTAAATTGTTATATAGTATATATACAGTTAGGTAGTTTCATTACAATTTAGATAGTTTTTTATTATACAAAAGACGAGGTTTTTAAAGTGGAAGATAATAAATTTAATTTAGGTGCAGATGTTTTTGGTGATACTACATCTGAGGTTACATCTACTGTTGTAGAGAAAGATATTACTTCATATTCTGCTGATAGTGTTTCTACAAAAGAAGAGGTTAAAGTGGAAAATATAAATAAAGAGGATTTGATTGCTAAAGAATTAGATAGGGAGAGTACAGAGGCTGGCTCTAAGAAAACTAAGTTAGCATATGAGTCTACTGTGTTGTTGCCATCTAAGGGTATTTTATATAAAGAGGATAATATCCCTGCTAATATTACATTACGTGGCATGACTACAAAAGACGAGAAAATCATGTATGCTAGTCAGGGTGCAGATGTATTTAAGAAGATTTTAAGGAACTGTAATGTTTCTCCTGAGAACATTGATATTAATCGTTTGATTAGTGCTGATGAGATGTTCTTGATTCTTCAATTACGTATGGTTACTTTTGGTGATAAATATAAAGTACGTTCTACTTGTCCTCATTGTGGTTCTGTAGATGAGCATGAGATTAGCTTATCTGATTTTGATATTATGTATTTAGATGATAATTTCACAGAACCAATTAATGTTGAGTTGCCTGCTAGTGGTGATACTTAGTCATTACGTTTACTTAGAAATTCAGATACAGAATATGTAGAGAAATATGCACGTAGGTTCGCTAAACAGTTTAATCAAAACTATAAAGAGGTGATGTATATTTGTAGAATGGCAAAATACATTACAGCTATTAATGGCAAACCTGTTGATTTTGTAGATGCACGTAGTTATGTAGAGAATATGGTGTCTTTGGATAGTGCTAAAATGCAGACAGTTATTAATAGTATTATTGTTGGTGTAGATACAATCGTAGACCATGAGTGTACTTCTTGTGGTGAGTTGTATGATTTTGCTATGCCTATTACTAGTGAGTTCTTTCGTCCCACAATTAAGTGAGTTTAATTCAGACGAATATAATAAAAAGGCTAGAGATATAAGATTTACTGCTTTTCGTTCTTTGATGAAAGAGGAGTTTCAACTAGCATATTTTGGTAAGATATCATATGAATCTGTTGAAAATATGAGTTCTTTAGAGAGAAGGACAATGTATCAGATTCTAGTTGAACAGAAAAAAGAAGAGAAAAAAGCACAAGATGAGGCTATCAAATCCGCCAAAGAGAAAAAAGCTTCTAGGGGTAGGAGAAGATAGCCTCTTCTCTTTATATTTTAGTAAAAGGTTGTATATATGGGTGAGTTACAGGATAGAAAACAACTGAATAAGCGTATACAACAGATAGAAGAAAAAGAAGCTAAACGTGTTGAGAAGAACATAGCTAAACGTGAAAAGCGTTTTGCTAAGATGTTAGATTCTCAGATGACGATGTTAGAGTCATTCTATAGTACTTCAAGTAAAACAGCCAAAGGTATGCTTAAAGATAGCATGGATGGTCAACAAGCTATTTTAGAGGATAGTTTGGCAGACATGAAGCGTGAGTTTAATCTTTATGCTAAGTATATGGATAATACAACACGTAAGTATTATAAGGGTATGATTTCAGTTGCAGATGAAAGTCTGACAACTATGAAAGAGACTGTTGCTAAGCGTTTTGGTGAGATATCAGATGAGTTTGATGAAGAGATGGTTGGTATGACAGCATCTTTCACAGATAGGATTAAGCGTTTCTCTAAGGGTATTAGGGACGCCGCTGTGGCATTAGAGTTGACTGATATGGCTGATAGTGTTAAAAGCAGTTTAACTGATATTACTGATTCATTTATTGATAATTTCCGTGAGAGAAGTGCTAAGTTAAATGGTAATATCACTAAAGGTGATTATCAAAAGATGATTGGTAGTGTAGTAGATTCTTCATATTCTATGGGTAGGAATGAGGCATCTGAGTTAGTTAATGGTGTCATGGATGAGTTGGGAATGAAAACTGCTAAACAGTTAGACCCTTATCTTAAAGAAGTTGCTAGTTTACATACTGCAATAGACGCCAACATTAGTGATTTATCAAGCATTATTAAAATGGATATTAATAGTGGTGGTAAGGGTGAGATACTCAAAGAGATGTCAAACATAGCTACAGGGTTAGGTTCTGATAAGGATTTAACTGTAGATAGTAATGCTATGTTATCCTCAATGAATGAGCATATTGAGGACTTATATGGTCTTTCTAAGAAAGATTCTGTTAAGTTTAAGGGTATGACTAAATCTCTTGCAATAATGGAAGGTATTCAACAACAGCAATATA
>vSAG-108-D21-contig2
CAATAACATCCCCCTAACAAACCCTTCAGGTATAGCATCACCCTCTTTAATCTTTTTAGTAATGACACCATTATTATAATAATGACCTTTACGTGTATCTCGAACTTTAGATGCTTTTAATCTTTTCTCTTTTTTAGGTTTTACATTAGTCTTTTCTACCTTTGGTTTTAATACCTTACCATTTGTAGTGCCATACCTCTCTAGGTTTGTTTTCTTTACTTTTTCTTTTTGAGATTCAAGACTTTGATGATGCTCAGTACCATACTTTTTAAGATTAGTCTCTATAATTCTATCATACACATCCTTAGACTGTGCTACATTAGAAACACCATACTTCTCTATTGTAGTTTTAACCCTCTTAGCATTACTCTCAGCTTTTTGCTCATCTGTACGAGGTAACATCCCAAGTACAAATCCTTCTGGTTGCTCACCCTCAAAGAATCTTTTAGCTATAACCCCATTATTATAAGTTCTTTTACCTTTTCCACCCCACAAGGATTTTTTATCTTTAGTATTATCCTCACACATAATTTAATCACCTCTTAAATCTAACCTCTTAAATCTAACCTCTTAAATCTAACCTCTTAAATCTAACACAAAATATAATACCTTATAACTAAATTATACACTATTCGCATAGCAAAAATCAACAAAAGAAAAAGAGGTGCAGAATGAACTACACCTCCTTGAATGGATATATTATTTAGTTTTGTATTTATATACAGTCATGTTTACTGATGACTTATAGCTTAAACTATCAACTAGTTAGCGGCTACTTGTTTGTTGTCTACCAAAGTCAAACGATGGTACATGTATTTATTTACGGCTTTTTTGGCGTAAATTGTACAGAACCCACGTTGTGCTTTGAAGTCAGCATCAACCAATAATTGACTTGCGAATAAAGGCAAGTATGGAGCGTAAATATAGCCAGCTTCGATGAACATTTCCTAACATTTTAACTGACTATTAAATTAAATAACTAACATATTTCTTGTTAGCACTGACTATATCATAGTTATTACCTTTAGGTTATCAGTAATAACTCCCTGCACTTCGGAACTTTAATTCCTACTCTACTCACTTAAAAGATGTAACCTATAATAACCTTGACCGAGTTACCAGTCTTACTTTACATCTCTGTTTTCGATAGTCGATGAACCCCATATATTTTATCTTTAAATGTGTCTATATTGACTATATCATCTTGTGTAATATACATTATATTACGTCCACATGAAACAACAGAACTAAACTTTAATTGATTTACTTCTAACTCTATTTCATGTTTAGGCTTGACTTCTAAAATTAAATCCAAATCCCTAAGATAAAAATCAGGATAATAATTATGAGATTTACCATCATTAGTAAAATATTCAAACTGTAAAGTCTCATAATCCCATTCAATATCTAAACTATCTAAATACTCAGAAACTTTAACTTCCCAAGAACTAGCAAAAATCATAGGTTCTCCATTATCTAAAATGCGAACACTTCTATGCTTTCTTACCTTACTACGATACTCTTTAGACTCCCAATTCAACTTACCTTGACGTGATTTTCTTTCTTTTTCACTTTCAAGTGATTGAGCCTTTTTCTGAGCATCTATAATACGATTTCTTACTTCTTGTCTCTTCCAAGTATTCTTTAATGTTTTAGACTTTCTTTTTTGTAAATCTTTATCTGATTGCACTTCAAGATGAATTTTATGCATTTTATCTTTAAACTCACTAGAACCCCACATTCGCTTTGAGTTCTCAGATGTCTTAGCTTTAACATCATCTCTATTGCGTACTACCTTCATCTTACTAGACATTTTACTTCTATAAGACTCAGATACTAAATCTACATTAGGATATTTAATTTTAAAATCTTTAATCTCAATACCATGTGCCTTTATATGTGATGTCATATTCATTAACTTTTTACCACATATAGGACACTCAACATAGTCTTTACACATATAAATTACACCTACCTTACATGTAAATAATACAACATATAAGAGAAAATGTAAATATATAAGGCTGCTGATTGTACATTTCATCGTTGTGGAGTGCTAACCCACAACTCATACTGTTAATTTTTACACTTTGGTATAACAGTCTTTAGCACGTCCCAGCAATTCACAGGGTTTTACAAGGGCAAAATGTATCAACTAAGCAATACTAACTTGCTTACCCTTAGCACCTACCAAGATTTCATTATCAGGGTAGTATGGATTTTTATATACTTTATATTTTTCATCCAAGATACCTACCAAGTGTGGGCCACCAACGATACCATTTGTAGATACACGTTTGAAGATTTCACGTACTTGACCGATATTTGTATTCAAGGATTCAATGTATGTAGCGGCATTTTTACCACAGATAATAAATGTAGCTTCATAACGTTTAGTGTTACCAAGAATTGTATTGGACGCATCATTGATAGCATTAAACAATGTAGCTTCATGTGTTTTAACGTCTTGACCTTTATACTCAGGAAGTTTATTCCAAGTAGATTGGCTACCAGCAATTTTCAACAAGTCCTGCATTATCTCGTTATCAATTTCGTAACCAATTTCACCAGAAGTGGCTTTCAAGATTACTGTATCCATGTCCAAGCCGAATGACATTTTCAAATCATATGCAACCTAATTGTGTTAAATTGAATTGTATTAAATGAAAGTTTAACAATTCAAAACTTATACTCTCATATAAGAACAGACTATATCTTTACCATATTACTTAATGTAACTTAGGTACTCTACACTTCGGTCATCTTTCATAATAACCTACCCCCATGTCTGAGTTAGTCGTTGAATCTTTGACTACATATACTCACTAATAGCTTTATAAAATGAGTCTTTATTATCTAAATTATCTTCTGTTATGAAAATATAGTTATATCCAAGAGCAATTCCACCATCACGTTTTGCAATAATTTTTCTATATTCTTCATTATGATTTTTAATAAACCCATCTTTAAACTTATAACTTGGCTTAACCTCTATAATTAAGTTATACTTTGGAATATAAAAATCTACTACATGATATAACCTAAAACCATCAAAATCATACTCATATCTAATATCCTCATATTTGAAAGATATGTTTAAATCAATCAAATAATTAAATACCTTTAATTCATATGAACTTCTTAAATATAACTCTTTACCAAGATAATCAACTCTATAATTAGCACTACCTATTGTACCATCTAGTAAAGCGTTTGATGATAATTTAGACATATGTAATTTCTTATCTGGTCTGTTTTGAGTATCTCTTATCTTCTTAGAAACTCTATTTTTATAATCTTCATCAGACCATTTAACTCTATTACCATTAGCTATTTTCTCTTTTATATCTTCCCTATTTTGTGTAATTTTTAATGTAGCAGAAACTCTATCTCTATAACCATCTTCTTCCCACCTATCTCTCGTATCTTCTCTTTGTTTATCTCTATAAGACTGAGATGCTAAAGATTGATTTGGAAACTCAGATTTAACATCACTAACTGTTTTACCATGACGTTTAAGATGAGTTGCATTTAAAAATTTTGATTTCTTACCACAATAAGGACATTCAATATATGTAACCACTGACTGCTGATTATCCATTGTAAACACCCCTTAGAAATATCTTAGTAATATTAAGATACCTTTTATTTCATCATAGGGTATTATAACAACTTTTTTCTGCTTTCGCAACCTTCACGCTTACCCTTTCGAGTTACGTTGTAGTGTGTTATACTTTAGGAACTCCCAGCAATTCGTAGAGTTATCACTCACCATATTTCTATGATAAGGCGACATTGCATAAAATGAAACTCTTTATGCACAAAGTTTATCGAACATATATACGGATTTTAATTTACGTGGACGAGCAACTACTGGCTCAGAAACTACACGCACGTCAACTTGGTCTACAGGAGCATCGAAACTATTTTGGTCATAATCAAAATCAGCTTCCAAATGAGCAACTGTTACACCAGTCAATGTAATCTCACCAGTAACATAATCAACAGTACCAGCACCTAAACCAGTACTTGCTGTATCAGTGATAGTACCTTTTTTACCAGTAGCATCAGGAACATCAATCAACTCTGAACCGATTTTATCAGTAGAAGTCAAACGGAATGTACCAGGTTTAATAGGAGTATGCAATACTTTTTGAGATACATTACCACTTGTGATAGTCAAAGACTCACCACTTACATGTTCACCACTGAAATCACCACCAGTGAAACCACGTTGAGATGAAATCATATCAGTACCAGCTTTGATACCACCTTTGTTGTTACCATAAGTGAATTTCAAGAAGAATACTTGACCATTCCTACGGTCAAGAGGTTGCCACCTTACAAGTAATTTTCATTACTAAGTAGACTATACCTTTAGTAGTTACTTCATTCGTCATATAAAATATTTAGAGATTTTATATGAAACTACATACCACACATTAAGGGTTCTTCTTATTCCCTTACACATATCGCTCTCTAATAGCCTCTGTGAAGTCGTTACATCGTTTCCCTATCACTAGGGAATTTAGACTCGGTATTATCAAGCTATCTATCATACAATAGACCTTAGACTCTCTTAGTAGCGTATTCGTGTATTTCTACCTTATTTAACTATTACCGATTTGAGTGTGGTTTATTTACGTGTCAGCACAACCATATAGGGCTTGCTTAAATGAATCTAAACTCTCTAACTCTTTCTCTCTTATAAGTTTAATATTATAACCATTAATTCTAAGAGTTTTTAACTTTAAATCATTTAAGTATTTATCTTTATTATAGTAGAATGTGCTTTTAACCTCTAAATATGTATCTAAAGATTTAATATAGAAGTCAGGATAATATAGTCTAACACAACTATGTAAATCATCATAAATCTCAAAGCTTCTAGGTTCATAATCAAACTCAACACCTAAAGAATTTAAATAATTTACACAGGACAACTCATAAGAACTTCTCAATAAATAAGTATTACCATCATCACCAATATACTCTTTAACATTAGTGAAAACATCTAACATAGAATTTCTATACTCTACATCTTCCCATCTCTTTTTAAAAGATTTACATTGATTTTCTCTATACTCTTTATTTTTCCATAATTCTTTTTGAGCCTTACTAATATTAGCTATTCGTTTTTTAACACTATCTGACTCTCTATCTTCCCACTGCTTTTTAGCACCAATAGACCTAGCTGTATGCATCTTCTCACGATAAGAACTGTCTTCCCATAACCTTAATAGTGCATTTCTTTTATTCTCTCTAACACTATCTTTTTTGTTTAATACTTTTTGTATCTCAGACAATTTCTTACTTATAGATTCGTCATATAAAACGCTGTCAGGATAATCCTTTAAAAAATCCTCTTTACAACTATATCCATGAGTTCTTATATGCTTGAAAAGTGATTTTCTCTTTAAACCACATATAGGACATTCTACCAAAGCAAATACCCCACTTAGACTACACTATTTTACCGACACGATGTCGTTCGCACTTTATATTACGTGTTAATCGTTTCCATTAACACTCTCATACTTTCATATGAGAATAGACTATATCACACCCTATATAGGGGTACACCATTTCCATTTAAGGGATTCTCACCCACTCACTAGAGCCGTACTCCTTTTGACGAATTTAACGTCTATACACACATATTATTTTAATGCCCATGTGCTTCAGGATAGTCGTTGAATTACAATCTATCTATCTTCTAGATAAATATATTATAACTGCTAATTACCAATTATTGCAACACTTAGGACTATATTTTACTATAGCTTTTATTTCACCTTATGTCATCTAACTAATTTTTTCTGCTTTCGCCACATTCACGCCTACTCTTTCAAGTTATGTTGTAGTTTAGTTAGCTTTACGGACTCCTAGCAATTAAGTGTATTTTCTTACTCTCATTACTGAAAATAAGGACTGCGAATAAAATTACTCGTTAATCAAATTAGGCATCACAGCTGTGATAATATCAAACACATTGGAAGTGAAAGTGTTAACCATAGAAATGTCAGTACCTTCATGAATAGCTGTACCATTCATCATACGACCTTTAGTCATTTCTAATTCAGATTTTGTGTTTTCAAGCAACAAAGAAAGTTGAGTTGCTTCTACATCGGAGTAACCCTCTACGTGTTCTTTAACTACATCTGTATATGCACTCCAAGATTCCAACAATGGACGATATTGTTCGTAAATATTTGTTTTCATATGTTAAATTATTTCCCTTAAAATAAAATTTATACTAACTTATATAGTAATGAACACTAACCCCTTCGATTAGAGAATAACTCACCAACTCTAGGTTTAGCATTTACGATATTCTCTTTTCTAACACGGGAAGATTCATTAACAATTTGAGTATCTACAATAGAATTTTTAAATGTATTCATACTATTGTTATTACTCATAGATTCACAAATAGAATATACATCAGACTTATTAAAACCTACAGGCAATTTAGATTGAACAGATTCTACTGTTAACCCATAATTACCAGCAATGACTGAAATTAAATCATGTTTGATTGATTTATTTACAGCTTTGATGGAATTATAAGATTCATCAAGTGAATCAACCTCTCCACAAAGTTTTCTAATTTTTGCCTCTAAGTCTTTAATCTTCTGTTCGTATTCTTCAATTTGGTTATCTCTCCTATCAATAGCAGATTGATAACCACCCTCAACACCATCTAATTCTTCAGTTAGTGATTGTACATCTGTTTTTAAAGCTGTGATTGTATCTTGCTGTGCTTGAATTAACGCATCTTTCTTATTAATATCAGTAACAGCTAATGCAATCTCATCATAAGCTTCAGATAATTCATTTTCTAATTTGTCTTTATCTTGTGAAAGATTTTTATTATCCTCACCTAAAGACTTATTAGTTTTTAAACTCTCATCTAGCTTACGTTCTAACTCTCTATTAGATGTAGTCAAACCCTCTTGAATTAGAGAAGTATTTTGATACTTTAATGCCTTGCAGGCTTCCTCAATAGAATTTAACTCATCTAAATCAGACTGTAACTCATCAATCTCATTTTGCAACTCAATAATCTGTGCATCTTTCCTTGCAATAGTGTCTTTTAGGCTTTCAACTTCAGATTGTATCTCGACCTCTTTATTCTTAGAGTCTTGAAGTACATTTGAAATTTTATTTAGAGCATTGTCTAAACTTTGTTTCAAACCCTCATTCTCTTTTTCAAGGGATTGTTTTTGAGCCTTAATAGATTGAAGTGTTCGCTGTAAAGTATCAATTTGTGATTCACTATCATCAATAACCTCAATAGTGTCTCCGTCATCTACAACAGCTTCATCACGTTTAGCAACAATTATATCCTCAACACTTTCAAGCAATAACCTCTCAGGTGTTAAGTCATAACCATCAATGCTATATATAAAGGACTTAATATTTTTAAAGTCCTTTTCATCACACTCTTTAATAATTTTAAAAAGAGCGTTATGAACATTTGTCTCTAGTGCCTGTTTTTCAACTACACCCTCAGTTACAACATCATTAGGACGTGCAGACTGAACAGACGGAAATGGAACAGCATCAAAAGTAATAAAATTATATTGATTTTCATCTACCTCAATATAATCCTTACGTTGATGTAATGCACCACCAGCCCTAGAGGAGTAGCCGATAACACCACCAGCCTCATATAATGTATTA
>vSAG-108-D21-contig3
AGTGATGAACTTAAACAAAAGAGGTCAGCTAAGGCTAAGGAGACATTTCTTAAAAAGTATGGTGTAGATAACCCAGCAAAATCTAAAGAAGTGCTTGCTAAGATACAGAAAACAAATTTAGAGAGATATGGTAATATTTGTTCTGCACAAGCTGATGTTGTTAAAGAAAAAGTAAAAGCTACGAATCTTAAAAAGTATGGTGTAGAGTATTCTTTTCAAGCTAATGGTGTCAAGGATAAGATTAAGGCTACTAATTTAGAACGATATGGTGTAGACAACTCATCTAAATCAGATATTATCAAGACTAGGATTGTTGAATCTAATCGTAAGAATTTAGGAGTAGATTATCCTATGCAGTCTAAAGAAGTTATGGATAAGTCTAGAGTTACTTCTTTAGAGAAGTATGGTACAGAATATCCTAATCAATCAGATATTGTTAAATCTAAGATTGATGCTAGTACATTAGAGCATTATGGTGTTAATCGTGCTTGTAAGTTAGATGAATTTAAGCAAAAAGTTGTAGATACTAATAGGGAGCGTTATGGTGTAGATTATACTTGTTTAATCTATAGTGGTAAGTTAAAGGGTAACGATAGTAGTTACAATCGTTCTTTTGCTAGTATATTAGATACTAGCAATATTAAGTATGAACGTGAGTTTCTATTACAAAAGTATTCATATGACTTTAAAGTTGGAAATACTTTAATTGAGATAAATCCTACTGCAACACATAATACATATTTTAGTCCATATGGTAAAAATAGGATTGATGCTAACTATCATAGGGATAAATCTAAATTAGCTAAAGATAGTGGATATAGCGTAATACATGTATTCGATTGGGATGATGTTGATAAAGTTGTACAATTATTAAAATCTAGGATTACTGCATATGCTAGGAAATGTGTTGTTAAAGTGGTCAGTGAAATAGATACTAATAACTACTTAGATATGTATCATTTACAGGGGACTTGTAGAGGGCAGAAAATTCGTTTAGGTTTATATCATGATAATCAATTAGTGTCATTAATGACATTTGGTAAATCACGTTTTAATAAAAATTGTGAGTACGAATTGTTACGATACTGTTCACATTACAATGTAGTGGGTGGTGCTGAGAAGTTATTTAAGTATTTTATTGATAACTATAAACCTAATTCTATTGTGTCTTATTGTGATATTTCTAAATTTAGTGGTAAAGTATATGATACTTTGGGGTTTAGGTATATTAAAACAAATTCACCTAGAAAGCATTGGTATAGTCTTAAAGAAAAACGTCATATCACAGATGGTTTATTATTAAGTCAGGGTTATGATAGACTATTTAAAGAGAATCATGGTAAAGGCACTTCTAATGAAGAATTAATTCTTAACAGAGGATATTTACCAGTATATGACTGTGGTCAATCTACTTATATTTGGAGAAATGATGATGTCTGATAGAGTTAAAAAGAAATATTATCATAATGGTATTGTTAATAGAATGTTTGAAGAGGGTAAACAGCCAGATGGCTTTGTATTAGGGATGTTGCCACGTACAAAAGAAAAACAAGATGCTATTAATAAAAAAAGAGAAGAGACTACAATAAAGAAGTATGGTGTATCTCATGTATCTCATTTAAGTGATGTTAAGTCTAAAAAGAAAAAGTCTTTACTAGAGCATTATGGGGTAGATAATCCATCTAAGTCTAAGGAGATACAAAATAAGAAAAGAGATATCTTTATTAAGAAGTATGGTGTAGATAACCCTATGAAGTCTGAAGAGATTAAACAGAAGTTTAGGGATAACTATAACACTAAATATGGTGTAGATAATCCTTTTCAATTAGATGTTGTTAAAGATAAAATCAAAGATACTAATAGGGAAAATTTAGGTGTAGATTATCCTACACAATGTCAAGAGGTTAGAGATAAAGTGCGTTCTACCTTTATGGAGAGATATGGTGTACCATATACGTTTATGTTATCTAAAGAATGGGTAGAAGCTAATGACAGTAAGCCTAATCGTGATTTTGCTAGTTTATTAGATGCTAATAACATTACATATGAGCGTGAATTTAGGTGTGGTAAATACTCATATGACTTTAAAGTTGGAAATACTTTAATTGAGATAAACCCTACAGCAACACATAATACATATTTTAGTCCTTATGGTGATAAATCTGTTAAAGATAGATACTATCACAGAGATAAATCTAAGTTAGCTAGTGATAGTGGTTATAATGTAATACATGTGTTTGATTGGGATGATAAGAGTAAGGTTATCAATCTATTAAAACGTAGGGATATAGTATATGCTAGAAATTGTGAGGTAAAATTAGTTGATACATTAGAGTGTAATCAATATCTTATGGCATATCATTTACAGGGAAAGTGTAATAATCAAACAATTAGGTTAGGTTTATATCATGATAATCAATTAGTGTCATTAATGACATTTGGTGTTGCTAGGTATAATAAAAAATATGAGTATGAGTTGTTGAGATATTGTGCTAGTCATAATGTAGTAGGTGGTGCTGAGAAGTTATTTAAGTATTTTGTAGATAACTATAAACCTAATAGTATTGTGTCATATTGTGATACTTCTAAGTTTAGTGGTAAGGTATATGATACTTTGGGGTTTACATTAGATACTATAAATAGTCCGTCTTGTCATTGGTATAGTGCAAAAGAGGGTAAACATATTACTGATAATTTGTTGCGTATGCAAGGGTATGATAGACTATTTAAAGAGAATCATGGTAAAGGTACTTCTAATGAAGAATTAATTCTTAATAGGGGATATTTACCAATATATGACTGTGGTCAGGCTACATATATTTGGAGAAGAGATAATGTCTGATAAAGTTATAATTATATATTTGATAAAAATTTCCTTTAGTATTATAATAAAAGATAGTAATATTCTTTATTTAGTATGATAGGAGGTGAGATATCTTGAATAAAAGTTTTAAAGTTAGGATTTATCCAACACAAGAGCAACGTGTTCTTTTAGAAAAGACATTTGGTGCGAACAGATTTGTTTATAATTACTTTCTCAACTTAAAAAGTAAGTTGTATGAGTTTTATAAAATAAGATTAAGTTATACTAATTCTTCTAAAGTTCTAACTGAATTAAAGAAACAAAAGACTTGGCTTAGAGAAGTTGATAGCGTTTCTTTACAGCAGACTCTTAGAGATTTAGATAGTGCATATCAAAACTTTTTTAATGGTAGAGGTAAATATCCTAAATTTAAGAGAAAAGATGGTAAAAACTCCTATCGTACTACTTCTTGTGTTAAAGTTGATAATTCTTTTATCTCTATTCCAAAAGTAGGTCTACTTAGATATAGAGATAATTATAATCTAGAGGATAAAAACATTCTTAAAATTTATAATGCAACAATCTCTAAAGATAGTGTTGGACATTACTATGCTAGTATATCATCTGAGGTCTATATTCCATGCTTTGAGAAAACCAATCAAAATGTAGGTATAGATTTAGGGTTAAAAGATTTTGCAATTTTCAGTAATGGGATAAAGGTAAATAATCCTAGAATATTAAAGCATCTTGAAGTCAAGTATAGAAAATTAGCTAAAGCTGTTTCAAGAAAAGTTAGGGGTTCAGCTAATTATCAAAAAGCTAGAATTAAGTTAGCAAGATTTCATAAATATGTGGCTAACATTAGAAAAGATTTTCTACATAAATTATCTACTAGTTTAGTAAAGGCTTATGATATTATTTGTATTGAGAATCTCAATATTAGTGGTTTAATGAAAAATCATAAGTTAGCTAAATCGTTTCAAGATGTGGCACAGTCAGAGTTTGTAAGACAGTTAGAGTATAAGTGTTTGTGGTATGGTAAAACTTTATCAAAAATAGATAGATTTTATCCATCATCACAGATTTGCTCTAGTTGTGGGTATAAAAACAAAGATGTTAAAAATCTTAGCATTCGTGAGTGGGTTTGTCCTAAGTGTGGGACTATTCATGATAGAGATATAAATTCAG
>vSAG-108-D21-contig4
CATCTACGATACCACGGATTTGTCTTATCTAAATCGTACACAGACTTAATAAACTCTTTAGCATTAGTAATTACATTAGATGCTACTGCATGTCCATCTTCTAACTCAATAAAACTATCAATCGTATCCACCCAACCATCTAACTTAGACTTCTCTTTGAACACCCTTTATCTTCTCCTTTATATCTACATCTCTATACATACTAAAAATAGAATCTATAACAACTGACACATCTCTATAAACAAAACTAGCCATAAACTTTGTCATAAAAGCCTTCAAAGGTATTGTGATATGAATCTCATACCCCTCATATGAACTTAACGACTTAACCCTTAAATCAAAACCACTACAAGACAATACATACGTATAATTATCATCTAAGCATGCATACATAACCATATATGCCAAGTCTCTAAAAGAAATATTGTTATAAATATACGAATCCTCAAACTGTTTATCAAATCCAACTGAATCTAACCCTAAATAATCTAAATAAGGCTCAGATGGATATTCACCATATTCACCCTCTCTACCAATACTAAGCTTAGCTACTATATTGTACTCTCTCAATGAAGTATTAGACTGATAACACTTCAAGAACTCATCTACCATGAATAATCACCTAAAACTCATAACCATTTTTAATTAAATTTCTAAAATCACTATCAAAATAAGGTGTAGCAATTCGATTATGCTTATTACCACTCATCTCACATAAGTAATAACCACTCACACTAGGTTTATATCCAGCACTCTTAGCATAATCTGGGAATACTTGAAAACTAGATTGATAAATATCCCACACTTGACGTGCTACAGGTTTTTTAACAAACTTATTATGTTCAATCTTAACCCTTGCTCTAGTCATAGGTTTATGCTTATGTTCGAACCAATTTACATCAGCATTAAAGAAATCATACGCACCCTCTGTAGACCTATGTTTATGTAAAATCTGATGCACATATAAGTTATCATTTACGTTAAAGTAAACAATACCCATACAACCTTTATATAGTGATTTATCACCTAATAAACTAGCAATCATCTCTTCAATAGTAATATACGCATCATTATAAGCACGTTTAGGGTGATTACCCTCTACGATACCAATCAACTGACCACTTTCATATAAAGGTCTAATATCCTCTACTAAAGTGTAAATCTGCTCACTACCACTACACCACTCTTCAAGTACATTACCTTTTGAGTTTTTTGTTGTAGTATTAGTGCAATCACCACCAAGAATAACTTTACACCTATCACCCAATGATAATAAGAATTTAACAGTATCCTGTAGATACTTTCTATCATTTAAACCTTGATGTACATCTGATAATACGGCAAGAATTGCCCTATCACCCTCTACTCTACATTTAATAATATGTTGCTCGTAGCTTTTAGTTAATTTATCTAATTGTCCCATCTATGTATATCCTTTTAATCTTATAAAAATAGTAGTGTTACTAGCTTTATCTAATAACACTACTACTATATATAGA
>vSAG-108-D21-contig5
ATGATTCTACCAAAAGGAGTATCAAGAATATGTATCTCACCAAAAATTTGATTAGATTGTGGCACTTTCCACATCTTAGCAATTCTGTGAGAAACCCTCTCAAAATCTACTTCCATCCTATCAGCGGGGTGATTAGCCTCACCATATAGAGTATTATACATTAACTGTTCTGTTACGTATGGACTAGCAAGAACATTATCCCACAACTTCTCAGAATACTTTCTACCATTCCTATTTAGAGAATCCCACTCAGCAAGCGGCCCTCTAATTACCCTTAGAACAGAATTAGAGGTAGAATCCGTAGGTACATTACTCTCATACACACTCCTATCAAATACAGAAATATCTGATAAGTATGTCTTTTCACTATTATTCATGCTTGTACCTTAATACCCCCAAAGTAACAATAAAACATTATCAACTAGCAACTTACTAGTTAACAATATGTATAAAATTGAAATACAAAATCTACTTTTAAGGTCTATAATGTACACCAATTTATATTATTTGAAAACATTATTACCATAAATATCTGCATGATAGACCATTAAAAGAAAAGGGAATATACAAAATGTGCATATTCCCTCATATTGTACATATTGATATATAATATGTACTAAAAATATTTATATGTTTAAGTGAAATTAATCACCATTACCCTTAAATACCACATACCTATCCTGTTTCTTAGCATAAGAGTCAATAGCACTCATATATGAAATATCTCTCTTACTAGTCAATACCCAAATAATCCTATCTCTATACTTCTTTAACCATTTTTGATATGTAGGGTCTGATACAGTCCTACTAGCAGTAACAACACAGTCAGATAAGATAATAATAGAGTCTGGGTTTTTAACCTTCTTCATCATTGCATGGACACCAGGTACAATGTCTGTACCACCTTCAGCCTTAAACTTCATTAATTCAGCTTTAAGTTTAGTACCTTTACACTTAACCATACGCTTAACACACTCAGCGGCACTCCAAGCCTCAAAAGGTATGATGTAGAA
>vSAG-108-D21-contig12
GCCTTGCGGGAAAGCAGCCCCGAGCGAGCGGCCAGGGCCAGGGAAGCCGCCCACGCGGCCAAGGAACTGTCCGCCAGCAACCAGCTTGAATTCGACTTCTTCGGAGGGGGCAACGTGTCCATCGCTTTCCAGTATCAGGACGCCGTGACCGAACGCCTATTCGATGCGGCACCAACGACAACCAAAGCCAAGGAAGCTTTGTCGATTCTCTGGACCATCTGCCGCCATCTCAGCTGGCAGTCCTACGAATGCACCAAGACCGCGAGCGAACTCTGTGAGCTTACCCGCACCGACAAGGCTCACATGGCTCGCGCCTTGGAACTGCTTGAAGAGGTTGGTGCAATCCGGCGGGTGAAGCGGGGGCGGGTGAAGATCATCACTGTCACCCCGGAAGGGGCGTTCCGCGGCAATGTTAACAAGCACGCCGAGGCCGTCGAACGCTACAAGCTCGATGTGATTGAGGGTGGGAAAACCTAAGATCGGCCGAGAAAGGGGACCAGTTGCCGGGGAGGGAGATGGCCCGGCAACTGACGGGAAAAACCCCATCGCTGGAGCCTGACC
>vSAG-108-F18-contig1
CGCAACGGACGCACCACCTGTAATTCCTAAAATATCAGGAGATGCAAGTGGATTACGAATCATTCCCTGTAAAATACTTCCTGCTGCAGCTAATGCCATTCCAACCAAAAAGGCTATGATAATTCTCGGTAAACGGAAAGATGTGACGACCAATTGTTCCATTCGCGAGCCATATCCAAATAATGTCTTCACGACGGTAATCGGGTCAATCTTCATTTCACCTAGACCTGTACTTAGTAAAAATATGATAATTGAGACTGTTATAAGTATGATAAAAGTAACTAGTGCCTTTGTGTCTATTAAGAACGAGACTTTGCCATTTCTACCAATTCGAAAAGGTCTATATTTATTCATGTTCTCCGAAACCCCTTTCTTGCGACATAAATAAAGAAAGGCGTTCCAATTAATGCTGTCATAACTCCTACCGGAACCTCTTCTGGCATAACAATATATCTAGCAGAAATATCCGCTACTAAAAGTAAGATACCACCTAGAACACCGCAGAACGGTAATATCCAACGATGGTCAAGTCCAACTAGCGCCCTTGCAAGATGGGGAATGACGATCCCAATGAACCCGATTGGACCCGCAACGGCAACTGCTCCACCTGCTAATAGTATGATTGTAATAGCTGTTAAAAGCTTAACAGTTCCTGTCCGTTGACCTAACCCTTTCGCCACGTCTTCACCCATGGTTAAGATATTGATTTTATTGGCTAAGAGGAGGGATGCAAGCCAGGCAACAGCTAAATATGGAAGAACGCTAGTTAACATTTCAAGCTTTCTTCCTTGTATGGAACCTGCAAGCCAAAATAATACCTGATCTAAGGCCATCTCATCAATGACAAGCAAGCCTTGTGTAAAAGAGGAAAACATAGCAGCCATTGCTGCACCCGCTAATGTTAACTTCATTGGAGTTAGACCTTCGCGGCCAAGTGAACCAACAAAATATACGATAAATGCAGCGAATGCTGCACCCAAAAAGGCAACCCATGTAAAGGCTTGTAAAGAATTAATAGAGAAAATGGAAACCGCCGCTACGATAAAAAAACCCGCTCCCGCATTTACACCAAATATTCCGGGTGATGCTAGTGGATTTTTCGTTAGCGCCTGCATTAAAGCTCCTGCAATGCCTAAACTTGCTCCTACGGCTGCAGCAATCAGAGCACGTGGAAGACGTATTGTTTCAATGATAATATGTTCGTTCGAACCGTTAAAAGCGGTAAACGTTTGATACGCCATTTGCCAAGATGTATCAGTATATCCGTATACAATACTTGCACCCATCGAAAAAAGTAATAATAGTATCCCAAAGATAAGTCCTACACATTTTGATTGATTCGTTTTCAAAACCATTATCGTTATAACTCCTTGATTATTAGAAGTGCAGGGCGGCATTGCCTCAGGTGGCAAGAATAAGAAGCCCCCACCCCTCTAGAAGCGTTTGACTTGTAACATCACGCGTCCTGTCCACCTGAACTAGACATTTTAAAGAAAGATATGTATGACATTTAATAAACATGTTTATGTTAATACTAGGTTTTTAATTAGGCTTTACTTTACCTATGTCTCCTTATACATAACGTCAACTAGCAAAGTCGACCGTATTCCTCTTTTTTAGTCTATTTGAAGTGAATATAGTTGTCAACGAATTGAAAAACATTCTCATTTACATATTGACGACTTATTAAAATCAGTTTATCATTGTAATTAATTGAAAATCATTATCAATTAAGGAGGGTAAAAATGAAACTTAGAAAAACAGCATTTCAAGGATTTCTAACATTGGCTTTCTTATCACTACTTTTAGCTGCTTGCGGTGAAGCAGATAATACCGATAAAGGAAATCAAGTGGCAAATCCAGAGGGCGAACATACATACACAATTGAACACGCAATGGGTACTACTCCTATAAGCAAAGATCCTGAAAGAGTTGTTATATTAACAAATGAGGGAACTGAAGCTCTGTTAGCAATGGGAGTTAAACCTGTTGGCGCTGTTCGTTCCTGGATTGGCGACCCATGGTATGACCATATTGAGGAACAAATGGAAGGTGTAGAGGTCGTTGGAGAAGAAAGCAATGTAAATATTGAGGCGATCGCTGCACTTGAGCCGGATTTAATTATCGGCAATAAAATGCGCCAGGAAAATATTTATGAGCAATTAAAGGCGATTGCTCCAACTATTTTTGCTGAGGATTTACGTGGAGATTGGCAAAAGAATTTTACACTTTATTCAAAAGCAATCAACAAAGAAGACAAAGGTAAAGAGGTACTTGCTGAATTTGAAGAACATTTGAATGAGGTAAAAGAGAAAATTAATACAGATACTGAGGTGTCAGTCGTTCGCTTCATGGAAGGTAGAACACGGATTTACTATACGGATTCCTTCTCTGGTGTCATTTTCGAACAGTTAGGCTTAAAGCGGCCACAACAGCAAGTTGATTTATTTGCCGAAAATCCAGATGATCAATTTGTTCGAGAAGTCGATCAAGAAAAAATACCATTGATGGATGGGGACGTTATTTTCTATTTCACCTATGAAACAGGAAGCGGTGAAGCAACTAAGGTTGAAGAAGAATGGACGAATAATCCACTTTGGAAAGGGTTAGATGCCGTAAAAGAAGAAAATGACCATAAAGTTAGTGATCCTATTTGGAATACAGCCGGTGGTGTTCTAGCAGCTAACTTAATGCTCGATGACATCGAGAAATACTTAGCAGAGTAAAGATAAAGCTCCCACTTTGTGGGAGCTTGTTATCTTTTAGTGAGCTCTTAGCTTCTCTAAGATAATCTGTGCTTCATATCCATCCTTGAATGTGTATAGTTTACTTTGCTTCCCTTCCAAGGCTGCTACAAGATGATCGATAAGCGTAGAAGTTCCTTCAGTTTCAGGATTCATTGACTGAATCTCCTCACCTAGCTTGCCACCCTCAAGCTTACCCCAATCGACTAGAGAAAGGGTCCCTTCTGTGCCATAAGCGGTGTAGGCAATTCGCTCGGATCCAGCTACTTGACTAATGCCATTTATTAAGAATGGTGTTCCATCTACTAATTCTAATGATCCGATAACACCAGTTTCGCACTTAGATACATCTTCAGGAAGTTCTAACCTACTATTTAAATAGGTAATCGTACCGAAAATTCGTTGTGTAAGTTGAATGAAGTGCACTCCTACCTCAAGTACAAATCCACCTTGTTCTCTCCCAGCAACCCAATCATTCTGTTGCCATAAACGCGGCCAGGTAGGGAAATTCATAGATAATTCTAGCTTTCTAAGGGTTCCTATGTATCCTTCCTTGATTAACTTCTCAAATGTATTCGCAGGATTACTATAGTTAAGTGGAAAATTCATTGCGTGAATGATTCCAATTTGCTCTGCTTTTTCATACATTTCTTTAGCCTCTTCAAGTGAATTTGCAAGTGGCTTCTCACATAAAAGATGAATTCCTTTGTCTATTACATCCATTGCAACAGCATGATGATAGTTAGGTGGTACTGCAATATAGACAAGATCTAACTCCTCATTGTCTAGCATCTCCTTATGGTTACCATACCAATTAATTCCTCCAAGTTTCTCTGCTATGCTTGCTGCCCGCTCTTTATCTGTATCAACTACTGCTGTAACTGTTGTGTTTTTATGTGCAGTAAAAGCTTGGATTAGTCTTTCTCCAATTGCCCCTAAGCCAATCACACCGATTTTGAAAATGTCCATCTTACCTCTCTCCTCTCTCTTTTTCCATTATAAAAGACACTGTATTGAATCGTCTATTTTGGCACAAAAATAGCCCCTTCAATACAGAGGCTGCAAACCTCTTTGAAGGGGACTAAGATTATACAAATGATTTTATATCATATACATGACCATTGATAAGCTCTTGATTAAAAATAAGGTCTAAGATGACCCCTGCAACGAATTCAGGAGATCTTAGCATTCCTTTATCATTAAACTCAATAAATTGCTCAACCTCTGTGAAATCCTCTTGCTTTGTTTTTCGAATCACTGATTGCATTTCGGTATCCATAACACCTGGTGAAAATGAGAGAATCGTAACAGGATGCTCGGCTGATTCCTGTTCCAACCCAACAGATTTTGTAAACATATCAATTCCCGCTTTGGACGTAGAGTACGCTGTCCAGCCATGTCTTGCACGGTTTGCAGCACCTGAAGAGATATTTACAATTACCTTTTTCGTTGCAAAAGAGGCCGTGTGACGGATAAAGTATGTACTCAAAAGCATTGGTGCTAACAAATTAACATGGATGTTCTCTGTTAATTCTTTAGGACTTGCCTTCCCAACTGGTTTAATTGGGTCAATCATTCCTGCGTTATTCACTAAGTAAATACCCTCAGCGTTTGAAAAATCAATCGATGAGAAAATCCGCTCCATAATTTTTTCTATCTCTTCTGTCCTCTGAAGATCACAAGAAAAATAATAAAGATTAACTCCTTTTTCAGATGCTAATTCTTTTAGTTCATTGTTTTGCTTCCTAGAAATACAAAACAAGGTGTGATTCTTGTCCATAATTTGGTTAACAATGGATTCTCCTAATCCCCTTGAGGTTCCTGTAATAATAAAATATTTCAAATAAGACACTCCTATTAACTTTTATCTATATACAAAAAGTATATCATACCCCGAAAATAAAATACCTAAAATTAAGCAACTACCCTTTTATTATTCAATAATACCTGTCTCTGTTAAGATGACTTTTGAATGAACCTCAATTTTTATAGTAGGATAATCTACCTGCCATTTTTCAAAATCTAAACCTCGTCGTGAATGTCTGGCCATATAGCCTAGTCCAACTGGGTCAATATTCCTTTCTTGGAAACTCCTTAGCATTTCCTCACACTTCTCTTTAATAGTGGTTTCGAGTTCTTGAACGATTTGGTCTATTATTTTGGGTGTAGCTTTTTGCCCAGAATACTCACTAAGTACGCCTTTGAATTTAATTGTAATGTTAACCTTGGGAACACCATCGACTTCTTCTACTAGAATTTTTCTTTTTGTAGCGATGCGCTTGATGGATGCAAAATCATCAGTCCCATCTAACTGTAATGTATAAGAACCCTCGCCATAGTTCTGTACCATCGACTTAAAGAAAAATAAATCAGATTCATCAATTTGTGACACTAGTCTTCCATCTTGGAATAATCCGATTCCGACAATTTCCACTTTGTCCTCACCAAGTAATTTAATGATTGGTAGATAGGGGTCCATTCCCTTAGCAAAATGTCGAAACATGAAGATATGAAGATCTGAATTGGGGACGTCACGTTTATCCATATTATTTTCGATAATAGTGGCAAGATATTCTCCTGTTCCCCGGTTTCCTAGATTTTTCTCTAATAACTCACTTGTTTTTCCCTCGACAACTGCCAAAAATAATTTTGAACCAATACTTGAATCACGTTGAAGGGCATCAACATACCGTAAGATTCCCCTCTTTGCAAGTTCATCCTCGTACAAAGCAACGCGTACTCCTCCTGTTACTAACGGGTCGGCTGCTTTTTTTTGTAATACATTCATGATTTCCTTCGCTAATACAGATTCATCTGTAAAGCTTGTGTTTTCAATGCTCTTATCCGCCTTAAATACCGGAATCACAGCGGTCCCTTTCACCTTATGACCTTCAGCTCTATCAATTCCAACGGCTGCCACAATATTAACCTCATCAATGATTTCTTGCCTTACTCTGCCATAGATGATTGTTACGACGATTACTACAACTATCGCAATACCAATTAGAATCTTTTTCATTTATTCTCCCTCAGTTTCCGAATAGCTAGTGTGATAACAAAGAGAAGCGGAATATAAACAAAGACATAATAGAAACCAAACATGGCCATGGATTCATTGAGCATTTCGACATGATGACGTGTTTTAAAAAGACTACTTGCTACCAGTACCACTGGCAAAATAATAAATAATACCTTTCGTTGTTTAACCGATAGTATTCGTTTCACCCCTCTACTAGCACCCCATATCGCAAGGCAAATATTAGGCAACACAACAAGAAACCATGTTGCGATACCCACATACTCAAATCGTTCCACAAAAGGCATGACAATTACTTTAAACATGGAGAGAGTTGCCCAAATTTTTTTATCAAGTTGACCCGCACTATAAAACAAAACAGCTACTAGGGCTGCAAACAAATAGGCGAAAGTCGTTGCCATAACCCCTAGATGAGCCCACTTTTGTGATTTTTCCGGATTTTTTATAAATGGATAATATATCAATAAGAGTTCAAATCCTAAAATACTTAATGTCATATCCTTTGTCGCCTTTGCTATTTCTAGAAAGGAGTGATTCATGATTGGTAGTAAATTTCGAACATGAGCATCTTCCAGTGGAAATATGCCAAGGAGGTAAATATAGGCTGGAAAAACAACACTAAAAAAACTGATACCCGTAACTGTTCTAAAACCACCTGTAATAATGTAATAGACCAGGACCATCGTAAAAAAGCCAAAAACCCACCCTCTAAATTCTGGAAATATCCATACCTGCACAACCTCTATGTATGTCCGTAAAACAGTCACCGCCAGTGTCAAGAGGTAGATACAAAATAAGAGGCTTAAAAAACTTCCTATCCATTTTCCAAAAATCTCTCGATGTACTTCGATAATGTCTCCCTTTGAATGATTTAGGATTTTATAGATCATCCAAACAATGATATGTACAGCAAATCCCGCAAGAATAACGGCTATCCAACTATCATAACCTGCTGATTTAGCAATGATTCGTTGGAAGCCAAGCATCCCTACCCCTACTTGCATGGAATGAATTAAAAAAAATACCAAATAAGGCGAGACTAAAAATGTTTCTTTAATCTTAACCATAGCTGCAACTCCTTGTATCAAATGCGTCTGAATAGGTAAGGTCTATTCATCAATATCTTTTTTCTGGTTCACCTTATCTTGGTTAACTCGGTTTGTGTCCTGTGGACGAACATATACTGGACGCTTTGAGAGTTGAGAAAACGGGAAACGAACAAATGCATCCTTTAGATCCCTGAGACGTAAAGGGTAAATCGGTTCTAAGTATGGTCGACCAATCGATGTTAATCGAATTAAATGTGTCAATAAAAAACAGAAACATACTACAATTCCTAATAAGCCCCA
>vSAG-108-F18-contig2
GTCGTTTCCTTCTTAGCCATCTTTTCAAATTCAAGTAATGCCCTAACCGTCAGTATTAAGTGGATGCCTGTTGCCGCTTTTATCGGTGCAACGGTTGTAGCGTTTCTAGTGTATCTATTAGCTTGGAAAAATGGCGTTTCTCCACTACGTCTTGTGTTAATCGGAATTGGAGTTTCCGCACTCACCCAAGCTTTAACCACAACATTTATGGTGATGGGGCCGATTTATCAAGCAAGTCAGGCGAATATCTGGATTACGGGTTCTGTCAATGGGTCAACCTGGGGAAATGTACAAATACTAAGTCCTGTTGTGATCGTACTATTGATTATCTGTTTTATACTTGCACGAACCTTAAACATACAAGAACTTGGAGAAGAACTTGCAACAGGAGTAGGTAGCGCGGTACAAAAACAACGATTACTTTTACTGCTAGTAAGCACAGCATTAACAGGGAGTGCAGTTGCGTTTGCAGGGGGAATCGGATTTGTTGGGTTGATGGCACCTCATATGGCTCGTAGATTAGTTGGCTCGGCATTTGGAGCATTGCTACCCACAGCCGCCCTAATTGGAGGAATTCTTGTGATGCTAGCTGATTTAATAGGGAGAACTTTATTCTCACCAATGGAAGTACCGGCAGGTGTATTTACTGCGGCAATTGGAGCACCCTATTTCATCTATTTGCTTTATAAAAGTAGGAATAGTTAAAAGACTAAAAGGGATAAATCTTTGAAAGGAAGGGGGGGCCACATGTTTGCAATAGAAACGGAAGACTTAACATTATCATACGGTGAATCCATTATAATTGATAACCTACATCTTGAAATTCCAAAAGGGGAAATAACTGTCTTCATCGGGGGAAATGGTTGTGGGAAATCAACCTTGCTGCGTTCATTAGCGAGACTATTAAAGCCAACACATGGAGCTGTTCTCTTAGAAGGAGAGAAAATAGCTAAACTACCAACAAAAGATGTAGCAAAAAAGCTTGCCATCCTCCCGCAAGGGCCAACGGCTCCAGAAGGATTAACCGTCCTCCAGCTAGTAAAGCAGGGACGTTACCCCTATCAAAACTGGCTTAAACAATGGACCGAAGAGGATGAAAAAATGGTCAATCATGCACTTGCAGCAACCAATATGTTGGAATTCGCTGAACGTACTGTTGACTCCCTTTCCGGTGGGCAACGTCAACGTGCATGGATTGCGATGACCCTTGCACAAAAAACAGATATCATCCTACTCGATGAACCAACAACCTATCTAGACATGACCCATCAAATCGAAATTTTAGACCTTTTGTTTGAACTAAATGAAAACGAGAAACGCACCATTGTCATGGTTTTACATGACCTTAATTTAGCATGCCGCTATGCACATCATATTGTTGCGATAAGAGATAAACGAATTTACGGGCAGGGTAAGCCTGAACAGATCGTCAATGCGAGTCTTGTAAAAGACGTGTTTGGTTTGAATTGTGAGGTAACTATTGACCCATTATTTGGAACGCCTCTATGTATACCGCATGGCAAGGGTAGACGTATAGTAAACAAGGTAGGAGTATAGGTATGTCAAACCTTCTTTTGGATGAGGAAATTGAACAATTAAAGGAATTCCGCTTAATTGACAGGCAGCTTAAATCTAGCTTGTCAATTCCAGTAAGAGAGCTTTCTCAACCTGGAAAATTGAACGATTATCTGTTTAAAATTGGAGAGAAAATTTCTGCCCCAGATAAACAAGTTGCAGCATCGATGTTCATAAAGCGATACGGATTTTTTGCGGTTCTCAATTTATATGCGATGACCATTTTAAATAAGCGATTAGATGTGTCAATACAAAACGTCTCGCTTGAAACAAGTGATGAAGAGGAAATCTGGTACTGGAATCCGAAATTTTACTTTTATGATTTTCAGACAGTATCCGCTCCGCTTTCTTCTCGGGATGAATGGCGAGATGAAACGATTCGGGCTATTTTTCACTCCCATATTCATGAGGTTTTAATGGCAGTTTCTAAAAATACTGGGCTATCAAAAAAGGTACTTTGGGAAAATATTGCAATCTATGTATATTGGCTCTATGAGTCAGTCTTGGCTAATCCGAAGTATAATGAAAAACGAGAGATCATCATGGCTGATTTTGACTATTTAGTGAGGAAAGCCGAAGGGGCACTATTTGGACCAATTGGATTCAATCCTCTGTTACGGTATCACGGCCCAAAAGTATTTCAACCAGAATATGATCAAACTATACGGACCAGGAAAACATGCTGTCTCTATTATAAAACAACAAGTTCTGAGGAGCGCTGCAAAACGTGTCCGCTAAATTGTAAGATGGGGGTTAAAAAACGTGAATCAAAAAATAGAAGATCAAGTTGATGGACTACTTGAAAAATACACAGAGCTTTTACTCGGTGATAGTTCACCCGAATTAAAGGAAAAAGTAAAACTCTGGTCTCTTTATATGCATATTTCAAAATCAATGCCACCCCTTGCCAAACATTGGAATGAAGCATATCCGGATGCAAGAGACGGGATGAAGGAAATCATAACGGAAATCAAGAAATTAAATGAAGAACATCGTTCAAAAAACAAGTAAGAGATGAGGCACCTGCAAAGGGCTTCATCTCTTTTTTCCTATTGTACATTATTATGGTTTGGAAATTGTGTTGTCGTATAGTTATAAAACTGCTGCAATTTCTGTTGAACCTTTTGTGTATCCTCTTCCTCAAGCTTGTACCAGCCGTTTTTAAACATGAGGTTATATAACTCTCTTTGACAATCCTGTGTTTCGTTAAAAATCGAACGGATATCCTCATAAAGCCCATCATGACTCATTTCGTTGAGGGCCGTGCTGTATGCTGCTGTCATGTATTTTTCTGTTGCTAGCATATCATTGATAAAATCACGGTCATTCATTTCTGGCGTTTTAGGAACTGTCGTTTTTGGATTTTTTACTTGATTTTGATTCTGATTCATTTGTTGGTTCATTATGTAGCCCCTTTCTTTCTATTGCATTTGTTGGCCTTGCATTTGGTTTTGACTCGGCTGCTGAGGTTGTTGACCCGTATGCTTTTCCATATGATCTAGAATTTGTCGATAGTGACGTTGGTGCATTTGGCATGCTTTTTCCAGTGCCTGTGAAATCTCTGGCATCTGACATTGGCCAGCAAAGAAATGTGCCTTTTTTAAAGCTAGCAGATTCCAGGACATCATGTCAGTCAAATACAAAAGGTCTTTTGAAGTAATAACCGCTGGAGTTTCCGACATTTGTGGCCCCTTTGGTGTATAGAAAGGTTGCTGTTGTTGCTGTGATTGCTGTTGTTGCATATAAAAACCTCCTCACTCAATTTTTCATTATTAGGTTGCCATCAAAACGTTTTTGTATGCAAACGCATATGATAAAACATAGCAAGTTTCCTAAATGTAAGCGTCCGACAAAATTTTTCAGGGTGTATATTCAAGGCGATATAAACATGATAAAATGAAATCGCTAGATTACGAGAATTTACAACTAGAGTGCATGACGAGGAGGATACTTCTATGGAACAAATCTTACGAAACTTTTTTTTATTTTTATCAAAAAATAAAGCGTTTACAAAACTAGCGAAGAAATATGGTTTGCGGTTCGGTGCAGCAAGATTTGTCGCTGGAGAAACAATAGATTTAGCTGTGAAAAAAATTATGGAACTCAATGCAAAAGGACTCGCAGTTACCATTGATTACTTGGGTGAGTTCGTCGAGAGTGTTGACGAAGCGAATCTTATGGCAGATGGTTCGATTGAAGCCATTAAAGCAATCGGACGGGAAAACTTAAATGCACAGCTCTCATTAAAAATGACCTCAATGGGATTGGATATTTCTGATGAAGTCGTTATGCGTAATATGAGAAGAATCCTAGATGCTGCTAAAGAAAATAATGTCTTTGTAACAATTGATATGGAAGATTACTCTAGATGTGAGAAGACAATTGAAATCTTTAAAGAGCTTCGAAAAGACTATGATAATGTAGGAACGGTTATTCAAGCGTATCTTTATCGTACCGTCAAGGATATTGAGGATTTAAATGAGTATAATCCTAATCTTCGTCTTGTAAAGGGAGCCTACAAGGAATCACCTGAGGTAGCATTCCCCGAGAAGAAAGATGTGGATGAGAATTTCAAGAAAATCATTAAAATGCATCTGTTGAATGGTAACTACACGGCAGTAGCCTCACATGATGAGGCAATGATTAAATATACAATGGACTTAGTGAAGGAGCATAATATAAGTAGAGACCAATTTGAATTCCAAATGTTATATGGTATTCGTACAGAACGGCATGAAGAGCTTGTAAAAGAAGGCTATACAATGCGTGTATATGTACCATACGGAACAGATTGGTATGGCTATTTCATGAGACGCCTTGCCGAGCGTCCAGCCAACGTTGCCTTTGTATTGAAAGGTGTGTTCGGGAAGTAAGAGTGTTGAAGCAGTGCGAGGGTAGTGATGTTCTCGCACTGCTTTTGATTAAGAAGCACTATTTACTCTTCTCCACCTGTATTATGCGCTCTGTATTGTTGGTTTGTGGATTGTGTTTTTCCACTTCTAGCTCTTGTATCTGGCCCCGCATTTCCTTTGACACTCGCTGCGCTAACAGCACGTTTTGATGGGTTTTTATCAACTTTAGCCATTTGATTGTCACCTCCATTTCATAGAATCACCGTAAACACCTATTTCAATCCAGAAAAATAAATACAAAATTTGTTTCTTGAATATATTGCGAAAATTTAAATATTGTTTTATATTTAATTATAAAGGAACTCATTCTTATTGGATGTTTCAAAAATCCTGGGGAAAAATTGTATTGGACATATTTTTTTTGGGAGAAAAATGAATGAGTATTCATTCAAGATGCATAAAAGGGGGAAACTGTGAATGATCCAAAGCATTAAAAGAGCTGCAGTCCTAGGTTCGGGAGTTATGGGATCAGGTATTGCTGCACACTTAGCAAACATCGGAATACCTACTCTATTATTAGATATGGTTCCTCGTGAACTTTTAGAAGATGAAAAAAAGAAAGGGTTTACATTAGAGGATAAACAAGTTCGAAATCGTCTAAGTAATACAGCAGTCCAAAAGTTATTAAAACAAAAGCCGGCTCCGCTTACTTCAAAGGATAATATTGCACTTATCACGACTGGGAACTTTGAAGATGATCTTCATAAGCTTGCAGAAGTTGATTGGATTATTGAGGTAGTTGTTGAAAACCTTGATATTAAGAAAAAAGTGTTTAGTCAAGTCGATGAAGTAAGAAAGCCTGGAAGCATCATTAGCTCAAACACTTCCGGAATATCGGTTGAAGCAATGGCTGAAGGACGTTCAGATGATTTTCAAAAGCACTTTTTAGGAACACACTTCTTCAACCCACCACGTTACCTGAAGTTGCTTGAAGTGATACCAACAAAGCACACAAGCCCAGAAGTACTTACTTTTATGAAAACATTTGGTGAAGATGTTCTCGGAAAAGGTGTAGTTGAAGCAAAGGATACACCAAACTTCATCGCCAACAGAATTGGAACATATGGGTTGCTTGTAACTGTTCGTGAAATGCTTAAAGGCGGATATAGTATTGGCGAAGTTGACTCTGTGACTGGTCCTATGATTGGACGTCCAAAGAGTGCAACCTTCCGTACTCTAGATGTCGTCGGGCTTGATACATTTATTCACGTTGCAAACAATGTGTATGAACAAGTAGAAGGTGAAGAAAAAGAAGTATTTGCGATTCCTGACTTTATGAAGAAAATGCAGGAAAAAGGGTGGCTAGGAAGTAAAACTGGCCAGGGCTTCTTCTTGAAAAAAGGCAAAGAAATCCTTGAACTAAACCCGGAAACACTTGAATATCAAGAGCGTAAAAAACTTCAAACACCAGTAACAGCATCCATTAAACAGGTAAAAGGCACAGGGAATAAGCTCAAGACTCTTTTATATGCTGAGGATCGTGCTGGGAAGCTATTATGGAATATTACCAGCCCAGCTCTCATCTACTCTGCTACTCTGCTTGGAGAAATCGCAGATGATATTGT
>vSAG-108-F18-contig3
CTTTTGCTTTATTTCCCTTGTTCTGCTTGCTCAAGAGCTTGGACGATATCAATTAGTCCTTCTCCGTAGTACCTGTCTTTCCCTACGCGTCCCAAATCCAAGCTTGTTCCTTTGATAATATCCATGATTTCCTTATTGGAAAGGTTCGGATTTATAGAGCGCATGAGGGCAGCAAGTGCGGCAACATGTGGAGCTGCCATAGAAGTCCCTGATAATGCTGCATATTGTTCGTCAATATACGTGCTTGGAATGGTTACACCCGGTGCAGATACATCAATATAATCGCCATAATTCGAAAAATTGGCTCTATCGCCGTTCAAATCTACGGCTGCTACACTCAATACTTTTGAATAAGCTGCTGGATAACTTGGTTGACTTGAATTATCATTTCCAGAAGCAGCAACCATGACTACATCATGTCGATATGCATAATCCACTGCCTGTTTTAACAATCGTGAACCTTGATAATTACCGAGAGAAAGGTTTATGACATCGGCACCATGATCAGTTGCCCAAATGATCCCCCGTGCAATATCAAAGGTTGACCCATATCCATCAGAACCCATAACCTTTATTGGCATGATTGGATTAAACCACGTAATCCCAGCTGTTCCTTCATAATTATTCGTTTGTGATGCAATAATCCCAGCAACATGTGTGCCATGTCCATTGTCGTCATCCGGTACATTGTTGTCTTCTAACATGTTATAACCACCTGTGATGCGATTGATTAAATCTGGATGGTCAAGGTCGACACCTGTATCAATAATTGCAATCTTAACCTTATCAGACCCTTGCGTTATACCCCATCCCTTTTCGGAATCAATCATACGTAGGTTCCATTGGAAATCACTATATAAGAGGTCGTTTGGAAGTTGCTGATTTTGCATTAAAATAAAATTCGGTTCAGCAAATTCCACATTTCTGTTGCTTTCAAAATACGAAATCAACTCAGGTGTCTTTTTGGCTGTTGACTCGAAAATATAAGATGAATCAAGTTTTCGTAATAGCTTTCCTTCAATTTCTACTTCAATCTTTTTAATCTCATCTGGAGTTAAATGCTCTTTGAAGTCAACTACAACCTGATGGTGGTGGTAATGACTTTTGTCTTTTCCATTGTGATCAATTACATCAATTTCTTCATGTTTGTCTAATTGTTTTTGTACCTGATTATAAAGTCGAATTGAGTCAACATTCATAATTTGAGGAGGTGCATCTATTTCATCGTTTCCTAATGAAAGGGTATTGTTAGTAGTAGACGTTCTTTGGTTTGGTTTGTCTTCATCCTTATCAAAAAAAGTAAAAGAAACAAAGAGCGATAAACCAATTGCAATTAACAATGCAACAGTCGCAATTCTTTTTCTATTCCACATTTATCTCACCTCAAACTCTCTTTTCTTTATTATCCTGCTGGACACTTTGTTTCATGCCTCGTTTTCATTCCAATAATTTCATGGCAGGTAGAAATTCCATGCATAAATTCCATACATTTCAAGGAATAACTAACAGAAGGGAAAGTAGTGGAAAAGAAAAATAGAGTAGCTAGATAGATGTAATTCAAAAGGGAGGTAACTATGGCAAACTGGTTTAAAAAAGAACATAAAAAACCTCGGTTAACAGAGGGGATCTATCAAACCTTTCGCAAATCACAAGACTTTATTTGCGCAATAAATAGCCAAGCCATTCGTCCTTTTTGGATTTGTTACCAGCGCAATATAATCGATACAAAAACGCTTCAAGAGAACATACTTCCATATTTACTCTATGCAAAGGTCTATTCAATTAGAGAGTTAAAAGGGATTATACCAAATAAGCAGATTTTCATTACAAAGAAGGAAGATGAAATTGAGGAGAAGCTGCTTCAAGGCTTTATAATGATTCAATTTCATAAAAATGATAGTGAATGTGCCCTTATTGACGCTGTGAAATTTGAAAAAAGATCGGTTAGTGTTCCTGAAGTAGAGTTCAGTGTAAATGGTCCAAAAGAGGCTTTTGTAGAGTCACTCGATATAAATATAAACCTGATTAGAAGACGACTACCTGTACCTGAATTACGAGTAAAGGAATTGACAGTTGGAAAGGTATCAAGAACAAAAGTAGCAGTTCTTTATATAGAAGATATTGTGGAGAAGGAAAATGTTCAAACTGTTTTACAGCGAATCAAGGATATTGAGTATGATCAGATAAGTGATAGCTCGTTTATTTCACAAATGATAGAGGATAACACGAATTCTCCATTTCCACAACTTCTCGAAACGGAACGGCCAGACCGAGCTGCTTCTGTTTTAGTTGAGGGGAAAGTGGTGATGATCACTGAAGGTTCTCCCCAGGCTGTCATAACGCCAACAACTCTTGTTGAGTTTTTTTCATCATTTGAAGATTATTTCATGAATTGGTATATTGCATCTTTTGTTAGGCTCTTGCGCCTGTTTGCAGTTATCTTTTCAATCTTGATAACACCTTTGTATGTTGCTGTTCTCACCTATCATCATGAGTTAATTCCTAGAGATTTATTGGCGACCTTAGTTATCTCAAGGCGTGAGGTACCTTTACCCCCCATCTTGGAGGCCATTTTTTTGGAACTAACGATTGAACTACTTCGTGAGGCTGGAGCCAGACTTCCCGCGAAGGTTGGTCAAACAATCGGTATCGTGGGCGGTATTGTTATTGGAACAGCATCTGTTGAAGCTGGATTAACAAGTAATGTCCTTTTAATTATGATAGCACTTGCTGCACTGGCATCATTTACAACGCCTGTTTATACAATGGGCAATACAATACGAATTGTGCGATTTCCGTTTCTTCTATTTGCCCAGCTC
>vSAG-108-G5-contig1
AAAAATCGGGCTGATGTAATGGCTTGGATTCGTGCGGCTGGTGAGAAAATGTCTATGCCTTATCGTGGCAAAGGTGTGTTTAGTGGTGATACTCTTTATTGGGGTAAAGGCTCTAAGTATTTTTACTTAAAGTGTTACTCCAAAGGTGATGAGATACATGGTAAAAAAAGCAACTTTCCAGAAGCTTTGAAAATACCCCAAATGCTAGACTATGCCGAGCGTGCGCTACGTTTAGAGTTAGTATTATGTAGTAAAGCATTAAGAGAATGGCATATAAATATGCCTTGTGTTTGGTCTGAAGATATGCCTAAAATGTTACTCTTAACTCATGTAAGGGGTTTAGAGATGAGTAATCAATTTATGCTATCTGATGATGTTTTAGATACTCTGCCTACCAAATTAAGGGCGTATTATAAACTTTGGCTAATGGGTGAAGATTTGAGAATAGATTTACCCAAACGCACTTACTACCGTATTAGAAAAGAGCTAAAAGAATATGATATTGATATTGCTCTAGTGCGTGACGTTGATAAGCCAGTTAACAATGTTGTTCCATTGATTAGGGTTTTAGAAGCTGAACCAGTGGGAATACCTGATTGGGCATATGAGCAAAACTTAGTAGCCTGTTAAACTCCGAAAGGGGTTTTTTTTATGGTCGAGAAAAAAATAAATATTTTTTTGTCTTGCAAAAAAATATTTATTTTTTTCTGACCCAACAACCGAAGGGCGTTAGTAGAAATTGAGCATTTGCGTAATTCCACGTTACTAGTAATACGTGGAATGTGTGCCATTTTGGCAGTTTTTGGCAGATTTATGATTATGCAACCGTTGCTTTTGCTTTTGGCAGGTGTTACTATTTATTTATGTTGTAACACTAAGGATAAAATATGAAAGCAAGTAATTATGTAGGTCATAGAGTAAGCTATACCCCTGATGATGTGATGTTTTCAATCAAGGGCTTATGTGTTGGTTATGCTGATTTTTCAGAAATGCCATCTTTTTTGCGCTCACCTGAAAGCCCTGATTTTGATTTGTTGGTATTGCATGATGGTGAAAATGACCCTGAGTATGTGAGTGGGGCTTATACGTTCCGTATCATTGATTAAGGGGTCAATATGCCAACTCAAAAACCTAGAATAGCCTTAACCGTTCCAGAAGATTTGAATGAATTACTTGATAATTTAAGTGAATTGATGGGCAGACCAAAATCTACCTTCATTGTTGAATTCCTTGTTGACGCTCAACCGTTATTTCAACAACTTTACGATACAATGAATCACGCTAAAGAAATGAAAGACAATATCCCTGCTTTAATTCGTTTGGCTGCTATGGCAAATCAGCAAGTTGGCGTTATGAATAGCGAAATGAGTGATTTGATGTCGCAAATTGGCAAAGGTGAAAAATGATTGACTGGGTTACTGCTCGTTTACCTTGTACCAATACTGGCGATATTTGCGACGGTAAAGTTATAAAACTAAATGCAGATGATAGCGAAATTGAGTGGACTACTCAAACAAGGCTTTCTTTGACTGGCTCTCATGATAGTTCAATTTCGATTCGTTCTCTTACCCCGCAAACAATAGAAATATCGGGCAATCCTGCTAAGTGGCTTCAAGGTCATAATCTTTTTGGCTCTAATGATTTACGCTTGCTTATGTGGGTGTTTTTCAATCGTTTAATCGAGTTCTATGACATTGGGTTGAATCCTACCATTCAAGACTTAGAAAGAATAAAAGAAGGTCGTTATACAGTTTCTAGGGTGGATATTAATGAAACATGGCTGTTAAAAAATCGGGCTGATGTAATGGCTTGGATTCGTGCGGCTGGTGAGAAAATGTCTATGCCTTATCGTGGCAAAGGTGTGTTTAGTGGTGATACTCTTTATTGGGGTAAAGGCTCTAAGTATTTTTACT
>vSAG-108-G5-contig6
GCTTTCATTCGTTTGGCTGCTCTGGCAAATCAGCAAGTTGGCGTTATGAATAGCGAAATGAGTGATTTGATGTCGCAACTTGGCCCAGGTGCACCCTGCTTGCCTGGGTTCCTGCTCGTTTCCCTTGTCCCCCTCCTGGCGATATTTGCTACTTTAAATTTATAAAACTAAATTCATATTATATCTAAATTGAGTGGACTACTCAAACAATTCTTTCTTTTACTTGCTCTCATTATATTTCAATTTCGATTCGTTCTCTTACCCCTCAAACAATAGAAATATCTTTCAATCCTTCTAATTTTCTTCAATTTCATAATCTTTTTTTCTCTAATTATTTACTCTTTCTTATTTTTTTTTTTTTCAATCTTTTAATCTATTTCTATTACATTTTGTTGAATCCTACCATTCAAGACTTAGAAAGAATAAAAGA
>vSAG-108-G5-contig7
ACATCGACGCCTTCCACGAAGCCTTCGGGGTGACCGAGGACGACCCGATGTGGCTGGCTCCCGAGAAGCGGGTCACCATCTGGTGATGATAATGCCCCCGAGTCCCACCAACTCGGGGGCATTTCTTTTGCTCAGGTCACATCGTCATGGTCACTATTCGCGCAGCAACTCGTAAGGCTTGTGAGTCTTCACTGAAACAATAGTGCGCGGCAAGCACCCCAGCGGTACGGCAGCAAGAAGGACCAGAGGGAACCACGCTCCTTGCTCCAGCACATCAGCCAACGGCACCGGGGACATCGCCACCGGCCCCAAGTTCACCCCAACAGCCGTCAACGCCATCGCTACACCACACAGCACCAGCCCGACGATGACAATTCCCAGCGCCATCACCACACCAATAAAA
>vSAG-108-G5-contig8
ATTCCCACTGGTTCAGCTTCTAAAACCCTAATCAATGGAACCCCCTTGTTCCCTGGCTTCTCCCCGTCCCGCCCTCGAGCACTCTCCCTCTCCTCTTCTTTTCGCTCTTTTCTCCTCCGGTCGTAAGTGCGTTTGGGTAAATCTATTCTCCCCTCTTCCCCCCTTCGCCCCCGTTTCTCCTCCGCCCTTCCTTTGGTCGGCCGCGTCTCTCCCCCCTCCTCCGCTCGCCTAAATTGCTTCCTCATCTCTCCCCCCCTTCCCTGCGTTCCGCGTCCCCTTTTCGGCCTCTCTTCCGCCCCCCCCCCCGGCCTCTTTCTCTGCCATTCTCTTCATGCTTTACTACATAATACTAACTCTAAACGTAGCGCACGCTCGGCATCTTCTCGCCT
>vSAG-108-H18-contig1
ATGCGGACATCTACTTGGTGTTTTATATATTCATAGGGGACTGAGTAGTACATTTTTTCTACAAGTATGTGATAATCGAACTGTACGGTTGCTTTTTTCCAGGTAGCGAACTCGTATGCGGAAGCAGGTAGTGGAAGGAGCGCAAACTTCTCTTCCTCTAAAAATAAAGAAAGCCTGCTTCCACCTTTTTTCTGGAAAGGTTTTTCATTTAACTCCGTTAACTTTTCTTTAATGGCATTGTTTAATTCTTCAACTGAAAAGAACTGTTGATTTCTCAAAGATGCGATTATCCAAGTTGAAATGATCCCAACGGCTTCTACATTAGGTTTTTCTTTAGCTCGCCTTAGAACTTCCGCTACCGTGTTCCTAGAACAAGCACAACTTGAGGCAATGCCACGTTGACTGAGATTCTGAGATGTTTTTGACTCTCTTAAATTACCTAAAGTTGACGGTATTGCCTGTCCGGAAGTGGACGAGTATAATGTCCATGAATATATTCCGGAGAAAGGAAAAGACGCCTCCCATAATGTATAACTGCGCCAACAGTTATACGGGAGACGTCCCACCAAAAAGTATATGGTTATTGTATCAGATTATAAGCTGATTGAAAACATTCTTACAGGAGTTTTTCGTTAGGGGTGCGGGGAGGATTCCTTCTCCATGTTGTGGGAAAGACATGTTGGTAATAGGATCTAAGAATCGAAAATCAATTTATCATTCAGGGCAAAGTAAGACATATAACATCCGGAGGCTAAGGTGCACTTGTTGCTGTACGATTCATCATGAACTGCCGGATATATTGATTCCATATAAGCGTTATGAAGCTGAATGTACTGAAAGCGTTCTTACGAACCCATCCAACCACACTGTTCCAGCCGATGATTCTACTCTTTCGAGATGGCATGGCTGGCTTCATGAATTTGTGGATTATTGGGTGGGGTGTTTAACATCCATCATGATCAGAACCAATCAAGGAAACATCCCTCTGGATTTCTCGTCCGAAAGTTCAGGGACTGCACTTCAAAGGATAGGACGCTTGGCAGGAGATGCCAATGGATGGCTGACAAGAATTGTCCGTCCCATCGTAAATATTAATTTTTGGATACATACCCGTTCTGCATTCATTGTCCAATAACCCCTGATTTACACTCATGATAGACACAGAGAGGAGAGTGTATCATGAGGAATCATAAGAAATCAGAAGAATTGGCAGTGCAGCGTTTTCAGTTGATATCCCCGTTATTGGCAGATGGACTTGATGCTGGAAAATTAAAAGAATTAAAAGAACAGATTGCGAAAGCTAATGGTCTTTCAGAAAGAACTATTAGGCGATATTTAGCTCAATTTCGTGAAGATGGGTTTGGGGGATTAAAGCCGCAAGGAAGAAAAGCTTCTCGAAAGTCAGAAGCTATCCCTCCTCATATATTGGAACAGGCTATACTTCTTCGAAAGGAAGTGCCGAGCCGTAGTGTGGCGCAGATTATCCAGATTCTAGAATGGGAAGGATTAGCTGAACCAGGACAAATCAAAAGATCCACGCTTCAGGAAAAACTGACGGAAAAAGGTTACAGTACAAGACATATGCGACTCTATTCTCAAACCGGAGTAGCCGCCCGAAGATTCCAGAAACGACATCGGAATCAACTTTGGCAATCTGATATCAAATACGGCCCTTATTTGCCTATTGGTCCAAATGGGATCAAGAAACAAGTTTATCTTGTCGCTTTTATTGATGATGCCACACGGTTAGTGGTCCATGCAGCCTTTTATCCTACACTCGACTCAAGAATTATTGAAGATGCATTTCGGCAAGCAATACAAAAATATGGTGTTCCGGAAGCAGTGTATTTTGATAATGGAAAGCAATATAGAACCAAGTGGATGTCACGCACATGTTCAAAAATTGGAACTCGACTTACTTACACAAGGCCTTATTCTGCCGAATCAAAAGGGAAAATCGAAAGATTTAATAGAGTTATAGATTCATTTATCAGTGAAGCTGTCATCGAAAAGCCCAATACACTTGATCGACTAAATGAACTTTTTCAGGTTTGGCTGACAGAGTGTTATCAGAATAAGCCTCACTCTGCAATTGGGGAGAAAATTAGTCCAGAAACAGCTTTTCGTTCGGACAGGAAGGCGATTCGCTTTATCGATCCTGATACTTTAAGCAATGCATTTCTTCATTGCGAAACAAGAAAAGTTGATAAATCAGGATGCATCAGTTTCATGGATCATAAATACGAGGTGGGATTGGCATTTATTGGGCGACAGGTTGATGTTGTCTATGATCCCGCAAATATAGAAGAGCTTACCATTGAATTCGAGGATTATACTCCTTGGAAAGTTAGAAAGCTTGTCATTGGGGAAAGAGCTGGGAAACGGCCTGAATTACCTGAGCACCTGCAGGTGCAGAGTGTTGACTCTTCAAGACTATTAAAGGCAGCTGAACGAAAGAATCAGGAACGTCAAATCGAACAGAAACCTGCCGTAACTTTCCGTGCTGTCTGGAAGGAGGATGATTCTCGTGTTTGAAACCTTTTATGAAATGGATAACACACCTTTCACCAGAGATCTACCAACAGACCAACTTTATGATTCTTCCATGATGCAAGAAATCCTTGGAAGGCTAAAATATGCAGCCGATAGACAGCTTTTTGCAGTCCTTAGTGGAGATAGTGGTACAGGAAAAACGACGACAATCCGTAAGTTTGTGAATAGATTGGATAAAGGGAAATTTCATGTCCTTTATCTATCAGATTCTAAATTAACCCCGCGCCATTTTTATAAAGGGCTGTTGGAACAACTAGGATCTGAAGCGAAGTTTTATCGTGGAGATGCGAAACGACAGCTTCACCGAGAGATAGAATTGATGAAAGGTATACGAGGACTCCAGCCAGTTGTAGTAGTGGATGAAGCTCACCTTCTAGACCGGGAAATGCTTGAAGAAGTTCGTTTTCTATTGAACTTCAAAATGGATTCGCAAAGTCCAATGGCGCTTATTCTCGTCGGTCAAAGCGAACTGTGGGATCGACTTCGACTGCAATCTTATGCAGCCATACGCCAAAGAATCGATATCCAATTCCAGCTAGGACATCTCGATCGTGCTCAAGTTGAAGAATATGTATCTAGGCATCTTCGTTATGCCGGAGTTGATCAACCTATCTTTTCTGATGGGGCGCTTGATGAAATTCACCAGTTCTCTGGTGGTGCCGCAAGGCTCATTAATAAACTTTGTACACATAGTCTTTTATATGGCTCACAAAATGGTCGAAGAATCATTGATGATCATATGATTAAGCAAGTTATCCAAGGGGAACTATCATGAAAAGCCGCTGGAAAGAAATGAACTACAACGCTGAGTTGGATTGTTGGGTTGTGTTTTGGGGAGATAATACAGGTTATAAAATGCGTTGCGGTGAATGGTTTGATCTCCATCTAGGAAATGGAAAGATTCTATCTTGCCGTTTGGAACTGGGTAGAGACTGGTACATCATTACTGGCAGAAATGAGATTAGGTTCTACCTTAAGAATAATGAAACGTATCACGTTGATTTGTAAGATTCTAGGGGAAGCATAAAGGTGCTTCCCCTTCATTTTGGACAGTGAATCCGTCAGTGTTGGGACAATTAGTAACGTCAATTTCGGGACATAATAAAACGCCATTAACACTGAGAGTGTAGTCTTAGAATCTCGCAGTACTTAATCATAAAAAAACCTCCTGTAGAATTTATTGCACAATAATGTGCAACTAAATTGTACAAGAGGTGGCTCTTTATATGTCATTAATGGCTCTATTTTTTGTCTTAAGTGGCTCTAGAAAATGTCACAACTGTCACATTTTTGTGTCTTTATTCACACCTTCACGGTACGCATCCTAAATAGCCATATATCATTGATTTTTTAATCAGATATACGGCTATTTTATATTCCACATTCAGCCTGGATCATTTTTGACCAAGGCAAATATTGTTTTAATATTTCTGGATTTCTGTGAATATCAAGATTTGGAAGATCTGTCAATAACTTCACAAGGTATTGATAAAAATCTACACCGTTCGCTTTGGTTGTTTCTGCGATACTCAAACAAGTTGCGTTTGCTTTTGCACCAGCCTCACTTACAGAGTGGAGCCAGTTTTTTCGGCCAATCACACTTGGCCGGATGGCATTTTCCGCTGGATTATTATCAATTTCTATACGCCAATCATTTAAGAATGCTTTGAGTCCATTTGCCCTGTTTAATGTGTATTCAGCTGCTTTTGCGAGGGCATTTTTCCCATAGAATGGTGAATTTTCAATCCTATGAAGGAATTTTTCAACGATAGGCTTCGAGTGCTTTTTGCGTTTTTTTCTTCGCTTGCTGGAAGACAAATGTTTAAATTCCTTTTCCAAACGATATAACTCATCACAATAGCTTAAGACGATCCGCCCATTTTTACTATCAGCTTTAAGCCAATAACGGCGAACATGAGCCCAACAATTCGCAAAAGAAACCCCTTCATTTTTGTCGTATGCAGAATAACCATCACAGATTATTGTACCGGAAAAATCTCGAATAAAGCTTTCTAGGACAAACCGAGCACGTGATAATGAACTTTGAAACAGGGTAATCGTTGGACCTTGACTTGGTACTCTACGATAGACCCAATTGTAGGCGTTGGTTTGACCAGATTTCCCATCAGATCGGTTGATAATTTGCCCAAAAGTCTCATCGACGTGTAATAGCGATTTATCCATCATCAATTGCTTCATTTGTTCGTAAATAGGCAATAGCCAATCATTCGATGCACGAATAACCCAGTTCGAAAGGTTTTTATCATTAGTATTCAAGCCATAACGATCCCATTCCTTTACCTGACGGTAAAGTGGTAAGTATTGTGCAAATTTGTCATAGATGACTTTGGCAAGTACACTAGGGCTGGCGATGATACGTTGAATAGCTGGTTGCGGGGCTTTACCACGTTTTATTTGTGCCGGCTGCGATCCATCATATTTACAGATCTTACATTACATATGCATGTTCAAAATGCTGCACCTTCATCATTTTTGCAGGAATAAATTTGGCCTCTTCACGCACAAGGGTACCACCGATTTCAATCATCTGATGTTGGCAACAGTCACAGATTATATTTTCGGGTGATGATGAATCGTCTCCACTTCTACATCATCACACAATGAGTCATTTCTTTTTTTCTTTTGAATTTTACGAACAACAGTATAAGAAATTACCTGTTGGCTTTGTTCTACTGTGTGCTCAGTTTCATTAAAAGACGGGTCATCCTCAAACAATGAACCTTGCCCATCGGGCACATTGTATTTGGATTTTTCGGTTCTTAGATCCATATATGAGCTTTGTTAATTGGCGAAGTTGTTCAGACAACGCTTCGTTCTGCTTCAATGCTTTATCTAACTTCTTCAATAACTCATGGTTTTGTTTATTCGAATAAGCCAGTTGTTCCTCAAGCAATCGAATTAATTTTTCGTATTGATTTTCAGTAGTAGAAGCGTTAGCCACATCATTCACCACTTTCCGTTCGAATTCGCTCCTATTATTATAGCTAGTTCGGAAGGTGGAATAAAGGTGAAATTCACAAAATTTAGAACTCACCTTTTGTTGATGGCTGAATCGCCTTAGGTTGCTGAATCGCTAAACCTTCAATGAGCCATCTAAGCTCCTTTTGTGAAAGTTTACGAACTTCATTTTCATCCTTAGGCCATTGAAGTTTTCCATTATCAAGACGCTTATAAAGCATGGCGAAGCCATCGCCATCGAAATACAAACATTTATATCTATCTTTACTCCATCCGGAAAATAGGAAAATGGAATCGCCATACGGATCAAGTTCAAAGGAATCTTGTATTAGTGTGGCAAGTCCATCAATGCCTTTTCGCATATCGGTTTTTCCGCAAATAATATAGATATTTTTCACACTTGTGTAATCGTGCTTCATAGATGTTTCAACTCCCTCATAACAGTTTAGATAACGTGCTCATTCACGCCATTGAAGAAGGAGATTTCAGCGTTTGCAATTTTGATTGTGCAAATGCTGGAGGAAGGATCAATTGTTGAAGTCGGTTTGAAAGAACTTTTGCTAACTGGATCGAGCGTAACGGGGACAATGGTTAATTTTTGATGTGGCATAAGAAAGCACCTCCTTAAATTGATACATGTATCGTACCAGGAGATGCAGCTTGTTTATATGCGTAGTTTGAATTCGATCTTACTGTTCTTCTTCTGTAAGATCGTCTAGCAGCCACTCATCAAAAATCAATAACTTGTAGTTTGAATTTCTTTAGAAGTTTAGAAATTCCCTGGGGGACGAGTGTGGCCTCATCACGTAGCATCAAAAGATCTGGAATTCTGATGTATCTGGTTTTTATCCCATGCATGCAAGCTTGTTTACCAAGTGCACAAGCTAGGTAACTTTTGCCCGATCCTGTGAATCCATAGAATATTACGCTGGAGTGAGCATCTATGAACTGGGCCGTAGATAAGCTGAGAAGTTTCTCTTTGTCTAGCCCACGATCAATATAATAAATATCGTTGAATGAAGCATTTGCAATTCGGAATTTGGCAGACTTTATTAGACGCTCCACTTTACTGTTGTACTTTTTTGATAGACGAAATCGATTGCCACCTTCAAACGGTCCTCAAATGTCATCGTAGAATAACCTATATCCCGGGCCTGTTCATCAATCGCTTCTATCATATCATTAAGGTTCAATTCCCTGAGCTTTCTTCTGGTTTCTTCATTAAGTAAACTCATTTATTCGTCACCTCCGCCGTAAAACTGTGAACCGCGGAAGTAACCTTGAACAGTCTGATTTAGTTCCTTAGATCTTACTTCTGTTTTTTTTGACAGAAATAATTGATCCTGATTTGAAGATACGATTGTTTTTAAATTTTTAATCTTGGGGAACGAATCTTCTCTAGTGCAAGCTCACAAGCTGCTTCGAGTCGTTCAGCTGATTAAGTTTTGCTTAATCTTAGTACGGATAGAGCAGAATTGTATCCTTGTTCTTTGATTCGAACACTTACGAAGATGCGGTCAATAACTTCACCGGTATTGGGGCCAATGGAATATGCCCATTTTTTTATCCGTTCATCATCCCATTTAGCATGTTGGAACTTGTCCGGCATATGTTCTTCACAAGTGGACCATTTATACTTAAGATAGTCAGGAAACCTTTTGTGGGAGTTAAGCCGTTCGCTTTTATAGTAGATTTCAACCAGTGAGTCCGTGTTCTTAAGATCCACTTTTTTGCCTACGTAATTGTTTGGCACTGAATATCGGTTGGTTTTGTATGCGACGTGACAGTCTAGATTTACATTGTGGCAATAAACCCATTCAGCGACTTCATAAGGAGTAGGGGGTAACTCACGAAGTTGTTTACTTTCGATTTCATTGAATATTTCTGAACGGCTGCTTTCGCGCTTTTGAAAAGGTGCATCATTAAAGTCTTTCAGCTTACGTGCTACAGCAATCTTTGCTTCTTCCAATGAATGGAATTCTTCATTTCTAAGGTGAGCGATGATTGCAGTCGCAATTTTTCCAACGGTACCTTCAACAGATGCTTTCTGTTTAGGTTTTTTCACACCGGCGGGTGTGATGGCAGTGAGATAGTGATTTCCAAAGTCTTCATACTTTTCATTTAGGAGAATTTCGCCTTGGCGTGGATGACTGATAACGTCTGTTTTCAAATTGTCGCAGGTGACCCTAAAGGTTGAACCACCAAAGAACTCGAACATATTTACATTGCATTTCAACCAGGTATTTTGCTTCATATCAAGACACGGCTCGACATACGAATACTGGCTGTAGGGGAGTGTAGCGACAAATAGATATACTTTAATAATTTCTCCGGTTGTACGATCAACGATGGTCATCGGCGAGCCACTCCAGTCAACTTCGCAAACCATTCCAGGCTTGTGACGCAAGTGATTTGTCAGGCTATTTGCGGTTACATATTCAGAATAGCCTTCACAAAATTTGGTGTACCCCATGGATAAACTACTTGAGGGGAGGCATTTATCCTTGTATTCGTTCCACAAGAGCTTAAGATTAACCCCCTGTCTTCTTAAGTTCTGTATGTATGTAGCCGTAATCTGGTACCTTGTAAAGCGTTTCTGAAGTAAATTTGTCGGGAAAGAACATCCGGAAACTTCTTCGTCTATTTTGTCCTTGACATCATTATAAGTAATGCCAAGTTCACCTGCAATCTTACAAACATCACCAACAGATGTTGAGACATCTTGCGCGTCCGGCAGATTTCTCTTTGCGACATTTGTGAAGCACGAAGCTCTAAAAAATTAGCTTCACTTTGATTTTTTTGGCCATATTACGCCCTCCACCCTACAGATTCGTGAGATTTCTCTCAAACATAATTCTATAGGAAGAGATGCTCTTGTGCGAATCATGACAAAAAGATATACTGATGCTTTTCACCGAATAGGTGTTGCTCAATACGAAACAGTGTTGCCTTAACAGCGAAATAATCAATAAATTGATTGAAGACAATATAACGCGTGACGTATAGTCTGGCCGTACTAGAAATAATAGAAAAACGGGTACAGGTTAAAAATGATTTTGAAGAGATAAAAAAGGAAGGTAGAATAGACGTCAGAAGAATGTTCAATCGATAGCTAATTTCTTCTTTTCTATAAGAGCAAAATTTTTTATTTTCAAGTTTTTGTTTGCGAACATATGTTTGGTGTACTATAATAAAAATAGGAAGTAATTCTAACCAAGCGAATTTGAGTTCATAGGAGAAATTATTGTTGTTATGAATTGAATATGTAGAAGGAGGTACAAACGTTATAGATGTAATATCTGTTTTCAAGTCATAAATCTAATCGTTTAGGGAAGTATTTTATAAAATTTTACCCTTCCAACATAGAGTTTCCTTAGTATGACAAACTTGTCGGGACTTACCTGCTTAATTATTAACTTTTTTCAAAAACCCCCTGAATTTTTTATCATATTTCTATAAAATTGAGTTATAATTATTTTTTGGACAATTTTAGAGGTGAATTTATGAAACCAATAGCAATTGATCTATTTTGTGGTGCAGGTGGAATGAGCGAAGGAATTCTTCAAGCAGGTTTCCATATAGTATTTTCAAGTGATCGTAGTGCTCATGTGAAGGAAACATATGAGAATAGACATAGACAATTAGGCCTAATACAAGGTGAAAATACACATTTTGAGTTAGCAGACATTTGTGACTTGACAGGAGAAAAAATTTTTTCGTGTATAAATAACTTAAGAGTATTCAAAGAAAAACCTGTCAAGGAAGTGGACGCAATTTTCGGTGGACCACCATGCCAAGGATTTAGTATAGCCGGAAAAAGGGATAAAGCGGACCCAAGAAATATGTTGTTTAAAGAATATATACGTATAATCAGTGAAGTAAATCCCAAATATGTTGTCATGGAGAATGTTGAGGGATTTATGAGTATGGAGTTAAATGAAGGCTTCGTTGGAGTAAGTGAAATCTTATATCCAAATCATACTAAGGCTGAAGAAGCATTAAAAGCAGAATTGGAAATTTTAGGATATAGTGTTCTAACACCTAAATTACTTAATGCATCAGATTATGGGGTACCTCAACGAAGAGTTAGGGCTATTTTTATTGCTTCACGTTTTGACGTACCATCTGCTAGATATCCTGAGCCTATAACGAATAATAATGGAGACAAAGTAACTGTCAATGAAGCTATCGGTGATCTTTCAGGTGGTGAGCCTTCTGCATATGCATTAAGCTTAAGAAGAGGAAGGACACCGCATTTCGAATCGGGAGACCCTATTTCTAACTTTAATGAAATTTATAACAATGAAACTTCAAGACATAATGATGCAGTTATCGAACGATTTTCATTGTTTGAACAAGGTGATTCAACAGGTAATATTGAGTCTAGAATTAAATTACATGGATTAGATCTTAACGAATACCCAAATTTATTAAATGAATGTGTATTTAATGCAAATCAAAATTGCAACCTTTTAAATCTAAAAGATATCATTGAAAGTTTTAGACCTGAGTTTTTTTTATGGCATGGATGAAAAGGAAACCAGCAAAAAATTAGCTTTGATATCTAAAAAGATAATAAAAATGTGGGAATATAAACAAGAAGATGAGTTTTTTGTTAAGGAATTAAAAAAAGCAGCAGACAAGATTAAGCTAACCTTTGAAGAATTTACCCATGTTTTTTCAGAGTGTAAAAAGATTTGGAATAATGAAATAACAAAAGAAGCTATATTGGACTCTTTTCAAAATAATTCAAATGCCGTGACAAACGAAATACTAATCGAAGCACTATTAACAAAGAAACATACTAGAGGAAGATTAGCTAACAACGGCTTGGCACCAACAATGTTAACACTCCCGGATGATTTTATTCATCCAACAAAAAACCGCATATTAACGGTAAGAGAAATGGCTCGTATTCAAAGCTTCGATGATAGTTTCCGATTTTTAGGGAAGAGAACAACTGGTGGACAGAAAAGGAAGAATGAAGTTCCTCAGTTTACCCAAGTTGGAAATGCGGTACCTCCACTATTGGCTAAGGCAATTGCATTGGAAATAAAAAAGACAATTGAACTTAGCCAAGTGAACAAAGATTTTATTGAAGAAAAAGAAAAAATTAAAGATGCTATTTATATAGGACAAGCACACCTAAATGATTGTTAGGTGTGCTGTTTTATTGTTACAACTCAATATCCATAATCTCACCGAATAAAAGATGTCTATAGTTTGGTTTCAATCTAAATACTTGCCCATAGTCCAATTCACTTTTTGGAATATCCGCAGCATTAGGATCTACTTTCAATCTACCTCGCCAATTATAAACAATTTTTCCTTGTTGTATCAAAGAAATGAACTGCGAAAAGATTGGGCTGTGCGTATATTGAACTTGGACATATTTAAAGTGATATTTCCCATTAAATTTCTTACATTCGGCTACAATCCACATTGTTTTTGGGTGTTTATAAGAAAGTCGCTTTTTTATCTCTTCAAATTCCCAAGAACAAACATTTGTAACAGTACCATTTCTTGATAAATATTTTTGATGCAGTAGTTCGTTTTCCTCCTCGACTTCAAAGTATAAGCCTTGAGGATTCGGTTCGTTATCTACTTCCACAAACAAGGCTTTATAACCATCGTATTCACTATCTGGATAGCCATAAGTTAATTGAATCTCTTTTACACTTTTTAACTCACTAATTTTCCAATTTGGTACCATACCAAACAAAGTGTCATCAGTTTTACTTTTACCGATTTTTTTTCCTTTTATTTCTATTTCTCCCTTGTAATCAGCGGATTTTAGATTATTAATTTTAATTCCTAATTCATTTTCTAGAGTTTCGCCAACATCCTTGTCGTTTAACTTATATGGAGAGATGCTTTCCACCCAACCTTTATCTTTAATTGCAATAATTTTTTCCTTAAGTTCTTTAACAATTTCTTCCTCTTCATCGTTGCTACCAAAGAAAGAAATGATAGTTTCCTCGAATTCTGGATAATCAACCAAAGGAATAGCTACTATAATCCCCTCGTGAACAGTGAAATAAACCAGATCAAATGGGTTTGCATTTCTTGCCAGCATGGAAATCCAAAATCGAGGGTCTCCATCTTTAGTCAAAGGTCTATAAAGGCTTGTCTTTTTTTTGATAATCCCATAAGGAGGATTAGAAATAATGACCGAGGGAGAAAAAATCTTTTCTCCTTTGTTAATTTTATTGTAGTCCACAATGTTCTGCTCACGCAGAATAAAGCGGAAATCTTCGGAAGCGTCAATAATGCTTTTTTTCAGCATTGTGTCTGTCATACGAATGAGTGCAAACTCATTACGACAATATTTCTGAACAATTTGAATGAGCTTGGATTCCGACTCATTCGGTAAAAATAAGACATTCATCTTTTTCCCTCCCATTATTAAAATAGTTTATACTATACCTATTTTATTATCTTTTAAAAGTTACTATTGCACAATGATTCAGTGCCTCAGTGCCTTCTTTCGTTGAACCAATTATTACCTCACAATGGAACGTTGGGGCGGACCTATTATTCCCCTAATATTTCCCATGGATATAAACTCTTTACATAATCATACTATTTGCGGAATTTTCAAAACTAGTAAATGGGAATATTTAGGTAATCTTCCCCTTGTTTTATTTTCACAAAAATATTATGGAAGTGGAGCTGGTGATTACAGCCAAGAGATTTTACCACCCTCGCCATGTTTTTTACCACTGTTTGCCACGGAAATTACCAGGCTTCGCCAACATATATACCATTGTATATAATCCCAACAAACCTACATTTTAATAGGCTTGTTGGGCTTTGTCCGAATTAATTGTCTTGAGCTACTTCTGTTTCCCTGAACATTACCAATTGCAAAACTCTTCAGTAAATAGTAGATTACTCACCAGAGCTCAAACCAGTAGCATTGAAAAAACTATAAAAAAGTCATGACAGAGAATTTTGGTTGTTTGTCCTGCCCCTTTTTTACCGTTTAGCCTTAATAAAAAAATTTGTAAAATATTAGTCAGATACAGGGACTGCCCCATTGTTTCAGAAGAAAAACGACCGTGTGATTAATTATGTCAAGACTTTGCGAGAAAAATAGACTAATCCCCTAAACTCAAATATGGAGACTAGTCTATTTATTTTTTAATAAACAAAATCTAATAAATTAAGAAAAAGTTAAGATGAATTTAATTAGGATTTACAATTAATCACCGAAAATAATGATAGAGAAATTGTGCACATATACAGGGTGAGAGGTGAAAATACACAATGCTTCTTTATGCGATCATAACATAACGATAAATTTAGCTTTTTTGTTATGAACGCTTGGTGTTTGGAGTGAAAAACAGCAGGGCAACTTGAAAAAATGGCACTTATTAATCTTTTGGCTAGGGCTTGGTTTTTAAACCGTCGGAACCATGTTGATGAGTATAAATGAAAGCGGCTTTGTTTTCAATGGGCATCAATTGTGATTATTGCAAACAACCAAATAGCTCAGATGCGCTTTTATAAAATAAGTTTAGTTGTTTGGATGATTTGGATCATTCCATTTTTTACTGCGGCTATTATGGGTATGAGTGCATAGTGGTTTGTAATGTCAAAACAAATATCATATTCATTTTCAAAACGAAAATCATAATCAATATAAATCAGCGAAGGCATTCTGTAACAATGAATGCCGTTTTTATTTTTACAAAAGTAAAACTGCTAAAGGCAAACCATCAAGTGAAAAATTTACCATTCGCATTAGTAGAATTTACTCGTTATAGAAGATAAGCGATAAGGGGTTGAAAAAGTTATCGGATAGAGAAGTTTCATACTTCTATCAAACTATTCTTTTGCTAAATGAAAATGGGTTAAATATTACGTCCATATCGCTCTCAAGGAATTGCACAACAGAAAGTACCTCCATGCCTGGGAAGACTTTATTGATCAACATCTTTCATTTTTAAATAGTAAGGAACTTGGGGACGTTTCGAGACCACTGAAAAAGTACCCTGATTTTCAAACAAAACATCTCCTTTTCTAGTAAATTTCTAGAAACTGGAGATTTTTTCTGGTTTTAAGAATTTTAAGGTGTTTCATGGTGCGAAACACCTCTTTTATGAGGTTAAAATTTTTGCTATCCTCTTCAAATTAACTGCTATTGCAGTTAATTTTGCTTGTGTAGTCATGCTTTTTAGACCGTACCCCCTGGCACGATCTAGCCCGTGAAAATTCTTCATCTCGCCGTTTTTCCATTCTTGGCAAGCCCGCTTCTTATATGTTTCTTTAAATTTTTCTGTTTTTTGTTCTTGGCTATATCCGTAAAATTCCGGAGTATTTAGCCCTACCACAAGAATTTTTCTGACTCGTTTTTCTTTAATACAATCATCCCGTAAAGGACAACTTTTACACTTTTCTTTTTCGAAGTAATATCTATAGTACTCTCGTCCACTTTTAACCTTTGCGTATTTTTTACCTTCGGTTTTGTTTCCTCGTTCACAAAACCATTCATCAGAATCTTTATTATAACTAAATCTCTCTTCGTCAATCCTATAGGCCATGGCACTTACAGGTATATAAGGTTTAGCTTCTATTTCTTTGATTTAATCTAAGATAGGTTTCCTAAAATATGCTTTATCACCGAAGACTTCTTTATTTTGACTCCACTTTTCTCGGTCAGATCCATTAACTCATTAAACTGTGTACCATCTACATAGGCTCCATCATTAACTGTAACAGCTGTAATAATTCTTTCTTCCGTTGTAATGGTGTATTCTGTTTTGTATCCAAAAAAGTGTTCGTTTTTACTTTTATGGCCAACCCTTGCATCCTGATCAACGACTAAACGAACTCCTTTTTGTTCAATAAATTTAGGGTCTTTAAGGAGCTCTTTTGCATTTTCTAGGATTGCTTTTGTTTTGGGACTTCTTTCAATGTTTACACTTTTTTCAACTTGGAGAATAGTCTCTTCGAGATAGTCTTTCATTACAGTTTTTGCTTCTTTATGATCTTCAATGTCTTTATATTCAGGAATATCTTGATTGACAGAACTAGGTATTTCCCCATTTTCTTCATCTACTGATTTAAAGATCTTTTTTGCCAGCTTCTTCATCACTCTTTCGGGAGTGGCCTTAAACGTGTTTGCCACAGTATGAGTTGTATCAATACTAATTCCAACTTCTTTAATAATGCCCTTTTCGACACATTGTTAAACAATTGCTATCAAGAGGTCATCTAAAGTTACATCATGAAGTTTTTTTGTTCTAAACTTGGACAAAAGGCTAGGGTCTGGCAATTTCTCCTCTGGGTTAATATCAAGAAAATACATATAGGCAAGATTTAGTGAGGCATCTGCAATCACTTCTGTATCAGATAAATTCTTTATTTTTTGCAGGAATAGCAGCTTACCCATGAGTTCAGGTTCTTTGGCAGGCCGTCCATAAAATTCACAATAGGAATCTTTCAGTAGTTTATTAATAAAACTAAAATCAAGGTTATCTTAAAGGATTTTGAAAATATTATTCTCTGGAATTTTGTTATATAATATGGAATAGATACTTAATTGCATATCTTTGCTTTTAAGCATAGAAAAGACCTCCGTTTGGTTGATAGTTTCTCGACAACTCTATTAAACCAAAACCGGAGGTTTTTTCTTATTATTGGATTAGTTTGCATTTTTTAGTAATTGTTTTTCAGTGGTCTCGGACGGTTCTCGTGTTTTCTTAATATTTACCCTATGATATCAACTCTTTACATAATTATACTATTTGCGGAATTTTCGAATCTATCAATTGCGAGTATTCAGAAAAGGTCAAGATCTATTATTGCTAAAACAGATACGTGGAACAAACTCGCTATATTTTTTGGGACAAATTAAAAGATAGTACATATGATAAATATTATACAATCCAATGGGGATTTTTCCCTCTAAGAAAGCTAATGGCTATGTTGAAAAGAATTATTATGTGTTCTTACGATATAAGGGGGAAGCGAAGATTAAAAAAGTAAAAGTAGTGGATGATGCGATTATATATTGGGATGTTTTAGATTGTGACGATGAGACTGATGAAAATGACGATTGGGACATTCAATTTGAAGGCGGAGAATAAAACTGCAAATGGGAAGAACATCAAAACGCATCGGTATATTTTTCAGAAGCTTTAGAAGCTGGAATGAATCGGGAAAAAATAGACTATTCTCCTAAAATCAAGTCAGGAGGCTAGTCTATTTTTTTAATATCAAAAACAAATAAATAAGATTAATTGTCCTATCATGCACATTATTTCCTTTGTAAAAACGTCACCAATTTTTCACAATCTTTTAACTGCCACCGTGTCCTTTTTCGCCATTCAAACCTATATAGAGGGTGGAAAAGTACTTTGTGAAAAGGGGCAGTGATTGAAGATGGCGAAATTTAGAATGGTGCGTACGGATTTTTGGAGTAATCCAGTTGTTTCGGAAGTGATGACTCCGGAGGACAAGTATTTTTATCTTTATTTACAGACGAATCCTCAAACAACACAGATTGGCATTTATAAAATTACGAAGAAACAAATGGCGTTTGATATGGGCTTTTCGATTGAGACGATTCAGGCGTTAATGGAACGGTTCATTGGGCACCACAAATTGATTCGTTATAATCTGAAAACAAGAGAGATTGCGTTAAATAGCTGGGCAAAATCAAACCTAAACAAAGGCGGAAAGCCAATCATGGATTGCATCTATTCCGAATTAAAAGAGGTCGAGGACGTTTCTCTTATTCGATATATTTCACAAACCATTCCAAATCAAGATATCCGCAACCTGTATGACTCCTTTTGCAAACAAGAACAGACTTTGTTAATTCATGAAGATCAATATTTAGACGAAAATGATACACAGGCTACACTTGATTACTTGGTGTCCGACGGTGCGTTCACGACTCGTCAGACGATACGTTGGCAAAAAGAAGAAAAAGAAATAGACAAAGAAAAACAACAAGAAAAAGAATTAGCAAACTATCCTGATTTTAAGAAAAATCCCGTAGTCGAAAACTCATTAAAGGACCACCAAAATGCAGAAGCTGTTAGAGACATTATTAATTTTTGGGACGAAAATGGCTTTGGTTTAACGAATGTAAATGCTAAGCAGCAGTTATTAGCTTGGCTCGATGATTCTCGTTTCTTAAATCCCAATGAAGTCATCCTAAAAGCGCTGAATATTGCTAGTGCCAACAACAAGCGAACTCTGGGCTATGTAAGTGCGATTCTTAAAAACTGGGAAAATGAATCGTTACTGAGTGTAAAAGAAATAGAGTTTCATGATAGTCAAAAGGCAGTACAAAAATCAAAGAATACTAGCCAACATATGCCCTTAGGAAGAGCCGTACCACGGGAGTTTGTCCTTGATCTATCTGCAGGTGAAGAATGATGAGTGTGTCAGAGAAAGCTTTTTTGGGCTGCTTAATGAAGGCTGACTATTTACTTAAAGAAACGGTCATTCAACCTTCCCAACTTGAAAGTTCGCTGCATAAAGACATCATGCGAACGATGGTGGAGTTAAACGATAAAGGGAAAAATATTGATTTGATCTCACTAACGACCGTACACAATCTTGAATCTTTAGGTGGAATAAGCTATCTGTCAGACTTACTAGCACATGCCGACATATAGAAATTTGACAATATCGAGAGCCTCATTCTGGATCAGTGGAAAGAGCGGGAAAAAAGAAATATTTTAACCCTTGCAGCCATGAATGATTGGGAGATTGATAGGGTGATTTCAGAATTGGATAAAATTTCTCAAGTGAAGCTGGAAGATCACACCTCTATCCAACAAGCACTGTCAAACATTTATGAGGCACCATGGGAAGATCAACGAACAGAGAAAAGTCCACCTACAGGGATAAACAAATTCGATGAAATGACGGGAGGCTTTCAGAATGGTGAAGTAACCATACTCGCAGCCAGACCATCGATGGGAAAAACGGATATGATGCTCCATTTAGCGAAAATAAAAAGAATAGGTGCCTGTCACCGCCCGAAAAATCTTGTTTCACAGAGATCTGTGAAACAAGAAAAATCGGGTGGTGACAGGCACTTTTTTTAAAAAATTCCATGTTAGATTATCTAACATGTTCATTGCCCCCTACTTTCTCCTTCCGTATACTACAAATTATCAACAGGATAAAGTGTTCGAGATTGAACGACAAATGCTCTCTAGGGTTCCGTTTAAAGATGAATCTTTAAAGACTGGTCCGAGAGAGAGCGTACAGCAAAAGCTGTATACACGGAGGGAGAAAAGCCCGGGAGAATTTCACAAAATTCTTCCGGGCTTTTCTCTTTTCCAAATTCAATTGGAAAAGGGGAAATGAAAATGGAACAAAATCACTCACTTGTCAAATCTCTAAAACTTCACCAAGTTGTCTTTATGGGGCTTGCTTGGATGACACCAATGATTTTTTTCACGGTTTATGGTGTTGCCCACGAAGCTGCTGGCGGAATGATGGCTGCTGCCTATATCGTCGCATTTATCGCCATCTTCTTTACAGCCTACAGCTATAGCAAGATGGTTAAAGCCTACCCAATCTCAGGTTCAGCATATACGTATACAAATAAGGCGATCTCGAAAAAAGCTGGCTTTCTAGTTGGATGGGCATTGCTATTGGATTATATCTTTTCTCCAATAATCGCAATCCTAACATTTGGGATTTTTATGAATACTGAATTTCCTGCTATTCCTGTTTTCGTCTGGATATTAATCATGAATGTTGTGTTAGCTGTCGTCAATATTGTTGGAATTAAATCAGCAGCACGCGTTAGTGGAATCTCTGTTATCGTTCAAATTGGTTTTATTCTCCTATTTTGCATCCTTGTCGCCAAAGATATTTTAACTGGTGACACGGGCTCGATATTTTCTTTAGCCCCATTTTTTGGTGATGACGTTTCATCCAATGCTGTTTTTTCAGGCGCTGCCCTAATTTGCTTCTGCTTTCTTGGCTTTGATGCGGTAACGACTATGGCGGAAGAAACGATTGACGCAAAAAAGACCATTCCTAAAGGTATTTTTATGATTGTGCTAATCGCTGCAACTATGTATATAGCCATTTCGTATTTGACACAAATTGCTTATCCTGACTTTACCTTTACCAACTCTGACAATGCATCCTATAGCCTAGTTAAAATCGTTGGTGGGAACCTACTTAGCTCGATTTTTATTATGACTTTAATGATTGCAACCTTTACACAGGGAGTTTCTTCTGTAACAAGTGTCAGTCGATTCCTTTATGCACTTGGGCGTGAATCGATTTTACCAAATAAATTTTTTACCTCCCTTCACCCAAAATACAATACACCAGTTGCTAACATCGTATTCGTCGCAGTCATCTCAATGTCAGCTGTCTTTATCAATCTCGATTCCGCTGTGATGTTTGTAAGTTTTGGGGCTTTAACAGCATTCACATTTGTTAATTTATCGGTCATCTCGCATTACTATATTAAATTAAAGAAGCGTTCACCAAAGGAAACAATGTTTTATTTAATTTTCCCACTTGTCGGTGCAGGTTTTATCGGATGGCTTCTTACTTTACTGGATAAATTTACCTTATTAGTCGGTGTTATATGGGTTGCTGTCGGTTTTCTTTACTTGTTTATCAAAACCGAATGGGCCAAAAACAGGCTCAGAAAGATGGTTGTCTCCTCTGTTAGTTCATTTGAGAAAAAAACCATGTGAGATTATCTTACAAACTTATTGTTTACAAACGATTCTGACATTTATACTAAGAATTACTTACAACCCCCTAATTAAATACAGGTTTCCAACTAAATTGGAAACAAAAAAGCTCTCTAGGGTTCCGTTTGAAGCATTCACGCTTTAAAGACTGGTCCGAGAGAGAGCGTACAGTCGTACGACTGTATACACGGAAGGATAAAAGCCTGGGAGATCTACACATCTCTCTAAGCTTTTATCCTTTTTTCTTTTAGGAGCATAAATGCAGCAAAAAATAAGGAGGAAAATAGATATGAATACACTTTCTGCTTCAACCGTAACGAAAATCATTCCTGCTGGAGGAAAATGGTCGAGCCGTATAAACCGCGGAAAACTTATTAGCTTTACTGCACTTGAAGACGGCGCCAATTTATCTGTTTTATTTTATAACGCAAATGATTTATCTGAACGCTATAACATGCCAGATACATTAAAAGCACAGCATACTTCCCATTTAACTACTGGAAATGTGCTCATGAGTGATAACGGTCGAGCGATGGTCAGCATAATTGAAGATTCGCTTGGCTGGCACGATACAATCTCGGGCTATTCCACTCGAAAACAGATTGATGAGAAATATGGAAAAACAACCTATCAAGAAAGACGGAATGATTGGTATCGCAGTGGCGAGGAAAATTTTGCGATTGAATTATTTCGCAGTGGTTTAACCACACGTGACCTTGGACCTGTCCTGAATTTATTCTCAAAAGTGTATTGCGATGAAGATGGCAACATGCATTTTGTGCCTGGTCACGCTAAAAAGGGTGACAAAATCACACTTAGAACAGAAATGGATGTCCTTTTCATTCTATCCAATACACCGAATCCGCTTGACCCAAATCATATTTACCCGTCTGTACCTATTAATCTATGTATAACGGATGCAGAACCTATACAGGAAAATGATGTTTGCTTGAATCACCGCCCAGAAAACCGCCGAGCGTTTGAAAATACGTTGTATTATTTGTTACTTACTGAAGGAGGAATGAAATAATGGCCGTACTAAATTATGTTGTGAGTGAACGAAATTTAGAAGATGCAATTTATAACGAAACCCTTCTTGCTGGTGATGGCTGGACCTACACCTTGGAACGTGGTCAAGTTCTTCGTATTGTTGATTTAGGTGGCAATCAAGCTGCCGATACTCTTTTCTACGATGCTGATAATCTCTCTGATCACTATAGTGCCGTAAACACAATTGGTCGACAAGGAAATGTTTATTTATCAACCGGTTCTGTCCTTGTTAGCGAATCTGGTAAAGAGCTTGTCAAGATCGTTGCAGACACTTGTGGCCGCCACGATACACTTGGTGGTGCCTGCTCTGCCCAAAGTAACACAGTGAGATATTCCCACGATACATTGCCAATGCATAATTGCCGAGATACTTTTATGCTGCAACTTTCTAAATACGATAACCGCTTTTTAAAGCGCGACATTGCCCCAAACGTCAATTTCTTTATGAATGTTCCATTAACACCAGATGGAGGACTGACCTTTGAAGACGGTGTTTCCTCTCCCGGATTATATGTGGAAATGCAGGCGCTCAATCGAACCATCGTGGTAATCAGTAATTGTCCGCAATTAAATAATCCATGTAATGCCTATAACCCGACCCCGATTCAACTATTAATCTGGAATAACTAATAACAAGGAGTGAACATCATGTTTAATAAAATACTAATTGCTAATCGCGGCGCCATTGCCGTTCGAATCGAACGAACTCTACGCAACATGGGTATCGCTTCTGTTGCTGTCTATACAAAAGCCGATCAAGATAGCTTGCATATCGACCTTGCAGATGAAGCTGTATTAATCGGTGAAGGTGCTGCGAAAGATAGCTATTTAAATGCTGACCTAATCTTAAAAATAGCCCAAGAGACTGGAGCTGATGCCATTCACCCTGGCTATGGGTTCCTCAGTGAGAACGCAGATTTTGCTCGCGCCTGTCGCAAACAAGGTATTGCATTTATCGGTCCAACTCCCGAACAAATGGAATTATTCGGGTTAAAGCATTCTGCTCGTGACGTCGCTGTAAAAGCAAACGTTCCGCTATTACCTGGTACATCATTGATAAAAGATTTGGATGCAGCTCTAAATGAAGCGAACACCATTGGATATCCGGTTATGATCAAAAGTACAGCTGGTGGTGGTGGAATCGGAATGCGCGTCTGCTATGATCAGACATCATTAATTGAAGCATTTGATTCCGTTGGTCGCCTAGCGAAAACGAACTTTAATAATGGTGGTGTCTTTTTAGAAAAGTACATCAGAAAAGCACGCCATGTAGAGGTTCAAATTTTTGGAAATGAATTTGGTGAAGTAGTATCCCTTGGTGAACGAGACTGCTCGATTCAGCGTCGCAATCAAAAGGTGGTAGAGGAAAGTCCT
>vSAG-108-M3-contig2
CGTATTTAAATCTGCTACTGTTAAAGAATTATGTAAAAAATACAACTATAGGATGGTTGACTTTAGGGTTGCATTTACTTCTAGGTTAGATTATAGTGGTCTATTCCAAATTGGTGAGGTAGAGGGTAAAAAATATAGTTACGCTTGTCCTATGGAAGAGATTGTAGTATGTTCTGATGGTTTTAGGGAATTTTGTAAACAGTCTTATCAGAAGTTAGAAGACATTCTACAAAAGGGTTATACTGAGTCTAGTGTAGCATCTGATGGTAATAGTGTTGAGACTGAGAAAAAATACCTAACAGATGAGCAAAAAACTAAGATTGTTGAGTTACAGTTACAATATAAAAATTACATGCGTACACCAGTGCTTTTCTGTGATGAAATTACACGCTGTTTCAGTGGTTCTACTAAAGTTAAGTTGCTTGATGGTAGAAGCTTAACAATGGAAGAGTTATACAACGAATTTGGTACTACTAAGCCTTTCTATGTTTATTCTTGTGATAAAGATGGAAATGTTGTATTTAAAAAAGCATATTCTAATGGTGTTACACGTAGGGATGCAGATGTTGTTAAAGTAACTTTAGACAATGGTTCTAGTATTATTTGTACTCCTGACCATAGGTTCATGTTACGTGATGGTTCTTATGAGATGGCAATGCACTTTGAACGTGGTCGTAGCTTAATGTCTACATATTTTAACTACAAAAATAGTACTAAGACTCCTTTTGGTAGTACATATGAAACATTCATAAATCCACGTGATATGAAAGAGTACTATACTCATAGAGAGGTTGCTAGACAGTACTATGGTGATACTTATGGTAAATTAGGTAAAGATGGTTGCTTTAGAAATGCACATCATGTAGATTTCAATTCTTTAAATAATGCTCCTGAAAATCTTAAAGTTATGGATAGGATTGAGCATTATAATCTACATATTCATGGTGAAAATTCTGTTAGTAAGAGATTACAAAGTGTTGATGGTTATTTAGACATGCAGAGGGGTTGTATGCGTAAGGCAATGCAACATCCAGATTTCTTTAAAAATCAACGTAAAGGCTTAGAGGAGTATTGGGGTTCTAAACGTCATAATGAGGTAATGACATCAGACGAAAGAAATAAATCATTTAAGACACAGGAATTTAAAGATATGTGTAGTGATAGGTGTAAATCTCAGTGGGATAGTGGACAGTTTGATAATATTGATAGGGTATCCGCTAATCATAAAGCTAATTTTGAGAAGGCTGTTAGGTTTGTTAAAATTCTTAGTGATGTTGGGTATGATATTAATATTGATAATTATCAGGGTTTTGTAGATACTTTCACAGGTCAGCATGGTATTTATTATTCTGTAGTAAGTACAGATTGGTTTAATATTGATGATAATGGATATGCACTTTCTGATGTCTTTGGTGAGGTAGATTCTAGAGATTGGGAAAGATTTTTCAACTCAAATAAGAAAATTCTTAATAAAATTAAATCTCTTAATTATGATGAAACAAAACAAGGTATTTGTGATGGCACTTATGATACATCTGTTGGAGATTATGTAGATTTATCTAATAAAGGTGTTAGGGATACTTTAAGTTTCTTGAATTATTTATTAAGTGAGTATGGTGATTTCACTAATAGAGAATATATGGAGTATCATTCTGATAGGGATTTAGATAAATATCATTTTGCTTTTAGGTATGGTAATTTATGTAAATACTTTGGTTCTTTTGCTAGAGCGAAAGACTTGGCTAGTGTTTATAATCATAAAGTTGTTTCTGTTGAAATACTACCTTATAAAGAAGATGTTTACGATATTGAGGTAGAAGATACTCATAACTTCTTGATTGACTTAGGTGATGATAGTGGTGTATTCGTTCATAACTGTCGTGATAAAGGTGTAAATGGTATTTTGGTACAACTGCTCAATCAGAAGAAGTTAAATGATATGACTTTGAATGGTTGTAAATTTGTAGCCGCTACCAACCTTGATATTCAAAAAGGTGTTGAGCGTGAGGAATATCGTATGGAATTAGATATGCTTTATGACGTTAACACTGATTTAGACGTAGCATACTCTAATAGGTTTATTCCTTTAAAAGTATATCCTAATGACGTAATGGATAGGTGGTTTGAGTGGGCAAGTGGGACTACTGATAAGAGAGGCTTTAAAGGTGTAACTAATATTCATCCTGTTGTATTAGAGTTTTTAAATAATAATCGTGACATGGTGTATACAGATAAGCCTGTATTGGATGCTATTGCTGAGGGTTTATCTGATAATGAACAGCGTACACAAGTATTCCCTAACTATCGTACATGGGATATGTTGTCAGATTATTTGTACTCAGTTGATAAAACTGCTGAGGCTGAAAATGATGGTAAAGAAGATAGTGGTGAGGAAAAACTTTACAAACGTAAAATCTTGGAGGGTTATGTTTCTAAGTGGTGTTGTGAGAAGTTTATTCCTTTCCTAGAATCTAAAGGTTATAGTAACTACGATGATGTAAAAGAACCTGTTAAAGATGATGTAGGTGACTTCTTATCAACTGCTTTAGAGACAGGCTCTCCTGCTATGTTAATTGGGCCGTCAGCACTCGGCAAGACCAGTCGTGTTAAACAGTACATGAAGAAAGCTAAAATTAAGACAGGATTAGAGCCTGTATTAATTAATGTTAACTTAGCTAGTAAAGATGCTGTTGACCTTATGGGTATGCCAGTTAAACAATCACTAACAGAGTATGTTGGTGGTGGTATTCTTAAAGGTAGTGGTCTTGATGATGTATCTAAAGAGTTACAAAGTGTGGTAGCTAATGTATCTGCTGATATTAAGTATGGTATGACTGATATCATGACTTTGAGAGCACCAGATAAGACTATTAAAGATAGGTTTGTAACGGCACTTAAAGAGGGTAGAGAGGTTATCTTATTTTTCGATGAGGTTAATAGGGTAAGTTCTAATACAGTTACATCAGCTGTATTTGAGGTTATTTCTGACTATCGTTTTGCTGGTGTTGATTTCTCTAACTATAAAGATAGAGTTAAAGTAGTTGCCGCTTGTAACATGGCTTGGGAAGGTATGGACGATGAGGCAGGTGGCTATGGTGATACTGGTACACTTGACCCAGCCTTTGCCGCTAGGTTCTCAATCTATTGGAAGAAAAACTATGATGAGAATGACGTAGCTTCATGGATTGAGTTTATGGAATCTCAAAAAGAAGAGGATTTAATCGATGGTACATTGATTGAGTTCTTCAAGGGTTTAGATACAGAGCAAGCTTTAAAAATTATGGCTAGTGTAGAAAAACGTACATTAGAGGATGCTCAACCATCTACACGTAACATGTTACAGTTATCTAAAGATATTAAATCTATGCGTGGTAAGAGACAAGAAAATGGAACATTTAAAGCTAAGGCTTTCAATGGTAAAATCTTGTTTACAGATGATGTAGTAATGCAGTTTGAGGATTTAATTCTAGAAAGACAGTCTGATTCTTTAGAAAGTCATGCTCAAAAAACAATTAAGTTCTTGGATTCATTATTATATGGTAGTGATAGTTGGGAATCTTTGTTAATTGGTGATACTGTTAAAGTTGGTGATACATCAATTTCTGCTAGTGATATTGTTGATAGCTTGGCTCAGTGTAGAGATGACTTAAAACAATTTACACTTAAACCTATGTCTGCTGATGATAGAGTTGAATGTAGTGATACTATTGATTTAGTAGAGGATTTAGCTGGTTTTGTAAGGCAATTAGATATCAATACTAGTAATAAACGTGAAGATATGTTTAAAATGTATCTAGGGGAAAGTATTTTAGGTGAGTTTACTAAATACTTCAATAATACATTTGGTACAAATCTTGATGAGGATATCACTATTGAACAGTTAAGTGATAAAACTCTTATTATTCCATTCATGAAGATTGTACAACGTAACTTCTCTAAATATAGTGGTAATACTGAGAGCATTGTTAAGTATTGCTTAGACTTGTGTAATGATTTCATGGAGGCTCATGGTAAAACACTACCTAATGAAAACTATGCAATGTTCTTAACTGGTATTAAAGACATTTTACCTAATGCAGATAACATGGTACTTTTCTTGAAGAGGTCAGGTGAAAATCTAGAGGATATGTATCAGTTGGCTGAGGGTGTTGGTGACGATTGGATTATAGATATTACTAGTGATTTTGGTAATAAAGTATCTAGAGAAGATATTGAGAATATCAAAAAAGCTATTAAGGAAAGCAAAAAATCAAAAACACCTAAGAATGTTAAATACAATGTATTATAATTAATTTGTAGAATAGAGGTGTTATATTCGATATGTTTTTGACATGGATATACACCTCTATTAGTTTATATAAAGGAATATAAATATGTTAAGTTTCAAACATGTTAATGATTTTATTTCTAGATTACCTATTGATACATTACCCGATTTTGGTGATAATATCGTAAGTAGTGGTGATTTAGTTGAGTGTTATGCTCCTGATTTTGACTTCTCAATTTTAAATACTGCAATTCGTTCTTATAATCCTTATAGTTCTAGGATTATTGATAATGGTGTAGACTTTGTTGAGTTGAATGATACAATTTATGTTGATGGTCTTAAAGTTGATGTAAGGTATTATGTTTCTAAAGGTGCATATGGTAGTGGTACTATTGTTAAAGTAGTAACGGATGCTGTATATTCATTTGTTAAAGGTGAGTATAGGACTTTCAGTGGCTTTAACACGTATAATGCTTTCATTGAAAAGTTTATTGTTTAATTGATTTGGGGGATTATTAATGGGGTTATCTATTAATGAGAGAAATAGGAGAAAGAAAGTATTAGACTATATTAATAGTTTATCTACTGAAGATGTAGAAGAATTAAAGAGTTATAATACAATCACAGAATCTCTTAATAGTGGTAAGTATGTTAACATGCAAGCCATTCAAGATATATTAGACAATAATACTTTTGAGAAAATTGTATTTGGTAACGGTGATACTTTTGACGATAACAAAGCAGTAATTAGTTTGTTCTTTATGTCTAACAAGAATGTAAAACTTGCTGATGGTTCTAAGAATGTATTTAGGATTATAATTAAACGTGATTTATATTCTAGGGATGATGAGAAGTATTTTTATGTTGAGGGTGGTTTTGAGGATACACCATATAGCATTACTGACTTTAACGAATCACCTATAAAATATAACACTAAAGAAGCAACAATGACATTCGATTTGTTGGTAGATAAGTGTGATTATAATGCTATCTACGATTCAATGTTGCCTTTAGTTGAAAACAATTTAAAGCGTTTTGACTTAATGGCATATTCTTTGTTTAAGTCAGATTCTATTAAACATTTAAGGAACTTTAATATCTCTACATTAGCTGTTGGTTTACATAAAAAGACAGGTAGATATATTTATCACTATAATCCTAGATTCATTCTTAGAGAGGCTTTAGAGGAATACGTTAATAGGGGTAATTTATATAATTCATTGCAGGATTGTTATGTGTACTTGTTAACATTCTTTATTGCTCATGAGATGGCACATTTGATTACTAACAATCAAGTTCATTTTAGTGGTGGTAACAGTGATGTAGACTTAGATGGGACATATGCTAGTGGTGGTATGGATAACGTGGTTATGGATGGTTTTATCAATGCTAAACTTAAAGTAGCGTTAGCTAGAACACCTAATTTAACACGTCATGGTTCTTCTAGTGGTGTATTCCCAGCTAATTGCATTAAAGATACAATTCATATGAGGGTACAGCACAATGTTGGATTGAAGAAATTTAAATCTGCTGATGATATGATAAATACTGTTGTTGCTACATTAAACAAGGTGTCAGGGTTAGATAAAGATGCAACAGTTGAAGTAAAGAGATGTAAAGATAGTCTAAGTGATTATTGGGGTGCTGATGTATTTTGTAATTTCTTTGTAGGTTCTGCTTTTAGAGAGTTACGTGCAAGCTCTCACATATTCCAAAGGGTTATTACAGATGTTATTAGAGTCTTGACTGATGGTAAAATCTATTGGAGTAAGTCTGGTGGGATTACTGATGAGGAAAAGGTATCTGATAAAGAGATTTTACCTAATGGTACACTTGTAAAAGTTAAGGGTACTAATATTGTAGGTATTATTAAGGGATATAAACCTGTTAAAAAAGATGACTATATTACTTTAGATGTGTATACAGTTAATAAAGCTAAGATTGATAGTGTTGATGTTACTGATTTAGGTAATGGTTCTAAATTAAATTCACCTGTGTATATTGATAGTGGTGATTTCTATGCTGATTTAGATAGAAAATACATTATACCTATTGATGGTTCTTATGGTTCATGGGTAGAAGGTACGACTGAAGAAAAAACAAGCTTATCTGCTGAAGATTTAGCTGATAATTCTTCTAATAGTAATGATTCAAGTAATGACATGGGTGATATGGGTGATGGAACACAGCCTAAGTCCGTTAAAGTCGGTGACATAGTGTGGATTTCTAAGAAGAAGAAATTTGGTATTGTTACTTCGATTGTAAATGGCTCATTCCATGTTGAAGACGTTAGAGAAGAGCCTTGTGTTGTTTTAGACGATTCAGATAATCATTTATAATGGAGGTATAAAATAGATGGCTAAAAAACAGTTAAAGAAAAGAATATTTGTACCTACAGGTAATGATTTAGGTGAATTTACTATTTTTGATTTACAGCCAGTAGATGTTACTTTTGTCGATAGTGATGACAATTCACAACAAAGTAGTAGTGGTGATAGTAAGATGGGTGGTTCTAATAGTTCCATACCTGACCCTGTAGATAACAATCCTTTGGGTAAGAGTAATAGTGATAATTCTAATGGTTCACAAGGTTCTAGTGGTGGTAAAGATGCCAATCCTTATGCTAGTAGTAGCGAAAATAAGCCTAATGATGAATTCTCTAAACAAGATAGGGATTTAGATAATGATTTGTATGGTGAGGATTTAGATACTGATAGAGAAGAACGGAGCAACAATAATAATTCAGATGGAGAGGGTGGTTCATCTGGAGATAATGGGAGTGGCGAGAGTGGTGGTTCTTCTGGTGGTATGACATCAGAGGATAATTCCTATGCACCACCTAATTATGATGGTTCTTCTAATATGGGCGATGATAGTAGTTCTTTAGATAGTACATCTGAAATGGAAGATGCATTAAATAAAGAGCAAGAGAACATGTCTGATACTGCTAAAGAGAGGGCAAGTGAGGTTAGTGGTGAAGGTTCACAATCTTCTACTTCTCAAACAGAGGATAACTCAAATCAACAGAGTGGTGATAAATCACAAAATGGTGGACAATCTCAGTTAGGTGATAATTCTCAACAAGGTGATAATTCTCAACAAGGTGGTAGTTCTCAACAAGGTGATAATTCTCAACAAGGTGGTAGTTCTCAGTCAGGTGATAGTTCTGACTCACAGGGTGGTGAGGGTTCTCAATCACAAGACAGTCAAGCTGGTAGTGGTAGTAGAGGCGATAAAGCTGAAAAAGGCAATAAACCTAATGATGATTTCAAGAAAGCACATGACACTAAAGGCAATGATTTAGATGATACTGATGGTAAGGGTGTTGTTGATAAGATTGTTAGGGAAGCCGCTAAACGTATGCAAGAGGAGTTAGATAAAGATGAGACATTAGCTAACACTAACCAACAATCTTTAGACAACTATAAAGACTTTGGTGCTGGTACAATGACTACACTATTTAAAGGTAATAGTATGGTTGCTGATTGGAAAGCTAAATTAGAAAAACTTTTCAGAAAAGCATTAGGTCAACGTATTACTATGAATCCTAACATGATTAATAAACGTATCGAAGACGCACCTCCTGGTAGGGAAGATATTGAAACACAGATGGTTAAAGTTGCTGTTTTGATTGACTGCTCAGGTTCTATGGGTAGTGGTGCGTTCAAAAAGGTTATCATGCAAATGGATGCAATGATTAAGGCTGATAAACAGATGAGGAATGTATTATTCTACATCATACCTTTTGAGGCTTGGAGTGCCGCTGAGTGTGTTAAGCGTATGGTTAAGTGTAAAGGTACTAAACTTAAAGCTGAATTAATGAAGTTTAAGGCTGAAGGTGGTACAGACATTGTACCTGGTGTCCATGCAATGATGAAGAAGGTTAAAAACCCAGACTCTATTATTATCTTATCTGACTGTGTTGTTACTGCTAGTAGGACTGTATCAGACCCTACATATCAAAAATGGTTAAAGAAGTATAGAGATAGGATTATTTGGGTATTGACTAGTAAGAGAGATATTTCATATATGAGTGCTATTGACTCTTATGCTAAGAAACAGGATAGGTATGTGGTATTTAAGGGTAATGGTGATTAATTTCACTTAAACATATAAATATTTTTAGTACATATTATATATCAATATGTACAATATGAGGGAATATGCACATTTTGTATATTCCCTTTTCTTTTAATGGTCTATCATGCAGATATTTATGGTAATAATGTTTTCAAATAATATAAATTGGTGTACATTATAGACCTTAAAAGTAGATTTTGTATTTCAATTTTATACATATTGTTAACTAGTAAGTTGCTAGTTGATAATGTTTTATTGTTACTTTGGGGGTATTAAGGTACAAGCATGAATAATAGTGAAAAGACATACTTATCAGATATTTCTGTATTTGATAGGAGTGTGTATGAGAGTAATGTACCTACGGATTCTACCTCTAATTCTGTTCTAAGGGTAATTAGAGGGCCGCTTGCTGAGTGGGATTCTCTAAATAGGAATGGTAGAAAGTATTCTGAGAAGTTGTGGGATAATGTTCTTGCTAGTCCATACGTAACAGAACAGTTAATGTATAATACTCTATATGGTGAGGCTAATCACCCCGCTGATAGGATGGAAGTAGATTTTGAGAGGGTTTCTCACAGAATTGCTAAGATGTGGAAAGTGCCACAATCTAATCAAATTTTTGGTGAGATACATATTCTTGATACTCCTTTTGGTAGAATCATTAATACATTATATGAGGCTGGTGGTGTTATCGGCTACTCCTCTAGGGCTGGTGGTGCATTACATCAACGTAAGGATTATATTGAGGTAGATGAAAATCAATATAATTTTATTACTTTTGATGCTGTTCCATTTCCGTCTGTTCAGTCTGCACGTCCTAATGATGTTGTAACTGAGGGTGTAGTTGAAAAACAGGCACTAGAGACAAATGTTCATAACGCTCTTTTTAAAATTATTAAAGAGTGTGATGAAAAGGACTTTAAAAATATTAAGTCCTTTATATATAGCATTGATGGTTATGACTTAACACCTGAGAGGTTATTGCTTGAAAGTGTTGAGGATATAATTGTTGCTAAACGTGATGAAGCTGTTGTAGATGACGGAGACACTATTGAGGTTATTGATGATAGTGAATCACAAATTGATACTTTACAGCGAACACTTCAATCTATTAAGGCTCAAAAACAATCTCTTGAAAAAGAAAATGAGGGTTTGAAACAAAGTTTAGATAATGCTCTAAATAAAATTTCAAATGTACTTCAAGACTCTAAAAATAAAGAGGTTGAGATACAATCTGAAGTTGAAAGCCTAAAAGACACTATTGCAAGGAAAGATGCACAGATTATTGAGTTGCAAAATGAGATTGATGAGTTACAGTCTGATTTAGATGAATTAAATTCTATTGAGGAAGCCTGTAAGGCATTGAAGTATCAAAATACCTCACTAATTCAAGAGGGTTTGACTACATCTAATAGGGAGTTAGAGCGTAAGTTAGATGAAAGTTTACAAGCTAATAAGTCTTTAGGTGAGGATAATAAAAATCTTTCACAAGATAAAGACAAATTAGAAAATGAATTATCTGAAGCTTATGATGAGATTGCATTAGCTGTTACTGATATTAATAAGAAAGATGCGTTAATTCAAGCACAGCAAGATACAATCACAGCTTTAAAAACAGATGTACAATCACTAACTGAAGAATTAGATGGTGTTGAGGGTGGTTATCAATCTGCTATTGATAGGAGAGATAACCAAATTGAAGAATACGAACAGAAGATTAAAGACTTAGAGGCAAAAATTAGAAAACTTTGTGGAGAGGTTGATTCACTTGATGAATCTTATAATTCCATCAAAGCTGTAAATAAATCAATCAAACATGATTTAATTTCAGTCATTGCTGGTAATTATGGGTTAACAGTAGAATCTGTTCAATCTAAATTGCCTGTAGGTTTTAATAAGTCTGATGTATATTCTATTTGTGAATCTATGAGTAATAACAATAGTATGAATACATTTAAAAATTCTATTGTAGATACTCAAATTGTTAATGAATCTTCCCGTGTTAGAAAAGAGAATATCGTAAATGCTAAACCTAGAGTTGGTGAGTTATTCTCTAATCGAAGGGGTTAGTGTTCATTACTATATAAGTTAGTATAAATTTTATTTTAAGGGAAATAATTTAACATATGAAAACAAATATTTACGAACAATATCGTCCATTGTTGGAATCTTGGAGTGCATATACAGATGTAGTTAAAGAACACGTAGAGGGTTACTCCGATGTAGAAGCAACTCAACTTTCTTTGTTGCTTGAAAACACAAAATCTGAATTAGAAATGACTAAAGGTCGTATGATGAATGGTACAGCTATTCATGAAGGTACTGACATTTCTATGGTTAACACTTTCACTTCCAATGTGTTTGATATTATCACAGCTGTGATGCCTAATTTGATTAACGAGTAATTTTATTCGCAGTCCTTATTTTCAGTAATGAGAGTAAGAAAATACACTTAATTGCTAGGAGTCCGTAAAGCTAACTAAACTACAACATAACTTGAAAGAGTAGGCGTGAATGTGGCGAAAGCAGAAAAAATTAGTTAGATGACATAAGGTGAAATAAAAGCTATAGTAAAATATAGTCCTAAGTGTTGCAATAATTGGTAATTAGCAGTTATAATATATTTATCTAGAAGATAGATAGATTGTAATTCAACGACTATCCTGAAGCACATGGGCATTAAAATAATATGTGTGTATAGACGTTAAATTCGTCAAAAGGAGTACGGCTCTAGTGAGTGGGTGAGAATCCCTTAAATGGAAATGGTGTACCCCTATATAGGGTGTGATATAGTCTATTCTCATATGAAAGTATGAGAGTGTTAATGGAAACGATTAACACGTAATATAAAGTGCGAACGACATCGTGTCGGTAAAATAGTGTAGTCTAAGTGGGGTATTTGCTTTGGTAGAATGTCCTATATGTGGTTTAAAGAGAAAATCACTTTTCAAGCATATAAGAACTCATGGATATAGTTGTAAAGAGGATTTTTTAAAGGATTATCCTGACAGCGTTTTATATGACGAATCTATAAGTAAGAAATTGTCTGAGATACAAAAAGTATTAAACAAAAAAGATAGTGTTAGAGAGAATAAAAGAAATGCACTATTAAGGTTATGGGAAGACAGTTCTTATCGTGAGAAGATGCATACAGCTAGGTCTATTGGTGCTAAAAAGCAGTGGGAAGATAGAGAGTCAGATAGTGTTAAAAAACGAATAGCTAATATTAGTAAGGCTCAAAAAGAATTATGGAAAAATAAAGAGTATAGAGAAAATCAATGTAAATCTTTTAAAAAGAGATGGGAAGATGTAGAGTATAGAAATTCTATGTTAGATGTTTTCACTAATGTTAAAGAGTATATTGGTGATGATGGTAATACTTATTTATTGAGAAGTTCTTATGAGTTGTCCTGTGTAAATTATTTAAATTCTTTAGGTGTTGAGTTTGATTATGAACCTAGAAGCTTTGAGATTTATGATGATTTACATAGTTGTGTTAGACTATATTATCCTGACTTCTATATTAAATCTTTAGATACATATTTAGAGGTTAAAAGCACATTCTACTATAATAAAGATAAATACTTAAATGATTTAAAGTTAAAAACTCTTAGAATTAATGGTTATAATATTAAACTTATAAGAGAGAAAGAGTTAGAGAGTTTAGATTCATTTAAGCAAGCCCTATATGGTTGTGCTGACACGTAAATAAACCACACTCAAATCGGTAATAGTTAAATAAGGTAGAAATACACGAATACGCTACTAAGAGAGTCTAAGGTCTATTGTATGATAGATAGCTTGATAATACCGAGTCTAAATTCCCTAGTGATAGGGAAACGATGTAACGACTTCACAGAGGCTATTAGAGAGCGATATGTGTAAGGGAATAAGAAGAACCCTTAATGTGTGGTATGTAGTTTCATATAAAATCTCTAAATATTTTATATGACGAATGAAGTAACTACTAAAGGTATAGTCTACTTAGTAATGAAAATTACTTGTAAGGTGGCAACCTCTTGACCGTAGGAATGGTCAAGTATTCTTCTTGAAATTCACTTATGGTAACAACAAAGGTGGTATCAAAGCTGGTACTGATATGATTTCATCTCAACGTGGTTTCACTGGTGGTGATTTCAGTGGTGAACATGTAAGTGGTGAGTCTTTGACTATCACAAGTGGTAATGTATCTCAAAAAGTATTGCATACTCCTATTAAACCTGGTACATTCCGTTTGACTTCTACTGATAAAATCGGTTCAGAGTTGATTGATGTTCCTGATGCTACTGGTAAAAAAGGTACTATCACTGATACAGCAAGTACTGGTTTAGGTGCTGGTACTGTTGATTATGTTACTGGTGAGATTACATTGACTGGTGTAACAGTTGCTCATTTGGAAGCTGATTTTGATTATGACCAAAATAGTTTCGATGCTCCTGTAGACCAAGTTGACGTGCGTGTAGTTTCTGAGCCAGTAGTTGCTCGTCCACGTAAATTAAAATCCGTATATATGTTCGATAAACTTTGTGCATAAAGAGTTTCATTTTATGCAATGTCGCCTTATCATAGAAATATGGTGAGTGATAACTCTACGAATTGCTGGGAGTTCCTAAAGTATAACACACTACAACGTAACTCGAAAGGGTAAGCGTGAAGGTTGCGAAAGCAGAAAAAAGTTGTTATAATACCCTATGATGAAATAAAAGGTATCTTAATATTACTAAGATATTTCTAAGGGGTGTTTACAATGGATAATCAGCAGTCAGTGGTTACATATATTGAATGTCCTTATTGTGGTAAGAAATCAAAATTTTTAAATGCAACTCATCTTAAACGTCATGGTAAAACAGTTAGTGATGTTAAATCTGAGTTTCCAAATCAATCTTTAGCATCTCAGTCTTATAGAGATAAACAAAGAGAAGATACGAGAGATAGGTGGGAAGAAGATGGTTATAGAGATAGAGTTTCTGCTACATTAAAAATTACACAAAATAGGGAAGATATAAAAGAGAAAATAGCTAATGGTAATAGAGTTAAATGGTCTGATGAAGATTATAAAAATAGAGTTTCTAAGAAGATAAGAGATACTCAAAACAGACCAGATAAGAAATTACATATGTCTAAATTATCATCAAACGCTTTACTAGATGGTACAATAGGTAGTGCTAATTATAGAGTTGATTATCTTGGTAAAGAGTTATATTTAAGAAGTTCATATGAATTAAAGGTATTTAATTATTTGATTGATTTAAACATATCTTTCAAATATGAGGATATTAGATATGAGTATGATTTTGATGGTTTTAGGTTATATCATGTAGTAGATTTTTATATTCCAAAGTATAACTTAATTATAGAGGTTAAGCCAAGTTATAAGTTTAAAGATGGGTTTATTAAAAATCATAATGAAGAATATAGAAAAATTATTGCAAAACGTGATGGTGGAATTGCTCTTGGATATAACTATATTTTCATAACAGAAGATAATTTAGATAATAAAGACTCATTTTATAAAGCTATTAGTGAGTATATGTAGTCAAAGATTCAACGACTAACTCAGACATGGGGGTAGGTTATTATGAAAGATGACCGAAGTGTAGAGTACCTAAGTTACATTAAGTAATATGGTAAAGATATAGTCTGTTCTTATATGAGAGTATAAGTTTTGAATTGTTAAACTTTCATTTAATACAATTCAATTTAACACAATTAGGTTGCATATGATTTGAAAATGTCATTCGGCTTGGACATGGATACAGTAATCTTGAAAGCCACTTCTGGTGAAATTGGTTACGAAATTGATAACGAGATAATGCAGGACTTGTTGAAAATTGCTGGTAGCCAATCTACTTGGAATAAACTTCCTGAGTATAAAGGTCAAGACGTTAAAACACATGAAGCTACATTGTTTAATGCTATCAATGATGCGTCCAATACAATTCTTGGTAACACTAAACGTTATGAAGCTACATTTATTATCTGTGGTAAAAATGCCGCTACATACATTGAATCCTTGAATACAAATATCGGTCAAGTACGTGAAATCTTCAAACGTGTATCTACAAATGGTATCGTTGGTGGCCCACACTTGGTAGGTATCTTGGATGAAAAATATAAAGTATATAAAAATCCATACTACCCTGATAATGAAATCTTGGTAGGTGCTAAGGGTAAGCAAGTTAGTATTGCTTAGTTGATACATTTTGCCCTTGTAAAACCCTGTGAATTGCTGGGACGTGCTAAAGACTGTTATACCAAAGTGTAAAAATTAACAGTATGAGTTGTGGGTTAGCACTCCACAACGATGAAATGTACAATCAGCAGCCTTATATATTTACATTTTCTCTTATATGTTGTATTATTTACATGTAAGGTAGGTGTAATTTATATGTGTAAAGACTATGTTGAGTGTCCTATATGTGGTAAAAAGTTAATGAATATGACATCACATATAAAGGCACATGGTATTGAGATTAAAGATTTTAAAATTAAATATCCTAATGTAGATTTAGTATCTGAGTCTTATAGAAGTAAAATGTCTAGTAAGATGAAGGTAGTACGCAATAGAGATGATGTTAAAGCTAAGACATCTGAGAACTCAAAGCGAATGTGGGGTTCTAGTGAGTTTAAAGATAAAATGCATAAAATTCATCTTGAAGTGCAATCAGATAAAGATTTACAAAAAAGAAAGTCTAAAACATTAAAGAATACTTGGAAGAGACAAGAAGTAAGAAATCGTATTATAGATGCTCAGAAAAAGGCTCAATCACTTGAAAGTGAAAAAGAAAGAAAATCACGTCAAGGTAAGTTGAATTGGGAGTCTAAAGAGTATCGTAGTAAGGTAAGAAAGCATAGAAGTGTTCGCATTTTAGATAATGGAGAACCTATGATTTTTGCTAGTTCTTGGGAAGTTAAAGTTTCTGAGTATTTAGATAGTTTAGATATTGAATGGGATTATGAGACTTTACAGTTTGAATATTTTACTAATGATGGTAAATCTCATAATTATTATCCTGATTTTTATCTTAGGGATTTGGATTTAATTTTAGAAGTCAAGCCTAAACATGAAATAGAGTTAGAAGTAAATCAATTAAAGTTTAGTTCTGTTGTTTCATGTGGACGTAATATAATGTATATTACACAAGATGATATAGTCAATATAGACACATTTAAAGATAAAATATATGGGGTTCATCGACTATCGAAAACAGAGATGTAAAGTAAGACTGGTAACTCGGTCAAGGTTATTATAGGTTACATCTTTTAAGTGAGTAGAGTAGGAATTAAAGTTCCGAAGTGCAGGGAGTTATTACTGATAACCTAAAGGTAATAACTATGATATAGTCAGTGCTAACAAGAAATATGTTAGTTATTTAATTTAATAGTCAGTTAAAATGTTAGGAAATGTTCATCGAAGCTGGCTATATTTATGCTCCATACTTGCCTTTATTCGCAAGTCAATTATTGGTTGATGCTGACTTCAAAGCACAACGTGGTTTCTGTACAATTTACGCCAAAAAAGCCGTAAATAAATACATGTACCATCGTTTGACTTTGGTAGATAATAAACAAGTAGCCGCTAACTAGTTGATAGTTTAAGCTGTAGGTCATCAGTAAACATGACTGTATATAAATACAAAACTAAATAATATATCCATTCAAGGAGGTGTAGTTCATTCTGCACCTCTTTTTCTTTTGTTGATTTTTGCTATGCGAATAGTGTATAATTTAGTTATAAGGTATTATATTTTGTGTTAGATTTAAGAGGTTAGATTTAAGAGGTTAGATTTAAGAGGTTAGATTTAAGAGGTGATTAAATTATGTGTGAGGATAATACTAAAGATAAAAAATCCTTGTGGGGTGGAAAAGGTAAAAGAACTTATAATAATGGGGTTATAGCTAAAAGATTCTTTGAGGGTGAGCAACCAGAAGGATTTGTACTTGGGATGTTACCTCGTACAGATGAGCAAAAAGCTGAGAGTAATGCTAAGAGGGTTAAAACTACAATAGAGAAGTATGGTGTTTCTAATGTAGCACAGTCTAAGGATGTGTATGATAGAATTATAGAGACTAATCTTAAAAAGTATGGTACTGAGCATCATCAAAGTCTTGAATCTCAAAAAGAAAAAGTAAAGAAAACAAACCTAGAGAGGTATGGCACTACAAATGGTAAGGTATTAAAACCAAAGGTAGAAAAGACTAATGTAAAACCTAAAAAAGAGAAAAGATTAAAAGCATCTAAAGTTCGAGATACACGTAAAGGTCATTATTATAATAATGGTGTCATTACTAAAAAGATTAAAGAGGGTGATGCTATACCTGAAGGGTTTGTTAGGGGGATGTTATTGAGTGATGAACTTAAACAAAAGAGGTCAGCTAAGGCTAAGGAGACATTTCTTAAAAAGTATGGTGTAGATAACCCAGCAAAATCTAAAGAAGTGCTTGCTAAGATACAGAAAACAAATTTAGAGAGATATGGTAATATTTGTTCTGCACAAGCTGATGTTGTTAAAGAAAAAGTAAAAGCTACGAATCTTAAAAAGTATGGTGTAGAGTATTCTTTTCAAGCTAATGGTGTCAAGGATAAGATTAAGGCTACTAATTTAGAACGATATGGTGTAGACAACTCATCTAAATCAGATATTATCAAGACTAGGATTGTTGAATCTAATCGTAAGAATTTAGGAGTAGATTATCCTATGCAGTCTAAAGAAGTTATGGATAAGTCTAGAGTTACTTCTTTAGAGAAGTATGGTACAGAATATCCTAATCAATCAGATATTGTTAAATCTAAGATTGATGCTAGTACATTAGAGCATTATGGTGTTAATCGTGCTTGTAAGTTAGATGAATTTAAGCAAAAAGTTGTAGATACTAATAGGGAGCGTTATGGTGTAGATTATACTTGTTTAATCTATAGTGGTAAGTTAAAGGGTAACGATAGTAGTTACAATCGTTCTTTTGCTAGTATATTAGATACTAGCAATATTAAGTATGAACGTGAGTTTCTATTACAAAAGTATTCATATGACTTTAAAGTTGGAAATACTTTAATTGAGATAAATCCTACTGCAACACATAATACATATTTTAGTCCATATGGTAAAAATAGGATTGATGCTAACTATCATAGGGATAAATCTAAATTAGCTAAAGATAGTGGATATAGCGTAATACATGTATTCGATTGGGATGATGTTGATAAAGTTGTACAATTATTAAAATCTAGGATTACT
>vSAG-108-M3-contig3
ATATAACATATATACTATGTATTGTAAAGTTTTGTAATTACAAAATAAAAAAGAGTAGGTATTATCTACCTACTCTTTTAAATGCTAAGTTATTATTTTAACTCAGTACCATAAGCATCACGATATGTATGTTCACTATATTGAGTGTTTACTTGTACACGGTCAATTTTGTGAATTTCATTATCAGAACCACTTTCACGTACAACTACAAATCGTTGTGCTTTTTCTACATCTTTCAACTCAGGTTCAAACTCTTTAATAGCCTTAACCATTTTAGCATCCATCACAGCACCACGTTGTAATGCACGATACAAAGCAGTTGCAAACTCATAACGAGTCATAGCTTTATCGCCTTTATAAGTACCATCTGTGTAACCAACTAAGAAACCTTTATCAGATAAATCTTTAACAAAGTCATATGCCCAATGTGTTTTAGGTACATCTGGGTATTCTACATCAAAATCAGTACCTTCAACAGCATTTAAGTGTTTAACAAGGTTATCATATTTTTGAGCCAAAGCTTCGTATTTCTTAGCTAAGTCTTGAACGTCTTTAGCTACGGCTGTATTAGCATTAGTAACTTGTTTAGAAGATTTACCAATACGGAATGTAGCACCAGCATTAATCATATTATCGCCAGTACCGAATGTAGTACCTAAAGATAATAATGTATTTTCATTTGGATGTGCGAACATACCAACTGCAACAGCATTAGAACCTTTATAGTTACCATAACCCACTGCATATTCAACCTTTTCATTAGCATTGAAAGATAATGGATGCAAGGCACTCAAAGCGGCAGCGTTAGCACCAACCTTAGCTACCTGTTTATCTGTATAGTTATTAGCTTTAACTACTGCACCTTCACCAACAACATTAATCTTATCATCTAAAGATTTAATATCAGAAGTATTTTTATTTACTTTATCACCTAAATCTTTAATATCAGATGCATTTTTAGTGATATTGTTTTTGTTTTCACCAATTTTTTCAGCATTTTTATTGATATTAAATGTGTTGTATGTAATAGCCTTATCTAAAGAACTTGCTTTATCATTCAACTGTTTAACATTAACAGCATCTGTATCTTTAGTACCTGCTTTTACATCGTGAATTTGTTGTCCACCAGCACTAATATCTGTAGTAGTGAAACGGATAGTAGCATTATCATCAGATACTTGCATACCTTCATTATTGAATGTAGCTTGTGTTAGTGTATCAGTATTTTCAA
>vSAG-108-M3-contig4
TCCGTAGATGTAGCAGAAATTCTGCCTGCGGCAACATTTTGAAGTTGACGAGTATATTCTGTTATCCCACCAGCACCAGCACGACCATGAGTGCCGAAAGATACTACACTATCAGGTGTAGAACCTGCGAATGTAGAATTACTGAAACGGATATCCGTAGCATTGTCTTTTACTGTAGATGTACCAACAGGACTTTCAGTAACAGAATTTGTGCCAATAGCAACACCATTCTGTACATCTGCAATAGTGTTGTTACCTAACGCTAATGCATCAATCTCTGTAGCACTTGCATGAGAACCAACCACAACGGAGCCTTGACCTTTAGTTTGAGAATTTACACCAAAGATTAACTGCTCTTTAGAGTTATCTAGTACCTTGTTGTTATAACCAACAACAACACTTTGGTCAGCACCAACAGTACCATTGTTAGCACCTACTACTGTAGTATCATCACCAGATACCTCTGTATCACGACCAACAACAATAGAAGATACACCTTTAGCTGATACATTTGTACCAATGTTTACGCTTTTAACTCCATTGCTGTTGGCTCATTTGTTAAATCTAATTCTGATAACAATGTAGCTATTGGTACTTCCGTTACTACTGATAGTAATGATAGTGTTGGTATTGGTACCGCAGTTACTACTAAATCTAATAATAGTGTTGGTATTGGTAACAATGTTGTTAATAACCTTAGCAATAGTATTGGTATCGGCAACGGAGTTGCTACTGACTTTAATACTATTGGTATCGGCAATGGTGTTGAAACTAAGGTTCAAGACACTATTGCTATTGGTAACGGAGTAGTATCC
>vSAG-108-M3-contig5
CTATTAAATCGCTCATAGCCTACAATTATTCTTTTGAAGTTATTACTACACTAGTATTCTTTGTAGTTATACGCAAGGTAAACGTAGGGGTATTGATCGGTAAACGTAGGAGAATGTCCTCTGTATGCCTTGCTGTGTGGGCTTCTTAGCATGTCTAAAAGCATTTAAAAGCATTTAAAAACTTTAAAACAGCCTGAAAACGCCAAAATGAGCGATTTAGAACATAGAGCGAGCCGTGTTACAGGGGAAATAATGCGAAATCGTCTGTCAGATCGGTTTAAACAAGGCGATGAATCAGCAATCGACATGATGAAACGTATTCAAAGTGAAATAATAACCGATGCAATAGCAGACCAGTGGGAAAGCAAACTGGAGGAGTTTGGCGTGGTTTTTTAGTCATGACGATTTCCCGAAGGGCGCACTTAGCCATTGAGAAAAATCTTCGATTTTTTCAATGGAAGTCCGTGGGGGTAAACCCCTCAACCCCAAAAGCAAAAACACTGTAATCAGGGAAAAAACATTTTTGATTTTGATCCTTGTTTGTCACTCGTAGACACTCGTTTTGTTTTGCTCTTTCTAGAATTCACAAAAAAGATATTAGCGAGTGTCTACGAGCGACTCAATGAAAGTTCGATTATTCCCCCTCTGGAAAACCGCTTTTAAAAATATTGGCTGCTAGATGGTTTTTACT
>vSAG-108-M3-contig6
ATCAGCAAGTTGGCGTTATGAATAGCGAAATGAGTGATTTGATGTCGCAAATTGGCAAAGGTGAAAAATGATTGACTGGGTTACTGCTCGTTTACCTTGTACCAATACTGGCGATATTTGCGACGGTAAAGTTATAAAACTAAATGCAGATGATAGCGAAATTGAGTGGACTACTCAAACAAGGCTTTCTTTGACTGGCTCTCATGATAGTTCAATTTCGATTCGTTCTCTTACCCCGCAAACAATAGAAATATCGGGCAATCCTGCTAAGTGGCTTCAAGGTCATAATCTTTTTGGCTCTAATGATTTACGCTTGCTTATGTGGGTGTTTTTCAATCGTTTAATCGAGTTCTATGACATTGGGTTGAATCCTACCATTCAAGACTTAGAAAGAATAAAAGAAGGTCGTTATACAGTTTCTAGGGTGGATATTAATGAAACATGGCTGTTAAAAAATCGGGCTGATGTAATGGCTTGGATTCGTGCGGCTGGTGAGAAAATGTCTATGCCTTATCGTGGCAAAGGTGTGTTTAGTGGTGATACTCTTTATTG
>vSAG-108-M3-contig1
GCAGTCGGCCCAATAAGCAAAGGAACTACCTCACGTCCACCACTCTTCATCTCCTCACCCTCTGGTAAAGAGAAATAAGCATCTAACCAAGTATATACAGCGTCCTTACCTTTAATATCTTCGGCATCATTAGACTTACCTTTTTTACGTCTATCCTTTAAAAGTTGTAATGTATCTAATGCAGACTCCATAATGTAACTTTCATCAATATGTTCATTGCTAAACAACCACTCGGATATAGAAACTGTATCTATCTTATCTGAATCCTCTAATACTTTATATTCAGAATAAGATTCAGAAGAAATATCTAAACCATTCGCACAAGCATTAATGAATGTATCTGTTAAAATATCCTCAACAAGATAAGCACCATTGCATTGGAATATTGCTCTATCAATGTCATTAACTAAATCTACCTCAATCAGGTTAGCAACAGCTTGATAGTCAAATTCCATAATATCAACAATAATCTCACTACCAAAAGTACCACTGAAAATATTGAAAACAGTACTAGGTAGTTCTGCTAAGAATAGTGTATTACTAGGCATAATCCTATAGGCTTTAAATACCTTATTTGTTGAATCTTTACTAGAAGAATCAAAATCAACAATCAAAGGCTCATAACCTAAGAACTCTTCAACGGCATGAACCTCACGCACGTTTTTAACAAAATCCGCTTTATCTAAAAACGGAAAGTAATTACTAATACTATACATGTATAACCCCTATTATCTGAAATCTAAGATTGTCATAATTCTCTTCATAGTTGAAAAATAATATTTCATTGTAGAATTATCAACACTCAAAGCTAACCAATCATCAATAGTCTTAGTGTCAAACTCCTCAAATGAATTGATATATTTTAAAATAGACTGACCTAACCCTAAATCATTCAAAGTCAACTTTTCTGCATCAAGACCAACACGTCTCATCTCACTATATGTAGAAACATATAAAGTTACAATCTTAGAAAGTAACAAAAATCTTAAAAAGTGAATACCAACTAGTAAACGAAGATTATCTTCCTTACCACCCTGAAACTCACTAATCCGACCTTCAACCTCATGTAAATATTTCCTAAGAGATTTAAGCTTTACGTCCTTAACAAACCACTTATACTTAGTAGGAAATACATTCTCCAAGTTGATACTCTCTAAACTAAAATTACCATTCTGAGCCATCAAATCTAACTCAGAATCTAAGTCACTCTTAGCATATTTAATGAAAGAAACTGCCTGTGGTCTAAATTTACCAAAAATGGAATCACCAACAGTTAAAAACTTTCTTAACTCTATGAGTGTTTTATCTTTATAAAAGAGATAACCTCTCATCGAAACCTCACTAATTTACTATTTAAATAACCCCAACAAGGGATATGAAATATCATCTACTAATTTACCTACATGATATAATTTAGGAATTGAAACCCTAACAAAGTCTTTCTGTCTACTCAGCATAGTCTTTCGATATAAAGAACCATTATATACTAATGGATATATATTCTTAATATAATCAACAACTAAAACTGAAAACCACTCCACTGTAATATTATTACCATGCAATACCCAATCAACATTCAACGATTTTAATAAATAATCAACTATAGGTAGTTTATCATTTTCAACTGCATACTGTAAAAGACTGAACTTACCCTTACAGATAAAAACATCAATTATATTGTATACAACAGTCTTAACATTATCATTACTATAATTATTAGACTGTAAAGAGTTAGCTAATCTATGTAAAAACCTACTATATTCTAACTCTTTATGTATATTAGGTTTAGAAGAATACTCTATCTTCCGTTGTTTTATTAAAAACCCATAAGAAAGCATTGCAATAAGATACGCAACTGGAATACCTTCAGAAATATAATACAATGTTAATAAATCAGCATTAGGTTTTGAAGTCTTAACAATATCAGACCAATTAATAGTGTCTTTACCCTTGACAATATACTGATATGTATTTACTATGTCATCACTAGCAGTATTCTCTATGAAAGAACCATAAAATAACACTGCCTGTGATTGTAATTTACAAGACAACGATACACACGAATCTATGAAACCCCTTACAGGATTATAACCACAAGAAATCATACCCATAACATCTGTTATAAACTCGTCTATATCTGATAACTCAGACTTTTGTCTAACAATAGTATATACAATAGAATTTGATTGACTATCAGGTAATGTACTCTCGTGCATATCTCTAAGAACAGTAACTATACTATTCTCAACCATCTCAATGTTAAACTTAACCATAGTCAAGAACATATTTATATTAAAATACTCAGGTAACTTTTTAACCTTAAATGATGATTTTATAATACTAGATATATTTCCTATAACAATATAATCACTTGTCACATTTAAACCTAAAGCAATATCACCATTTAAAACATTCACGGATAAACCTAAAATATTGACAAACTCAGCATCTGAATCTAAAACCTCAACCCTAAGATAATCGCTAACAACATCTAACTCTCTAATCTTTTTCTTCTCACTAACCTTAGCGAACTGTGTTGACCTTATAAAAAACTTATTTACATTACTCAAAGAATGTAATTCTTTAATCCAATCAACACTTATGTAGGTAACTTTATCTTTTGTGATAACATTATTCATCTTATAAGAATTTCTTCAACAATTTAGTACTCATCTTATGAACTAACATAAGAATCCTGCGTAACATTTTCTTATCAGTATCAATCTGTAACTCAGTACCTGTTAATGAAATAACATCAGTAATTCCGTCATCCTCAGCATCCCTAGTAATTAATTCTAAGGAGTTAATAGTACCATTCTCTACAGTATCTAACAAAGAATTTACAATGCCTGTATCTTTAACAGGTTTATACGCTTTGAACTTCTTATCATATGTCCTAACAACACTATCAAAGTATAAGTCCCTTTCATCTTTATCAGATAAATCATATGCACTAGGGTTTAATGAAGAATCGTCACTAGTCATATAACGTAATGCATCAATATTAGATAAAGCCTGTAATTCCTCATTAGACAATGTTTCAATATCACCCAAAGAATTTTGGTCAGTATTATCAACATTTGAAATAAGAATATCATTAAAGTTTTTAAACGCTTCAGCACTATCAATATTAAGCATTATATCACTAGCACCTTTGATAGCTAGATAATCAGTATATGCATGTGTCTTAACAATACCACTTAAAGAGAAACCAACAGCTGGCTGTTCAGCCAACTCAGTTGCGTTATCAAACTCTTCACTAGGATGCATCTCTCTAAACTCATACATATTTTTATATTGAGCGAAGAAATCAGTATCACCTAATTGCAACCTAGCAATATATGACAATGTATCTAAAGAACCCAATACAACTTTAACCCTAGAATATAAACCAGCGATTGTACCCCAATAATAGAATAGATATTTTAGTGTAACAAATACAATATCATCAACTGTCTCGTCAGAAACAGCCATATTTTGCACATTTACTTTTGATTTTACGATATTGTAAACAATACTATCAAAAACATCATTCTCTGTGCTAGAACCTTTGTCGCCAGTGTAATTTCTAACAATATCAGCAAGAACACTCTTAGACAATAAATCCATTGCTTCCTCTGTACTACTGATACCCATCTTCTTAACACCACTAGCTAAAGAGTATGCACCACCACACTTCAATGCTGTTGCTACAGCACGTGCAATGTCATAACCCATACCATTTTCGCTAAATACCTCATTAGCAATCTCTTTGGCTCTACCTCTTGAAATCTTACCCTTTGTTTGACCTCTGTCAAATTCACAGTTAGAATTAAGAATTAAATCCCTATTATACAAACTCTCAACACGAATAGAGCCACTATACGTTTTAATGTACACATTAAAATCATCAGACACATCCATACCTAAAAACTTATACGTATCGACTTGCTTATCTGTGTACACACAACATACCTCAGAACCCTCAGATAGACCATATTGTTTATCTAATTTAACAAATAAGTCGCTTATCGGAGTTGCGTTTACGTTGTACAACCTAGACTGACTCAATAACGTCTCGTAGATATCTTTTGCTTTTTTATTCTTAATATTTGTCTCTTTCAATTCTGGTAAATCAAAAACAGACGTTAAATTGTCACCAAAGACATCTTTGAATACTTTAGAATCTAGTCTATACTTTACTAAATATGTAGACACTAGAAATACTCCTTTACATCAAAAAACGCATTTAACGTATTAAACTTAATTAAATTTAGTACTAATCTTATATATAGTACCTATAATATTTACTTGTAACTACCTATGCCTACCCCTAGAAACACTTATTGCCTTATTTTTGTTTCTCATCCTAGCATTTCTACCTTTGGCTATATCTTTACCTAAACCATTCCATCTATTTTTATGTTTTGTTAAAGCTTCTTTACTCCGTAATTTAGATAAATTACTACTCTTTTTATCTCGTAAAGAACCAACTACTTTAGTTTTAAACAAGTCAGTTGTTATTTTATTGTTATTAAAAGACATAACAGATAAAACAGCTATCAAATGCTTACAGATAGTACCCTCTAGATTAGGATTCTTAATTTTAGGAAATCTGTTTTCTTTATCTAACCCATACCCCATATTCCAAGCCATATATTTATAACCTTTATATAGGAAATCCTCACAACTGCAATATACTGATAAATCACCATCAAGTAATAAACGTGTTATCTCAGACTTCTTAAAGTCTTTTAATGCTTTTATATCCTTAACATCATTCAACTTTATCTTTTGTTGATATTTCTTATTAGGTGTATATTGACTATTAGTTGTGAATTCAATACACCCATCATTGTTAACACCTTTGTATGTAGTCGTTAACTTTTTTGCTCTAGCTTTTCTTTTACTTTCAGCACCACTTAGCAACTCTTTCTTTGTTGCCTCATTAATAGATTGTAATGATTTACCCTCTTTTAGAAGTTTATCATATCTATTGTCAAAAGCTATTGCTTGATATTTTGTTAAGAAATCCTCATAATACCTAGCATCCCTATTTTTATCAATTAAAAAAGAAAAAGGAAGATACTCCTCATTTAGAATATCTTCCAAATCAAGGTTAAATGAATCTCTTGTACCTTTTTGTAACAAATTTTTTAAAGTCATCTTTACCTCTATCTAAACCATCATTAATGAATGTACCTAAAATAATGTATAATTCATTAATAGGATAATCATCAATGCTTCTATTATTTATTTGTGCCTCAATAATGTTATGTGTTAACAATGAACTACACGCTTTAAAACAAGAAATCTCATCCAAATCATCTGAATTAATGATTGAACGAATAACCCTACCAGGCTCTTTTTTAATTATAGCTTGTATCATATTCTTATCTAAACTTTCATCCCTCTCACCTTGCATTATACGTCTGCGTAAATCAGCAACTAAATCCATGTCGCCATCTAATATGGCTTGTTGTAATTCGTCAAATAAACTCATGAATATCTCCTCCTCATAGACAAATGCTTACGATTGTAATATGTATCAACATCTATTTCTTGTAATCTAACATCTCTATTGACATTCCTACTATCAGAAAATTCCTTATACTTAACACATTTACTATGACAACCAACAAATCTATCCCCACAATTAAAGCAAGGTGCATTTTTAATTTTTAAACTCATCTCAACCACCTAAAAAATAAAAAAAGATATATCGCATATAACTAATACTATTATATACGATATATCTTATAAAAACAACACTATTTAATTACCATGGAGCATCCTCTTCACCACTAGGTTCTTCAGTAGCGAATTCGCCCTCATCATAAGTACCATCCTCTAAAGCAGATAGAATGTCTTTAAATTTATCTGTTGCAACTTCATTCGCATCAATATTAGCAAGATTTAACATTGATTTAAGCCATTTAGCCTTATCAATGTAATCAGCATATGAGTCTAAGAAAGCACTACTAGAATCAATCATCTGTAGATTAGAAACAAACTCCTCAACCCTAGTTGATGTCTCACTAGTAGGTAATGGTCGCATATAAATCTTAAAAGCACCAATATCAGAACCACGTCCACGATATTTTAAGTAGTTTTCACATAAATCTGTAATACCATTAATTAAAATCTGTTGAACCCTTAAAATAGAACGTGCATACCTTAAATCCTGTTTAACAAGTGAATTGTTACCCATAGAACCCAATGATTCAGCAAAACCTAAATATTGTTTAGGAACTTTTAAACTTGCAAAAAGTTTATCTGTAAAATAATCAACGTCAACAATAGATTGAACATCAACACCATCACCAATGCTCTCAACAGTAACATCACCCTTACCATCTCTAGTAGGTAAATAAATGTTGCTATTAATTGGAACAGGTGATGGGTCAGACCTAAAACCTACACCCTTAGTCATTTTTGAATTAGCTTGAAATCTACGTCTAACATCAGAAAGCATTTGTTGTGTTTGACCGGCATTAGCGTTACCAACCTCAATCTTAACCAAATTAAACTGTGTTGAACGTGCAATACGTGATAATACAAGAATATTATCAATTAATGCATTAATCCTAAACATAGTCCTAGCACTATCTACAATAGAAGTACCCACTACTCTATAACATGTTACTTCCTCTTGTGTATTATCAGACTTCCTAACATTTAACTTAATCTTCTCACGTTTAGAAAGTTTAGAAGAAATGAAATGTACAAACTCATCACTCTTCTCAAATTTTGCACTACCACTCATCGTACCAGAAGTGAATTGACCAGCCTCTTGATAGCTACCCTTATCAAATAAGTAATCCTCATCCTCATAGCCTAGAATATTACCCATATACTCTATACGTGAAACTAGATAAGGATTGATAACGTCTTCATAGTACACAGACTTAATACCACTATTAGCAGAACCAGCGTAGTACTCTCTCCTTCTTAGCTTGAAATCACCATGCTTAACAATCTCATATGCCCAAGACCATACTCTATCATCAATCTTAATATTATTAATCAAGAAATCTTCTAAGAACTTTTTCAAACCCTCATCAGAAGATTCAATCATAATAACTTTATTTGTTGTCTCATCAGGAGTACATGCATCATCGGCAATAATCTCCATAGCAGAACCAATCACTGAATCCTTAGACATCTCTTCATTCTCAGCAAAAATCTCTTTTAAAGAGTAATCACCTCTAATGCCTTCAACAATTTGACCTAAAGTGTTTTTATCGTCTGTCCCTAGTAACTGTTGTAAATTGCTAGGAGATAGACTAACTGAACCCTCATTAATAGGTTTAGAGTGTATACTTTCAATATTACCATCAAAGAAAGTATTACCCCTATTATCCTCAACAATCTTAACCTCTCTAACAACATCATTAGGTACGCTTTCTTTTATTGTACCTACCTCATCGATAATGTCACTAGAAATGCTAGTATCTTGTAAACCCCTACGATTTACAAATAAATCATACCATGCCATATATACCCCAATCTAATAGAAACCATTAATCTCCATCTCTTCAATCATATCATCTATCTGTCTATCTATCATCTCTTCAACTGATATATCAGTTGGTGCATCTATACCAGCATATGAACCTATTCGATTAGCCATTAAGAAATCATTAAACGTACCATTATTACCCTCAGCATCAGATACAGTACCTTGTAACGCATTTTGAATAGCACCACACAAACTATCAGATACGTCCTTAGAACCTACCCTAGTCCCAGTAACACCATCATTACCCTTACCCTCATAGTCAACAAATCCATCATCTGTAACTACTTTAGGATGGTCAACTTTACGTCTTATCCTATCATGTAACAAATTAAGTAACTCATATCTAAGAATAGGATAATCGTATAGTTTTATACGTTTTTCATACATTATCTCTACTAAGTCTAGATAAGGTTTATCAGTTCTATCCACAGATAAATAACCTACGTTGAAACCCATTTCCTCTAGAATCTGTCTAGACTCCTCTGAGTTGAATATATCATATGTCAACTTACCTATCTTCATACCGATAACATTTACAAGATAAATAACAAAGTTACGTATTTTATAAATCGCTATCTTTTTAGGTGGTTTAGGTGGGTTAATACGTAACATAAAGTCAACCCCAAATACAGGCTTTTTAACACCATCTTCTTCTATGATATCATCAACATACACACATGATATACCAGTACTATCCGTCCTAAACGATTGGTCAATATGAAGATATCTAGGTCTTTCAGGATACTTTAATTTAAAATCATCTCTTAGATAATCCTTAACATTAATATCATCGCCTGTAGATATTACAATCTCTTTTGATACAAACGGGTGATGTCTATTTACATCTATACAATCTTGCAAGACCATAGGTGAACTAAATAATTTACCCTGTGAACCTGTAGATACACCACCAATATCTTGTAAAGACCTCAATAAGTTAGCCTCAAAACCATTCCTTAAATCTACAGGAACTTTTAAGAACTTAGTCTGCATATGAGGTGGTAATTCTTCTATAGCTTTATTAATGGATTCATAATCCTCTAAACCATCAATATACTTATGTTTAGACATACCCTCAGATACCCTATAGTTATTCACGTCATCTGTAGAATTAACTATATTAGCCTCTAAGTAGTTAGAACCCTTAAATACATAAAAGAACTTTTTACTAAAGTTCTTAGGCTTAACATCCCACTGAGCAGGGGCGGCAACTATAGTATGAGGGTCATTTCTAGACAACCTAATTTGACGTTCAGTAGCTGAATTTTCATACGTAGCAGATGATACCAAAATATTTAATGAGTGATTGATGCCACCATCTACGATAAAACGTGAGTTAGACCTATTTACGATGTTAGCATACAAGTCAGTTGCCTTTTCACTATCCTTAGACGGCCCATTACCACCCAAGAAGTTAGCTTCGTCAAGCATTGAACATATTACACTCATACCAATACTATCACTAGCACTTGAACCATATGCATATGATATCCCCTCAGGGAATACTAACAATGAATTCAATCTAGGATTCCTCTGAAAATTCTCATTGAAATAAGGTGAATTATCAATTAATGCCCTATACTCACCAAAACCAGTACGTTCAGCCTGTTTCTGATTGACCGAGAAATATAAGAACATAATATTTGTCTTAGACATTAAGTTAAACATAGCATTAATATTTCTGAAACACGATAACTCATACATCTTACGCATCATGATTAACTCGGCAACTGTATTATGTGATATAACACCATCAAAGCAATATGAATGGTCAGTATCTATAGTTAAATCATATGTATGTTCTTCATATGGCTCACTTATAGAAACAACTGTATCAAAGAAAATATCATCTATACATACTCTCTTTAGATAATCAGACTGTTCAATCCAATCTTTATAATATGAATGAAACTTCTTTAACTGTGTTAAAGACATGTTGTCCTGACTTCTAAAAGAAGTAAAACTAGAATGTTCTTTATGTATTACTAAATGATTTTTAGAATCTAAATCTCGTAATACCCTAACAACGTCAGGTACATTCATCCTATTATTTCTATCGCACTTACCACTGACAATATTTTCATAATATTCTTTTAGTCTTTCTTGTTTGAATGGTTCTAAGAAACCTATATTTTCATAATACCTAATATAAGACTCATTGTTAACAATAAGAAGATTATAGTATATATTATTTTCATACCCCTTAACTATTTTAGTATTAATTTTGTAATTAATACCATACATAGATAAAAGACTAGCCAAACCATATATGATTGATTTAGACTTTAAAATTATACTTATCTTACCATTCTTACCAACTGTACCATCTGCATCCATTAAGCCACGAATAAAAGCAGAAATAACTTCTTTTTTACACTCAAATATGAATTTAGGAATACCCTTAGTCTCAGCTGAATACCCAAATCCACTCTCAACAAGTTTAGTTGTATAGTCAGAATTATAACCCCTAATTGCAGAATATTTACCATCGACACTCTTCATATCTCGTGAATATGCTACTTTAAACCTAAACCCTTTTGATTTATAAACTGACTCAATAATCTCTCTTATCTCAACTAAAGAATCCTTTAACCCAACAGATAGACCATAATATGAGTTTTTGCCTTTCTCAACCCATCCATCACCTAAAAGATACCCAATAAAATAAGCCTCATTGATATCAAAATCTCTATCACCAAAAGGAGATTCCTTACGTGATAATACTATACTGTCATTAGGTAAAATATCAATGGTCTTAACCCACTCTATCTTACCATCTCTAACAACTCTATATTTGTGATTCATGGTGCTTCGTAAAATCCTACCACTTGATAGTGTTATATCATATACACTATCAACACCATTATCATATACATCTAGACAATCCTTAAAACCACTCTCAGCTAAAACCTTAAAACGTTTACCCTTATTGTGATACAAGTCATATAACTCTTGAATCTCTATTAATCCAAGAGAAGTAGGTATTTTTGTTTCCTTATGCTGACAGGATTTACCGACCCCAATTGAACCCGAGAGTATGACGGAATTAATCTTTTCATCGTCTTTTCTTGTATCCCTAAAAATATCAACTATAAAGTCTTTCCAATAAGGGTATATGCTCTTCTGGTCAGACCCCACATAATAGTCAGAATTAATCCAATCCTCAATCCTAACTATATCTCTTACCTGTTCAACTCTACCACTATCTTCCCTACGTTGCATCTCCTCTTGTAGAAGTTTTACAAAATAGTCTTTTTCCTTATCAGTCATAGCAGTATATGAACTAGAATCACCCAATAAATCTTCTAATCTAGCATTACTCATATATCAACCCTTTGACTTTGTAATTGCATATAAAATTTCTTTTAACTTATCACTAGGTACAGAAGATAACAACAACGAAAGCTTATCAATATCAGTAGAACCATCATTGTATTTTCTACGCTGTTCTTCCAATGCTAATGCTGTACGTTGATTAATCCTAGATAACTCAGCATACATTGTAAATGCCATCCTAACCCTACTCTCTAACTCATCTGGAGAAAGGTTCATAGCGGCAGATTCACTAAACAAAATCTCATTAGATGTATCTAGAAACTTTTGTAACTGTGCCATCAATGTAAAGTTATTTAGTGTATTATGTGTTAACCCATATTTAAACTTTACATCAGTCGCACTAACAAATCGATTTAAATCATCAGACGGTGCTAAATCTTTACCATCAATCCAATTCTCTAAATCTTGACTAACATCACCACTACCACTAGATAGACTTGTTGTACTATGCCTAGAACCATCCTCAATATCTAACACATCCATAGCTGACATTGTTGTCTTTAATGAAGTACTATTAGTATCCTCATCAATATCTTCTGTATCTTCACTACCTATTTGACTATCTTTAGTATCTTGTTTAACCTCTTCTTCCTCACCCTTAGCTAAGATAGAGATTAAATCATTATTATCCATAGGAGATACCATATTATAACTATATTACCTACTCTTTTAAAATTAACCCTCTTCTGACACTTCAGAAGTATCTTTATCACAACATACACTGTCAGATGAAGTCTCAACACTCTTCTTAACAGCATATGGTTCAATATTTTCTACAAAATTAACTAAAGCCTCACCCTCTAGTGTATCTTTAACACCTAAGGCATTGGCAACTGACAACACAATACGTCTTGTAGCTAACTCTGTCTTTTTATAAATATTACCAGCATTTACAATAGATGCATTAGAGAAATTCCATTTCTTAACATATGCATACATCTTGACATTATTAATTCCCCTCTCTAAAGCTTTATTGCTAGGAATATTAAAATTTGTACCACTACAAATATCGATGAATTTTAAATAATCGTCACCCAACATATATTTAACAAACTCTAGAACAGGATTACCAATAGAAACACTTAAATACTCAGCATATAAATCTTTCTCTTCATCACTCATAGTAATTGTAGAAATAGAACCATAAGAACTCATAATACCCCATCCTTAAATAATGAACTCAACTCTCGTTGTCGCATCTCCCAAAAAAGTAATCCAACAACACGATTAACAATATCATTACTGCATTTTAATTGACTACCTACATCATGAGAAATATACCCATCCAACTTAAAACCATAAGATTTTAACTTAGCAATAACCTTATCTTCCAAAGCATCACCAAAACACTTAAACCTCATACAGATTAAATGCACTAGACTATAATCTACAGATGCTACTTCATCTTCAAAGTAGTAATCTAAACTACCACCATCATCAAAAGTTGTGTCAAAATCTACTGTGTCAAACTTATTCTTATGATATAAGAAGTTGTGCATGTCATTCCTCATACCAGTGTATAAGAATGTACACAAATTCCCTTTATCACTTCTAAAATTATCACTATGAATCATTCTCACAGCTTTTAAAACACCAATAGAAACTAAATCTTCTTTATCTTCCCTACTGGCATAGAAATGCTTCCTTACTATAATCTCAGCTAATGTTATTAACTTAGTAGAAAGCACCTCTTCATCTAACAAATCATCTTCGTAAAGTTGTAAAGCCATCTCTTTAATACCCCAAATTTTAAATATAGACTGTTAATTAGAAAATGTAACTACTAATTACCATTATAACACAAAAAGTGCAGATATTAAATACCTACACTTTTCATTATTATTTATATGTAATTGTTAAGACTTACTAATAATTGTATCAATAAAGCTATATTTACTATCTAACTCAGCCTTTAGAACTTCTAATGGGTCTAAGTTGTCATGTAAAATCATATCGATATTATTTTTAGAGAAACCACTCATAATAACCAATCCATTATCATTTTTCTGTAATGGTACTGTGTTATTATAAGAAGAAACATTCCAAAATACCAACTTAGGTAACTTGTAGCCAACTGATTCAAACTTCTTAGCAATCTTTTCAAATAAAGTATCATTGTCTGGTCTTGTACCCATAGCAGAATTGAACTGCATATCAGATACAACCAAAACAGTACTAGGTAAATCCTTAGCATCTACTTTATTCTTAATAGAAGTCTCTAGAATTAAGTCAAACACACTTTCAACATTAGTTGTAGACCAATCATCATACTCATCTAACACAGAAAGCTTATCACTTAACGTATTACATTTACTTAAATCAACAACTTCTGGTGAATCACTAAATGTAATGAATTTATCTTTATAGTATTCAGATTTATTATGCTGTGTAGTATAAATTGTCAATGCATCAGCAATATCTAACACAGAAACATTTGTACCAAAAGCACTAGTTGTCATAGAACCACTACCATCACGTACCACCAAGATATCACTATAATCTTTAGGTACTTCCTGAGCATCCCACAAAGCCTCTAATGTTTCATCAAATTCGATATCCCATCTATTTTTATACTTACTGATAATGTCATATAAGTACATTTTGCCAGCATTAATCTTAACATTACCATTAGATAAATCCTCTAAATACTTAGAACGTCTTTCAGGGTCATGTTTGATAAACGCATTACGATAAACTAGGTTAGCCTTAGAAGTAACACCTTGATAATTAATCTCGCCCCATTGATTGTTAGACATTTTACGTTCAACCACATCAATGTTCTTACGTAAAGTAGATAGCATTTTACGATAAGACTTAGATGACATGCCCAAAGCTTTTCTAAATCTAGTAGCTAATTTTTTAGTTTTACGTGAAGTAGTATTTTCAGATGGCAACCACTTAGCCAACAATGAAATGCTTTCGCCACTTTTATCTAATAAAATATCTTCACTTAGTTGATATTTTAAATAGTTAAAAATATAGCCTTTAGAATTTTCATTTGTTGTGTTATCCCACACATAAATCAAGTCATCAAAACGACCTAATTCCTGTAATTTTTTAGTTTGTAACAACGCAAAAACTAACTCAGGCACATTACTAGCAATCTCAGTTAGAATTAGTCGATAAGAAGAACGCTCACCTAAACCCTCATTAATATCACGTAGATACATCAACCACTTCATTGTGTAGTTAGCATCTTCCATAACTGATTCTTTAAATAAAGAAAGAATAGTATCTAATGCAATTAAATTACTATTAGATAAATACTCAATAGCTTTATTACGCAACAAAGGTACTGAGTTGTTTAAATCTAACAAAGCACTACCTGTTGTTTTATAAGAAACAGCACCATTTGTAGTTGTAGTCTTTACATTGTTTTTTAGTAATTCCATAAAATCATTCATAACAAATCTCCTCTGTAATTAATGAACGTAACTAGGTAGAATTAACCCTACCTCTAATAATCTATCTGTAAAGAGTTTAGCATACTTCTCTATCATATTACGTAACTCTTTAAGAAAAGCTAGTAAATCTTTAGTTCCACTATAAGTCTCAGTAAAAATTGTTAATTGAAACATATAGTAGCCTAACAGTTTATTATGCATCTCATTATAAGACAAACCCTCAATAATAAAGTTTTCAGGTAGATTCATAATACTCTCAAAATCTTTCTTGAAAATACAATTACTTATCTCTTCAAGAGTTGCCTCAAAGCCTACTGCATTTGTCTCTAGAATTTCATCTAAAGTATATGTCTCTTTTAATGTACTTGTCTCTTTTTCATTATTTTCAGACATAAAAAAACCACCTCTTATGCTAAATCATACCACTTACACTATCTTTAAGATTATACAATCAAACTACGATTTTTTAATACCAGACCCCAAATCAATAGAAATCTTATATAAAATTGTGATATGACCTTATACTAGCACAAGAAGTGGTTCAGTTTAATAGTAGCATAATCTACCATCGTTTCTTCTTTTTCATTCATCATAAAGATAATAGCTGTACGGGTCTATTATTTAAAAGGAGATTAAATTATGAACAAGACTCAGGCATTTTTATTTTTCAAAGCATAAAAATTTTTTAGGATTGCTGTATGAGTCTTTTATAACTTTTACCCCACTATATATAATTTTATCACTATATTTTATACAAGACTCAATTAATGTATACCCAACATAAATTAGCTGTATGAGTCTTTAAAATATAATTTTTTTACGTAACAAGATGCCTTGTATCTAATGGATTGGCAGATATGTTTAATATTGCTGTACGCATCTTTATTTACATTTGATAATTATTACTAAGTTAGGTACAACATAGGAGTGAAAAAAAATCATGTAGACTATGTGTTGTTATGTACATACTATATGCTGTACCTAACCCTTGACTATATATTAACACAAACACTAAACATATGCAAGTATTAATTACAAAAATTTACTAAACTTTATCACCTAACAGGTCTTCCATACTTACTAGCTACAGATTGAACAGAACCAACACCACTCTGTGAGCGTTTCTTTTCTAAAGCACCTTGCACAACCTTATACATGTTAAGTAATGTAGCTTGTGTATATGGTATATCAACAAACATATTTTTTACCCACGTGGACATATAACATTGAGCAATAATATTGAAATCACTACCATATGTATCTACCAATCTCTTGATATCTTTATGCCTACAATCAAACCCACAGAAAGAACGTAAACTTTCAGTCATAACAATAGACCAATCAGACTGTAGATTATCTTTAGGAATACTCAATAAATCATTGATATTAGATAATACAGCATCTTTATCATTCTTATATGTAGCAATTAAATAATCACAGAATAGTGTTACAGATGATTTAATGCTATCCTTGAAATCTTCCTCACCTAATAAAATGTATTTATCTAGTAACATATGTGCATTACGCATATGACCTCCAGACCTATCAGCTATCAACAACTTAATCTCTTCTGAAAGATTTAAACCTCTATCATCTGATACCTTAGTTAAGTTATCTACAATAGCCTCTACTGGAACATCATTGAAATTAATCTCTAATGCCCTACTACGTATAGTCGGTAGTAACTTTTGAGGGTCTGTTGTAGCCAAGATATAAATAGTCTTACCTTTAGTCTCTTCAAACATTTTGAGCATGGCTGCCTGAGCTTGACTGGAGACAGTGTGGGTCTCGTCCAACACGACAATTCTCCAATAATCCCCAAAAGAAACAGTAAAGATATCACGTAATTTTTTAATCTCCTCAACATTACCTACAACAGTAGAGTCAAACTCATAATAGAAAGGCGAGTTTAATAAATCATAATTCTCATCTTTAATATTATTTAACTCTCTACCAACAATACGTGATGCAGTCGTATTATGATTAATCAACCCATTAGCTGTAAACGTATGTGTACCCTCAACTGTCAAGTCATATACGTCATACTCATTATACAATTCTTTCTTAGAAGAAACCCTAACAAACATATAATCTTCTAATAGTTGACTATATCCCTTAATAGTTCTATTCTTATTAACATCTATACCAAGAACCTGAGCAACCCCAACTAACTTATAATAAGAATCTACTGACATAGTTTTAGTTCTCTTATTATTAATAAATCTAAAGTCACTTTCTCTCATGTGCATATAATTAGATAGTGGTAAATTATTTAAGTTATTACCATCTTTAATTAACTGATACATCTTATCAGCAATAAACCTTGTATACTCATCATTAGGTATTTTTAACTTACTACATCTATAATTAACACAGCCCTCAAAAAAGTAACGAACCAACCCTAAATCAGAAAATAAACTTTCAAAAGCTTTATGTCTACTGGCAGAATCTGCTATCTTTAAGTCATATAAACTACCACTAACAGCATCAACACGTGTAACAATACCAAGTAAATAGAATAGTTGTTGTAAATCTCTTGCCACACTCTCTGTGAAATTACCAAATTTAAATTCAAACCCTTTACGATAATACGCACATACAACAGACAAGAAACCACAAATAAACTCTCTATTTGATGAAAATACAAATTCAGGTATTGTAACAACATCTGTAAAGAAGTCTTTTATGTATCTACTCAAACTAGTTTTAATACATATACCCTTATTATCTACTATACTATAGTAATCCTCTTTTAAACCTTTTGAGAGATACTCAACATTAGTAGATGCTATGATAACACCATCAAAGTAGTAATCATTCACATAGCCATAAGACAATATATTGAAAAATAAAGTCCCTAAGAAATACCCCTTATCTCTTTCAGAAATATCATCTTTCATAAATTCATATGTCTTAGATTTATTATCAAACAAGATATCATGTTTTAACGGAATAGCAACAAAGTCATCTGTTGTAATGTCTTTAAGCTTTTTCCACTGTAAACCACCCTTACCACCATACACCTTAACCCTATGATTATATGTACCCCTAATCTTAAAGCTAGGTGAACTAATCTCAACTACCTTTTTCTTACCACCATAGTAATAATATGTAGCTGTACTTCCAACAACTTTAATATTCTGAGGTGATATATCCATAAAACCCTCTTCATCATATTCAGGGTTTTGTACTAACTCATCAATTCTTTTATATCCGTCACTAGTATGAACTCTTGTATCACCTGTAACGCACTTGCCAGTACCAAAGCTACCACAAAATAATAATACTTTAGGTGCGTTTTCTGGGTTTTTAATAATCGCCTTTATTAGACGTTTAGCCTCTTCTTGACCAGCCATATCGTCTAATGTCTTAGGACGTAACTCTTGACTTAGCATATAATCTCCTAACTGTAGTTTTCAATATAATTCATATTTATTTCTTTTACTAGATATGATGTATCAACATTAGATAATACACTAGAAACATCACTTCCAACAATATACTTCTTAGACCTTATATTCTGCAAAACAGAAATAGGTATGACTAGATAATCTGATTCCAACTTTTTATTTCTAAATTGAAACCCCTTAAAACAAACTACTACCTTATTAGTAACAGTCCACCACTTAGGTACTAGAAACTTTCTATTAATTCCATGTATTAAAATGTTACACATTGTATCTGTTATATCATCTACACTGTCAATCATACCTACAATAGCTTTATTAACATATCTATCTTTCACACTCAATCACCTCTCACAAGATACCACATTAAACATAGTTAATCTATTATTAATATAACATATATAC
>vSAG-108-M3-contig7
ACAGGTTATACGTTTGAGCCTTCTAAAAATAAATTCCATGCTGTAACATCTCATGATGAAGTTGTTCAATTACATGGAACGCTGAAAGGCGCGATACGTTAAAAGAAAAAGAAGACAAATTTCAATCAATTATCAAGATTGGACGTACGCATTTACAAGATGCAACTCCTATTAAACTAGGCCAAGAAATTAGTGGATGGCGTTATATGTTAGATAAATGTGAAGAACTACTATCTGAATCTAAAAAGCACATTTTAAGATTAGCTATAGGTGGTACGGCTGTTGGCACTGGTATCAATGCTCATCCAGAATTTGGCAATAAAGTAGCTAAATACATCTCTGAAAATACAGGTTATACGTTTGAGCCTTCTAAAAATAAATTCCATGCTGTAACATCTCATGATGAAGTTGTTCAATTACATGGAACGCTGAAAGGCGCGATACGTTAAAAGAAAAAGAAGACAAATTTCAATC
>vSAG-108-M3-contig12
CTCTACGTCCAAAGCGGGAATTGATATGTTTACAAAATCTGTTGGGTTGGAACAGGAATCAGCCGAGCATCCTGTTACGATTCTCTCATTTTCACCAGGTGTTATGGATACCGAAATGCAATCAGTGATTCGAAAAACAAAGCAAGAGGATTTCACAGAGGTTGAGCAATTTATTGAGTTTAATGATAAAGGAATGCTAAGATCTCCTGAATTCGTTGCAGGGGTCATCTTAGACCTTATTTTTAATCAAGAGCTTATCAATGGTCATGTATATGATATAAAATCATTTGTATAATCTTAGTCCCCTTCAAAGAGGTTTGCAGCCTCTGTATTGAAGGGGCTATTTTTGTGCCAAAATAGACGATTCAATACAGTGTCTTTTAT
>vSAG-92-D8-contig1
CAAAGTCTACAAGAAAATAAATTAATTATTTTTGAATAAAAAAATGCGCCGGCGGAGAAAATTTTTAACCTCGTCAAAAATTGCGTCTTATTTTTTTATATGATATATTTAATTTGTTAAAAGTTAATATTTATTTTTCATTTTTTTACTCTCCTTTTAAGATAAAAATTTTCAATAGTCTTTTTTTACAATTAATTTTTAACATTTTAGACCTCCTTATTTTATATAAATGGAGAGGCGACTTAAAACGTTGCCTCTCAAAAATTGCAATTTAATTTTTAATAGTGTACAATTTTAATGCATAATTAAATCACCTCCTTTCAAATTTTGATTATTCATATTTATGCACTCCTTTTTAAGAAGTTGAGCTTGTCGCGAGGCTCGACTTTTTTTATTGCAAAAATTTTCTTGACAAAATGTATTTTATAATGTATACTTTAAAAGTGAAAGAAAACTAAACAAAGGAGATGAAAAATGAAGGTTATAGATAAAGAAAAACAAAATTTAGAAAAAATAATGGCTGCTAGAAACATTATATATTCTAACTTAAAAGGCAACATTATTTTTACTTTAGTTAAAAAAGCTAAAGATGTTCCAGGAATGGATTTTAAACATTTAGATTTTATGACTGAAAAAATAGTTGATAAACTATCAAAAGAATCATTAAGTGAAACATTAAAAGATTCAATAGATATAGTTGAAATGAGAATAAATAATACTGAAAAATTACAACTATTAATTGATGAAATTACAAATATTGAATTTTTAAAGAATCTAATGATAGATTATCAAAGAGAAAAATCTAAATTTGATGCTGAAAAATTCCAAGAAGGACATGAAATATTATTTGGAGAAACAAGGGTGAATAAGATATGATAATAGACCAAGATAAATTATTAAAAATAATAGACGAATTAGTAAAATCAACTGAAGTTACTACAGTAGATGAAATGAGAAAAAAGATTCAAGGAAGAGAAATTAATATAATTTTTGAAGCTGAAAAGCTTGATTTATTTTCTGCCAGTTTACTATCTGCATTTTTTATAAAATATATAGATATAGATTTTCCTAGTAAATATATTAGTGATACAGGAAAATCATTTGACAAAGATTTAATTGTCTCGATACATAGAGTTAATAATGTAACTTATGAATTAACTGATGTTGATAATCATAAAATCAGAGTTCCAAAAAATGAAATTACTTGTACTGTAGCAAAAGCTCCTTTAGATACTTTATTAAGTTTGTTAAATTAAGAGATAAAATTTTATCTCTTTTTTTTATTTTTTCACTTGACAAAATAAATTTTATAGTTTATAATTTGTTTATAGAAAATAAAAATATTGAGGTGAAAAAATGGCGTTAATAATTGAACCAAAAAAGAAAAGTAGAAAGGAAGTGAAAGCTATTTCTGCTTTATTAGATAATGAAACATTTGATAAAATGGAAGAATTATGTAGTTTTTACAAAATATCAAAAGCTGAATTAGTTAGACAATTTGTTTTACAAGAGTATGATTATTTAAAAGATAAAGGGAAAATAGGTGATTAACAATGAATGAAATTTTTGATTTTAACGGAACGTTGGTTATCAGTAGCAGAATTATTGCTAATGAGTTAGGTAAGTTACATAAAAATATTATTAGAGATATTGAAAAGATATTAAAAAATTCAACCGACTCAAATTTGAGCTCGTTAATAATATCTAGTATTTACAAGGATAAAAAAGGTGAAGAAAGAAAAGAATACCTTTTAACAAAAGATGGTTTTATACTTTATATGTTTAATATTCAAGGATATAACGATTTTAAGTTAAAGTACATAAATAAGTTCAATGAAATGGAAAATGCAATCAAAAATAATAATTTCATTACAGAAGATGAAAGACTTATACTTAATATAGTAAAGTCTAAAACTGAAGCTGAAAGAACTTACTATATGTCTGAATATGAAAAGAAAGTAGAAAAAGTAAAAGAAGAAAATGAAGATTTAAAACATGAAGTAAATGTTTATAACTCTTATTTATTATCTCGTATAAAAATGGATATTAAATATACAACTGGTGAATTAGCTAAAACTTATGGAATAAAAGCTAATCCAATGCATAAAATATTAAAAGATTTTGGAATTATAGAATCTAAAGTTCACGATGAAACACAAAGAAAATATTGGGTTTTTACTAAAAATTATGAAGATAAATATAATAAATATGCAAAGTTAGAAACTATGAGATTACATAATATACCATATCTTGTTTGGTTAGAAGAAGGAATAAATTATATTTTTACATTCTTTTTAAGAAATCATATGTTAGATAAAGATAACAATTTAGTAGAAACAACAAGTCTTGTAAAGTATAACGATGAAGATTTTAAAAGAAAAATTAAATTTTCTAAATATACTTTATTTGGTGATTATTAAAAAGGTGTGATGTTTTATGTTTGAATTAACAATGAGTGCAATTTTTTTAACTAAGTTAATAACGTTTTCTGGATATATTGCTTTAATTTCATTAAACGCCATTATGTTATTTTCTTTATATGTATCATATAAAATTAAAAAGTATGATAGTTTTTGGTTTTATACAATTTTAATACTTACAATTATTTTAATCATGCTTCAGCTATATATATTTGGAATAATAAAAATAACAATAAGATAAGAGGACTTAAGTTTCCTCTTTTTTTAATTTTATTATATGATATAAAATAAAAAACCAAGAGAGGTGAGTAAAATAAAATATTATTTTAATCTATTTAAAGATAATGAAACCAATAATATAATATACGAAGAACAAAAAGTTATTAAAACAAATTTAACTTTTTTTAATTTGAAATTTTAACTTTTAACAAATTAAATATATCATATAAAAAAATAAGACGCAATTTTTGACGAGGTTAAAAATTTTCTCCGCCGGCGCATTTTTTTATTCAAAAATAATTAATTTATTTTCTTGTAGACTTTGTTGAATATCAATAACTCTTTGATTTGTACTACCTCTCCATTTAATATCTAGGCTTTTTTGTTCTAATATAAACTTACCATCTATTAAAACATCACATAGTTTTATTAATTTTAATTTTTTTTCATCAGATAATATTTCTTCAAAAGTATAACCACTCCAAATCCATATATTAATCCATGGACATTTTTCTTTTACTTTATTTATAAAATCACATAATGGTTCTGTATTATCTTTATAAGTAGGGTCTCCTCCTAATAAACTTAAACCACTAACTGTTCCTTTGTATTTTGTTAGATAATTTATAATTTCATTTATTTGAATATCAGTAAATTCTTTTCCGTGATTTTTATTCCAAGTTTCTTGATTAAAACAGCCTTTACATGCGTGACTACAACCACTTACAAATAAACTTACTCTTATACCTTTTCCATTAATCATATCATTATATTTAATTCCAGAATAATTCATTTAATTCACCAGATTTTATTTATTATATTTTAATTCGTATAATTCTTTTAACATTTCTAACAATAGCTCATGGTCTTTATAACAACCACATTTTTTATCAAGTTCTAAAAGTTTTTCAGAACAATGTTTTATAGAATCTTCTAAATCTTGTTTTGTATAATTCATTTTTTTACCTCCTAGTTTTTAATCTAAAAAGCCAGTAAATAATACTGGCTTTAAATTCCAAGATTACCCCACGATAATCTAATGTCCTTAAGGACTGTTTTACTCGAGCAATATTATTATATCAAAGAAAATATATATTGTAAACATTTAATTAGTAATATTCCAACAATAAATATTAAAGTAACTATTATTTCTTCTTTATTGTTCATTTTGAATATGTTTTACTCTATTAATTACTTCTTGTTGCTTACCTTTATTAAATGCACGAGCATTTGGTTGACTAAGGTAACCACACACACGTCTAATTACCGACATTTGAGTACCATCATGGTTTCCACAATTAGGACAAGTAAACCCTTCTTTTGAAGCAGTAAATTCTCCTTTATAACCACAGATATGGCATTTATCTACAGGTTGATTTATTCCCATATAATGAATTCCAACACTCTTTGCATATTTTAATATATCTTTAACAGCATCTAAATTATTTTTTAAACTATCTGTTTCTATATAACTAATATGTCCACCAGCTGCTAATTTATGACCAGGAGCTTCTAGTCTTAATTTTTCAAAAGGACTTATGTTTATTCTTGAAGAAACATGGAAAGAGTTATCATAGTAACCTTTATCTGTTATTCCTTCAATTGGACCAAATTCTTTAAGGTCTAAACTAGCGAATCTATCGCATAATGATTCTGACAATTATACCCCATCTTTCGATGTATTTATTTAGGGTTTAGACTATATCTTACTCTCATTGAGAGCCCTCGCTTTTCCAAATATATAAATATATCTGTACTCTACTCACTTCCATCTTTTGATGTGTTTTCGATAGTCGTTAGAGATTTATTTAATTATTTTCTTCTACTCTTTCAAACAATATATTATTTACAGGTTTTTTGCTTCTTATAGAATAAGAAACATTTGCTTGTTGTATTCCAAAAAACAAACCAGCTTCTTTTTGAGAATTAAAAATTTTAATCTCGTTATTAAAAATAGCTTTTACTTTTGTTTTTATTTTTGGTATGTATTTTACTTCAAATTCAAAATTTTGTTTTTCTGAATTTTCAAAGTAAAACTCTTTATTTATTGTAGCGAAATAATAACCTTTTCTTCCTTTTTTTGTTTTATCCAAAACTTTATGTATAGATGATTTAGAAAAGTTTTTAATTCTTCTTTCTGCTTCAGAAATTGAGCCATATACTCCTATAAGTTCATGTTCGTTATTATAGCAAGCTATAGGCATAGATTGTGAATCTTCAATTCCTATATCATTAATCATTAGGCCATCATCTACTGCTTTTTGAGTATTTTCTTTTACTGTAGTCCAATATAAATTCTCAATACTGTTGTTTGTTTTATTATTATCTAAATGTCCAACTATTGTATTGATTTCTGGATTGTCGTTTTCAATCCAAGCTAAAGCTACAATTCTATGAACTCTATTTACAGGTTTTACTCCATCTTCATAATAAACGTTACAATATACATATCCATTACGTTTATTTATTCGACTTTTTATTAATCTATAACCTTTGTTTTCATATAACCTATAAATATTTCCTGTTTTTCCTACAAAATAATTTTTAGAACCTTTTATTGGTTTTATTTCTTCTATATTGTTTTCTTGATAATAGTACATAAGAACACTTCCTTTTTTTATGAGTTTTCTTCAGTGTACCATAAAGTTAAAAATAATTAAAATTTACTACGGTATCGGCATGTCATAAAGGTTTAGCTTTTCTTACCAGCTTATTACGCTTGACCGTTTAACGAGGTTTTCATCTTAGTATCACTACTAAGCGGCCCACATATGTTTAGGCGTAGAATATAATGCGAATCCTATATTAGTTTCTTTCTTAAATTCAGCAACTTTATTTGAAATGTATTCTAATATCTTAAATGTCTTTTTATGAATTTCTTCATCTTCTGAAAAATCTTTACCATATAATAATTGAGAAACTTCACTTAATCCTATATATCCTATAGAAATAGTTGCGTATCCTCCATATAATAAATCTTTAATTGTTTCTCCTGGTTTCTTTTCACAAATAGCTCCATTTTGCCACATTATAGGAGCAACATCTGAAGTTGTTTTAGACAAATAGTCTATTCTAAATAAGCTATTTTCTTTTGCTAGTTCTAACATTCTATCTAATTCTTTATAGAATCCTTCTTCGTTTCCTTTATTTTTAATAGCTATTCTTGGTAAATTAATAGTTGTAGCACCTACATTAAATCTTCCAGCATATTTTGGTTTTCCTTGTTCATCAATCCATCTACTTAAGAAGGCTCTACACAATATACACGTTGTTTTCACAACACCATTAAGGTTGTATATCAGACTATATCTTCTACTGTTCTAGTAGCAATTCCACTTCGAGTAGTATTAATCTCTACTCTAACCAGCTTCTCTACATTCACTGGATAGTCGTTACACTTTCGTTTTTTAAACGCTTAGCACGGTATTACCATATCCTAAAATTAGGACTTAGGCTCGCTTACATCCCCAATTATATCCATATAATTAAACTTATTACTAAGGGGGAAACCGTTAGCCTTATATATAAAATATAAGACACCTCTTTAATATGAGTTCAGAATTGTTGGGCCGATTTATTGACCCATAGGTACGACGATTGCGCGTTCTTTTATTTCTAATTCACTAGGAAATAATATATCAGGATAAATTGATTTAGTCATACACTCAAATGCTAATAATGATATATCGTAATTAGGGTCTTCTTCGTTAAAGTTATGACCATCCCACATTGTATAAACTATTTTAGGAAAAATAGCAGTTTCTTTTTTAGGACCAAAACCAGCCATTCTTGTTTTTAAAACATATTTTTGAACTAATTTTCCTTCCCAAGATGTTTCAGTTCCTATACTTACTGTTGTAAAAGGAGTTTGCACTACTCCAAAAGTGGACTATCTCTTCATCTGCATAAGCAGAGTTGCACGCTTCGATTTAAGGGGGTCTCACCCACTTACGTAATTTCTTATCATAAGCCCTACTCCTGTTGTCTTTTTATTTATACTGTTCAGACCAATGGGATAGTCTCTACACCTTCCTTTTTTAAGGAGTGGCACGGTATTCGGTTTAACCATTCACCGTTAGCATGATTTTTTAATCACACACCGTATTTCTACGTTCACGCAACACCTCTTAGAATCACTTCTAAGACGAGCCAAAGTTAACCATTTACAGTTGATAATGAATTGATTTCGTACTCCAATCCTTGCATAGCTTGTTTAACTGATTCTTCTGTCATATCACAAGCATACTTATAAGCTTTAGGATATCTTTTTTGACATTCTTCATTATCATGTTCTATTATTTCTAAATCACATTCTTCTATTCCAGAAATATATTTTAATCCATTAATATAATGTTTTCTAAAGCTCTTTTTAATATAAGGAACTAACGTTCTATCTAAATAAGGAACTGTACATCCTCCAAAAGTATTAGATGAAACAGAAGCCACTATTTGTACTATATGTCCAACAGCTACTTCTACAGAATTAGGTTCTGACATAAGAGCGTTACCAATTTTACATCCACCTTTCAACATATTTTCTATATTTATTAATTCACAATTGGTGATTTGGAAAACAAGATAATCTAAATCATGTATATGCAATTCTCCTTTTATATGAGCTTCTGCTAAATGTTTAGGTAATACTTTATTTAAATAAAATTCTTTTGAACTTATTCCAGCAAGTAAATCTCTTTGAACTGAAATAGTTTTAGCATCTTTATTAGCGTTTTCATTTAGTATACTAGAATCATTAGCATCTACTAAGTTGGATATTTTTTTATAAATACTCTGCTCTTTATTTCTTAAATCTTCTTTTAATGTTCTATAACTTTGATATGCCATAGCTACATCTTTATCAGAAGAACTCATTAGTTTTTTTACAACCAAATCTTGTATTTCTTCTACTGAAATATCTTTATTTATTTCTTCTATTTGATGTGATATTTTATTTATTAATTCTAAATTAGGTTCTTTAGGTAGAGATTTATATGCAGCACTAATTGCTCTCTCTATTTTTTCTTTATCAAAATTCATAACTGTTCCATTACGTTTAAAAACTTTTTTCATAAAATCATGTCCTTTCTAGTTAATAAAAGGCTACTTTCCTGAAATGCAGAAAAATAGCCGTATTGTGTTGTTTTTTTACGTTAATAAATTATAACATTTTAGAGGAAAATTTCAAGTTAAATATTTTTAAAAACGCGTTCAAGTTTTTCAACAATTTCTTTTGAAAGATTAGTTTTAAACTCGTTTGTTTTTTTAGTTTTAGGCTTGATTATTTTTATCTTTTTTAATTCTCCTTGTTTAACTTTTATAGACATTTATTAATCCTCTTTTATATTACACAATTCTTTAAAATAAGGAATTGTTAAACACCATTTACAGAATTCTCTCCATTCAGTTAATTTATGTTCTTTTCTCTGATTATACATATTTCTTAAAGACATCATAGAACAAGTTACTCTTGCTGTTAATAAAACTCCAGTAGGAGTACTATGTAGTAATTGCAAGTATTTTTCTTTTGTAGGTTCAGCAAGATATTCTTTTCTAATTGTATCCCATAGTTCTATTATTCTTGTGTCTGTATCTTTAGAAAAATGTTTAATATCAAAACTGGCGATTTTATGGGCCGTTGAGGCACTTGAAACTATAGGACTGAAAATATATCTCTCCCATTCAGTCCATACCTTAACTGGTAAAGTAATATCAAAGTTAACCATTACTCCTTTTAAAAAATTGTTTTCTCCAGCACCTATTGGATGGTCACAAAGTCTTTTCATTCTGTTTTTAAGTTTCTCATCAGTTTCTGTATAATCAACAATAGGCCTCATTGGAAAACCACTAGCTATTAAACTAGATTTTAAATCATACATTTTAGCATTAGATATAAAATTATCAATGCCTTGTAATTCATAATAATCTTTTAATTCCATATTCATCATCTCCTTATTTACCAACTCCTTATTTATCATAATCTCCGATTTCTTCCGTGTATTGACTTTTAATTAATTGTCTTAAAACTTCTGTTCTAGTCAATCCATTTTTTTCTGCAATAAAAGTTAACCAATCTATTACATCTTTTTCTATTCTAAAAGTAATAGTAGTAAACTTATCTTCCTTTACTGGTTTTTTTAATTTCATATTATCACTTCCTTTTATTTGTTATAATACAATTATAAACTATAAAGTGTAAAAAGTCAAGAAAATTTTTAATAAAAATAAAAAAAAGACTAGATTTTTTTCTAGTCTGTTATTGTGCTTTTACTAGGACGGCGTATGTTCTATTCCGTTTATTCCTTTCCGTAAAAGCCACTTGTAAGATTGAAACCATTATCGAACATACAAGGATAATGTGTGTCGTTACAACTTCCTCTTACTTAAGTTTTGTATAACTATTATAAATTATTTATTTTAAAATGTCAAGAAAATTTTTAAAATCTTGAAAACTATAATATTTCTCATTTATTTCTAATATAGGCGCTGACATGATTCTTGATTTTGAACCAACAATCATAAGTTCTTTTTCATTTTGAACTTCTTCAAATTCAATTCCTTTATTAGTAAGTATCCATTTTAATTCATTACAGTTTGAGCAGTTTTCTCTTGAATATACTTTTATCATTATTATAACACTTCCTTTGGTAATTTATCTTGTAATCTTTTTAACTCTTTTACTTTTTTTATAAAATCTTTAACATCAATTATTACATCACGACCTTTTTTAAAGTCTGAGTTTTGTTCTTTAGTTAAAGGGATATACTTATGAATTGTATCACATAATTTTAAATTTATCTTTTCAAGATGTTCTTTAGCTACATAAAAAGAATCTTTATCATCTTTCATTTTATTAGAATCTAACAAAGTATATACTTCATGAAATAACATATAGTTTTCACTTAAATCATCGTAACTAAAAGTACAAAGATTTCTATCTAGTAATAATAACAAGAAGAATGCT
>vSAG-92-D8-contig7
CATATGATAAGAACAATGCAATTTATTATTTCTTAACATAAAATGCCATCCGAATGTACATGGTACACGTTCGCCTAGCGAAGCTGCTGTAAGATCTTCTGGAAACCATATTGGGATATAACACTGTCTAGTAGTAGGTTCTTTTTTAAGAAGCTCAACTGCAGTATTTAGATTAGCTATGTTAAATCTTATCCCTTTGGTAATCAATCCTCTCCTTGCTTTATCCCCGTTATTTTGCCATAACCTTTCTGGATATGAATGAGAAAAAACCTCATCACTACTTAAATATTTGTCTGTATCTTTTAACCACATTGTGTGGGATGGGGGAGGATTATAAGGTATACCTGATACCCTTTCATCAAAATGAATATCTGCCCACGGTTGAGTAGCTTCTAAAAGATCTGAAGCTTCTTCTTTTGTATTAACCAATGGAACAACTAGATCAGCATGGAGTATTTCTAGGAAAGATGGGTGTTTAGTAT
>vSAG-92-D8-contig9
CTTGTAATGCTATTTTTGCTAATCCAAACCAAGCCATTAGTTACCCTTTCCATTTGTTTTTGGTTTCATGCCAGCAATTTTAAGTCGGTTGGCATTTGCCATTTCTTGTTTTTCAATTGATGTATCAGCTCTTAATTCAGATAGTTCTTCATTTTGTTTAAGTTTCTCATCTTGATTTTGTTGATTCATCATGGCCTTCATGTTCTCAAGATTCATTCGTTCTTGAGCTTCATTTCTTTTAGCTTCATTGTCCATTGCTCTAATATCAAGTTCTCTTGATCTTAGTTTAGCAATTGGATCATTGTCAAACTGAGAAGTAATTTTCTTCTCTTCCTTCATAAAGTCTTCCATCATTTCTGCAATCAATACTGCTTTTCTTGCTTCAATCTTATCTTTTGTTTGTTGTATCTGTGCATGAATTTGTTGCATTTCAGGTGTATTAGCTGCAG
>vSAG-92-D8-contig11
CCTCATATGACTCCTATTGAAGATCTTGTTCTAGATGGTGGAGTTAAGGGAGCCAGACAAGCAATACTCGCCCTAAGATCCCTAAGTGACATGCTCGCAGGTCAATCACCCACTGCAGTTGACGTAACTGTCAAATGGGACGGAGCTCCCGCCGCATTCGCAGGAATAGATCCTTCTGATGGCCAATTTTTTGTAGCCAAGAAAGGGATTTTTGCAAAAAACCCTAAAGTATATAAATCCCATCAAGATATTGAGGATGATACTTCAGGTGATCTATCCAAAAAGCTTATATTAGCTTTTGATAACCTAAAAGACCTAGGTATAACAGGCGTTATACAGGGGGATTTTATGTATGATCGAGGAGATCTAAAAGTAGAAAAGATAGATGGACAAAAATATTTGACATTCCATCCTAACACTATTGCTT
>vSAG-92-D8-contig14
TCTCTAACTACTATTAGGGATACAGATATGAGTTAGAAGTGAAAGGGGGTGCCCAGCGTACTATAGACGTTAGGAGTCCACGGCATCCTCAGTTGTGTGTAGGTGAATGCTTTTAAAGGTGCATCAGGTGCCACGCATCCTGTACTGGCAGAAGCAGTCACACAGTTTCAATCTTTAGCTTATAAAGAATTATTACCATCAGGCGGACCCGTTAGAACACAAATTCTTGGAATGCCTACACCGCAAAAAGAATCACAGTCACAACGTGTTAAAGATTACATGAATTATCAAATTATGGATCAGATGAAAGAATACGAAGCAGAATTTGATCAAATGTTATTTTATTTACCGCTTGCAGGATCAGCGTTTAAAAAAGTTTATTATGATGACATTATGCAAAGAGCGGTGTCTAAG
>vSAG-92-D8-contig17
ATATTAAAATATGCAAAGAGTGTTGGAATTCATTATATGCAGCCTCTTATACACATCTCCGAGCCCACGAGACCGAGGCTGACATCGTATGCCGTCTTCTGCTTGAAAAAAAAAAATGGCATGTTTATCCCGTTTCCAAGAAAATCCTCAGAGCGGCCCAAATATCAACTTGCAGATTCTACAGAAAGTGTGTTTGGAAACTGCTCCATCGGAAGGCCACAAAGTCGTCCAAATATCCACTTGCAGATTCTACAAAAAGAGTGTTTGAAAGCTGAACTATGAAAGCAAGGTTCAAGTCTGTGAGTTGAATGCAAACATCACAAAGATGTTTCTCAGAATGCTTCCGTGTAGTTCTGGGATGTTTATCCCGTTTACAACGAAATCCTCA
>vSAG-92-D8-contig19
AGAAGGGTTTGACCCTAATTCTCCCGAATACTATGCAGAAATAGACAAACGAATAAGAGTTGACTTTCCACATAAATTTGGTAATACTAATTCACAGGAATCGACTAAACCGACACAAACAGTAGCTTCAGCGAAGCGAAGTGTTCAATCTGGTCGCAAAACTGTGAAAAGATGTTAGGATCGGCAACTGGCAGAATATCTACGCGGTCGTCAAAGTCAGTTTTCATAATTTGTCTCTGTCCTCCGGCAACATCGTATGGATATACGGGCGGTAGATAAAGTTTGAATACTCTTGATAATAAATTAAATTCTCTTTTCATGCCAGCATACAATCTTTTGTGTATGGCTGACATAACTCTTGAACCTCTCTCCAACATAGC
>vSAG-97-B22
CCTTCAGAATGCACACCCTGCCGGTACTTGTCACGGATTTACGCTGCATTGCAGCATTTCTCCCCTTCGGGCCGCTCGGAAAGGCGGCAAAGTGCGCCCAGTTGCACAATCAGAAGCCATTCAGATCACGCTTGTCTGCCCCGATTTGAGTCGGGCCAGATCAACCTGCGGCTGCGCTGCGGGAAAGAATGGGTTTTATGACACGGCAAACCCCGGCCCGAGAAATCGCGCCGGGGTTGTGCGTTCTAGGGCCGCGCAGCGCGGCTCGGTCATGGCGCGGTGAACCGTGCAATGCAGCAAAGGTTCCAGGACGCGAAAGGCCCTCGCAACCATGCCAGGTGCAAGGGCCTCCCATGAAGGATGTTCGACGAGTCCTCACCGCAACCGATGGTCCATCGACCTGGACGACCTCGACCGCTGGACGGCCCAGAGGCCGCTCAGCGCGGGCAGGGGCGCCAATGGGCGATTTCAAAGGGGCGAGGTGCCGGAACCCTCCCAGATGCCTCTCAGAAGCTCTCAGAGCGCCGCTGAGGGGCCTCATGGGTCTGAAGCTACCCACGCCCGCCTAGAGGCTCTTGAGGCTCTGTGCGGCGCTCTGAGGGCCGAGATTGAGGATCTCCGGGGACAGGTCCGGGAACTGGCAGGAACCGGAACGGCTTCCTCCCCGGCTCCTGCCCCAGAAGCCAAGCGCCGCTTGTGGCCCTTCTCGGCCAAGTCCTGATCTGCTGCCATGCGGGGCGCTGCGGGAGCCAAGCCACCCCCCCTATTCCCCAGCAAAATCCAACCGTTCCACAGGCGCAAACGGCCAAGTTTTCCACAAGAGGGTAAGGGAGATATATCTATCTCTTATCTAGGTGAGCCGGATCCTGCTTTTCCGCCCGTAGCTTAGGCTTGCAATAAGTCGCACAACATGCGACCACTAGGTCGCACAACATGCGACCTATCGAGGGACAGATGAAGCCAGCGAAAGATGCCTTCGCGGCGGCGATCGAGAGGGCCGAAAAGAGCCTGAAACGCCGCGCCCGCGGACCCGCCCCGGAGACCCCGCAGGAGCGGGGCCACACAGTCACCAAGCTATCCGATGAACGGGCCAAGAAGCGGCGCGAGGAAGCCCGCCAGATCGTTGCTCAAGCCCGCCGCCTCGGCCTCGATCCCGACACCCTCGCCAAGATCGACAGCGCCGCCAAAGCCCATGCCAAAAGCTCTGAAAACTGGATTTTCGTGATGCTAGGACCGAAAGAAAACGCTGCCGTGGTCCGCTGGATCAACCAGCACTCCAAGCGCCCGCACAAGGCACAAGAGCTTTGGGCCACCCTGCTCGAACATCTCCGCATGGATACCGGCGAGATCATGGCCACGCGGCAGCAGCTGGCGGAGCGTGTCGGAATTACCCCCCGCGATCTCTCCAGCACGATGAGCGAGCTTGCCTCGATCAACGCGATCCGCCGCGAGAAGGAAGGCCGGACCGTCCGCTACTTCCTAAATCCCGGCATTGCCACGCACATTCCGAACGCCTCGGCCCGCAAGGCCGCCCGAGAAGGCGCCGGCCCCCTCCTGCGGATCATGGAAGGCGGAAAGCCGTAGCGCCTGGAACCTTGGCCATCCGGCCCGGTTCAGGTGCGGTGAGGACTCGTCGAACATCCTTCATGGGAGGCCCTTGCACCCAGCCTGGTTGTGAGGGCCTTTCGCGTCCTGGAACCTTTGCCCCTGTGCCTGGTTTAGCGCGCCATGAACAAACCACCGCGCCGCCGCCCGTCCCGTCCGAAGGCCCCGCCCGCCCTGCCGCCGCGCTTGCAGGAACTGGCCCGGCAGCTTGCGGAAGCCCTGCACGAGGCGCGGCGCAAGGCGGCTGCGCGGCCCTAGAACGCACAACCCCGGCGCGATTTCTCGGGCCGGGGTTTGCCGTGTCATAAAACCCATTCTTTCCCGCAGCGCAGCCGCAGGTTGATCTGGCCCGACTCAAATCGGGGCAGACAAGCGTGATCTGAATGGCTTCTGATTGTGCAACTGGGCGCACTTTGCCGCCTTTCCGAGCGGCCCGAAGGGGAGAAATGCTGCAATGCAGCGTAAATCCGTGACAAGTACCGGCAGGGTGTGCATTCTGAAGG
>vSAG-97-K1-contig1
AGTGGTCTTGTTTGGGCGTTAAGCCTTCACTTTTTTGTCCAAACAGCCGATGAATAAGGCGTTGCTGTTTGGTGATGGCGTCAGTGAGCGCTTGGTTAATGCGAGCAAGCTTAGCTTCGTATTGCTGCCTTTGAGCGTCCATTTGTTGTTGGTATTGCTGTTTGAGTTGCGCTGCTTGCTGTTGGTAATGTTGTTTTTGTGCGTCAAGTTGCTGTTGAAGCTGAGCGTTTTGGGCTAATAAATCAGCGTAGCTTGGGGCAGTTGGGTCGGATGGGTGGGCGGTGGTCATGGCATGAGTTTGCCATAACCGCCCTGCATTGTCAGTAAATAGGTGGTGATAGTTGAGATTTAGCGGGTTTATGATAAAGGCAGGTTAGGTCAGCGGGGTGAGTATGTCTTTGCCTAGGTTGTGCCAAGGCAGTCCACTAATCAGGGCGTGAAATTGCTCGTGGCTGATGGTGAGTCCTGTGGTTGGGTTAGGTGCACTGTGATGTCGCATGAGACGTTCGCCAAGTCCGTGAAATCTGCCATCATCTAGAGTTCGGGTGCATAGCCAAATGCCCAGTCCATCATGAATGAGCACTTTTAGCCGGGTGCCTGTTTTGTTGTAAAATAGGTAGGCACAGTTTGGACGGATGCCTGGGTGGTGCTGTAGGATGAAGGCGAATAATTTGTTACTGCCACTTCGCATGTCCATGGGAGTGGTGGATAGCCATATTTGTTGGGGGTTGATAAGGGGGTTCATTGTAGCCCTCGCAGTAATTCAATAAGGCTGTAATTGTCAATTTGGTCGATGGTGAGTTTTATGGGCGTCCCGTTATGGCTGGGAATTTGTAGTTCTATGCCTGTGATGGTTTGACCTAAGGCAGTTGCTTGTGGTGTTTGTTCGTGATGGCTTCTAGATTGCAGGGTGATAGGCAGAAAGACAGGCTCATGTTCAATGAGGTTAATATCGAAGTTTGGGTTGGCTAATGGTTGAGTTGCTGCGATTTTCTCGTCTCTGGCAGCTTTTATCCATTTCTGCAATAAGTTTGGGTTAATGCCATGACCTTGAGCTAGCCTCGCTATCGAGCGTTCGCCTGTTAAGGCTTGTTCTACGAGATAGGCCTTGAGTTCTTTGCTGTACGTTCGTCGCTTCGGTTTGGTTATGTCTATTTGTGCCATTCTAGTGCCCACTTCATTTTTTAGTGGGCACTATCTCTTATTTTTTAGGACTGTGATAGATGGAATGGTCGGATGCTTACTGAGAATTTTACCATGAGTTTAATCGGTTATGCCCGAGTGTCAACGTCGGAAGGGAAACAACTCCTTGACCGTCAAGTTGATGCGTTAAAAGAAATCGGCTGTGAGCGAATTTTTGAAGACAAAGCATCAGGCAGTAATTCCCAACGTAAAGGATTGGATGATTGTCTGAACTATTTGCGGAAAGGCGATGTACTAGTTGTACTTGATTTGGATAGGTTAGGGCGGTTAGCCAGTGACCTGATTAAACTCATTGATGAGCTGGCAGAAAAAGATATTGGCTTTAAAGCGATTAACTCGCCGATGGATACCACAACACCTGCAGGACGGGCGTTTTTACAGATTCAAGCCGCTTTTGCAGAGATGGAGCGCAATATTATTCACCAGCGGGTGAAAGAAGGGATTGCGGCTGCTAGGGCTCGTGGTCGTAAAGGCGGAAGACCTAGAATTATGACGGCAGAGAAACTTCGCTATGCCCAGCATCTGATGCAAGACCAAACCAAAAGTATACCTGCGATTTGTAAAGAGCTGGGTGATATTCCGAGCAGTACGCTGTACCATTATGTGACGGCGAAAGGGGAGTTGAAAAAAGCGGGGGTGGATTTAATAAGTAAACTCGATTAATTTCAAAATTTTGGGAAGTTTCAGTTTTTCAAAATTCTAAAAGCGATTGTTGGCTAGTATATTTTGTATTATAATGCAATGTATTACATATTGAAGGTTTGCTATTTACACGGTTGTCGAAACGGAAAGCTTTAAAGTTGAGATTGCTGAACTATTAGATTTGGATGATCGATTGGCTTTCTTTACTTACCTTTCACAAAATCCATTAAAAGGTGATGTGATTCAACATGGCAAAGGTTTACGTAAAATTCGTTGGGCAACCAGTGGTAAAGGTAAGTCGGGTGGGGTTCGAGTTATTTACTACAATATGCTAGATGATGGACTGATAGTTTGTCTAGCTGTGTATGCCAAAAATGAAAAAGAAAATATTTCTGCCCAAGAATTAAAATCTTTGAAAAATGAAAAACAAGGAAACTAATCATGAAACCTGTGTAAGCCCCCGACCATCCCACCTATTTCACCGTAAACTAAAGCGAGATAATGTCCATGATTTTCAGTAAATGGACATTAACATGGCAACCAACAAACCCAGACGCAAGACCTACAGTGACGAATTCAAAGAATTTCTAGTCCAAGAAGCGATAAGCTCAGGACGGTCTATTGCCAGCATAGCCAGAGACAACGGCATCAACCAGAATCTCTTACACAACTGGAAACGAGAACAAAAAGCCAAACAAGCCCAAACCGACCAAATACCCGCACTTATTGACAATGACGCTTACCGCAATACACCAACATTCATCCCTGTCAGTGTACAGCCAAAACCAAACCGTGAGCAAATCACCGATTTCATCACATCTAGGTCATCAGTCCTGACAGGTATAGAACTACAAATTCCCAGCCATAACGGGACGCCCATAAAACTCACCATCGACCAAATTGACAATTACAGCCTTATTGAATTACTGCGGGGGCTACAATGAACCCCCTTATCAACCCCCAACAAATTTGGCTATCCACCACTCCCATGGACATGCGAAGTGGCAGTAATAAACTACTCGCCTTCATCCTACAGCACCACCCAGGCATCCGCCCAAACTGTGCCTACCTATTTTACAACAAAGCAGGCACCCGGCTAAAAATACTCATCCATGACGGCCTGGGCATATGGCTATGCACCCGAGCACTGGATGATGGCAAATTTCACGGACTTGGCGAACGTCTCATGCGACATCACAGCCTAACCAACCCAACCACAGGACTTACCATTAGTCATGAGCAATTTAACGCCTTGGTTAGTGGACTGTCTTGGCATAACCTAGGCAAAGATATACTCACCCCGCTTACCTGACTTTAGCATAAAGCCGCTAAATCTCAACTATCACCGCCTATTTACTGACAATGCAGAGCGGTTATGGCAAACTCATACCATGACCACCGCCCACCCATCCGACCCAACTGCGCCAAGCTATGCTGATTTATTAGCCCAAAACGCTCGGCTTCAACAGCAGCTTGACGCACAAAAACAACATTACCAACAGCAAGCAGCGCAACTCAAACAGCAATACCAACAACAAATGGACGCTCAAAGGCAGCAATACGAAGCTAAGCTTGCTCGCATTAACCAAGAGCTCACTGACGCCATCACCAAACAGCAACGTCTTATCCATCGGCTGTTTGGGCAAAAAAGCGAAGGCTTAACCCCCAAACAAGACCACC
>vSAG-97-K1-contig2
TAAACAAAGAAACCGCCCTAGAAGACCTAGCCTTGCTTGAACAAGCGCATGACAACTTCTTAGCCAATCTTAGCGATGACGAGCGAGCCAAACTGGTTGCTAGCAAGCCGATTAACACACACAACGCTAGCACAGACATTCAATCCAAAAAGCCGACTCAGCCCAAACGACAAAAACGCATCGTTATTCCTGACAACCTTGACATTCACACTATCATCCACGAACCACCGTCAATTACCTGTGAGTGTGGCTGTCAAATGACGCAAATGGGTCAAGATGTTCAAGACAAACTTGGATTTAAGCCAAAGCAGTTTTATCGTGAGCGGCATGTTTACCCTAAATACACCTGCCGTAACGCTGCGTGCAACCGTGAAAAGCTGGTTCAAGCCAAAACCGACGCCCAAATCATCGATAAAAGCGTTGCGACGCCTGCGCTACTGGCTCATGTGCTTATCAGTAAATACGCTGACCATCTGCCTTTATACCGCCAAAGCCTGATTTATCAGCGAAGCGGGGTGTATTTATCTGATTCGACCTTAGCCGATTGGGTGGGACGTTGTGGGGTACAGCTTGGGTTTTTAGTTAATCGCTTAATCAAGCTTATACTTACCCAACCAATTGTGCATGCCGATGAAACCCCTGTGAAGATTTTAAACACTTACGGTACCAAAGATATTAAGGGCAAGCTAAAACAAGGCTATGTCTGGGCGTATGTGACACCACAGCATAGCCCAATCAAGGCGGTAGTGTATGACTTTGCCCAAGGTCGGGGTAGTGAGCATCCCAATGCGTTTTTAAACGGCTTTAAGGGCAAACTTATTTGCGACGGCTATAACGGCTACAAGCCATTATTTGGGCGAGGGGTGATTGAAGTGGGTTGTATGGCACATGCCAGGCGTAAGTTTCATGAGCTGCATGTGACAGGGCAGAGTCTTATTAGCATTGAGGCATTAGAACTGTTTCAAACACTGTATGCCGTTGAACGTGAGATTGATGAGCAGTTTGAGAGAAACCAAACGCCAATGCCCAGAGATGCTCAAATAGTTAGGCAAGTCAGGCAAGAGAAGGCAAAACCAGTTGCGGATAAACTTTATGCGTGGTTACAACAGAAACGCTTAGGCACGACTAAGAATGCCAGTATTACTAAGGCAATTGAGTATTGTTTGAAACGGTGGCAGGCTCTGACACGTTATCTTGAGGATGGCAATTTACCGATTGATAATAATTGGGCAGAAAATCAGATGCGTCCATGGGCGTTAGGCAGAAAGAATTGGTTGTTTGCAGGGTCGCTTGAGAGCGGTCAGCGGGCGGCGAATGTTATGTCGCTTGTCCAGTCAGCTAGGCTTAATGGGCTTGACCCCTATGCGTATTTGGCAGATGTGTTGAGTCGTCTGCCGACGCATCCTGATAGCCAGATTGATGAGCTGCTACCACATGTCTGGATACCACCTCAATAGGGGTATGGTCGGGGGCTTACAATTCTCACGATAAATAATATTTTATATATCTTATCATAATTAGATTTATTTGGCTTTATCGTGAAATGAACCTAATAAAAAAGCGCCAAATTGGCGCTTATTTACAAACTCACGAAAAACAATTATTTTAACTATCAGCGTGAGCGCTTAGCTCATAGCTTTGACTGCGCCCAGATTCCGCAGATTTAACCATTACACCTTTTTCTACTAAGTCATTAATGTCTCTCAATGCTGTATCTGATGATGTTTTGGTCATGGCTGCCCATTTCTTGGTGGTCAATTTACCAAAGAAGTCGCCCCACAATCGATTAATCATCATCACTTGGCGTTCATTAAACGTTGTATACCGATGCGTATGCCAAAATTGGGCTTTATCAACCGTTCTTTGGGTACGAGTGAGTGCCATCGTTAAAGCCTGTCCTAGCGTTTGTAAAAACCAAACCAACCAGTCTGTCACTGACGTTAAGCCTTTTTGAGTGGATTCCAAAATCTTATAATACTCTGACCGAGTTGCTAAAATTTGCGCTGACATACTATAGAAACGCCTGGCACTGCCATCGCTTTTAGCGAGCATACGCTCGGTAATCGCCCGAGTTAAACGCCCATTGCCATCTTCAAAGGGGTGCAGGGTCACAAACCATAAATGTGCAATACCGGCTTTTAAGGTTAAATCTAAATCTGATTGCTCCTCATTATACCAAGCAATAAATTTAGCCAATTCATCTGGCAATAGTTGTGCTGCTGGTGCTTCAAAATGCACTTTAGTGCGACCATAGCCTCCTGATACCACTTGCATGGCACCTGTACGATCATCTCGAAGTCTGCCCGCTTGTATTTTATATAGCCCACTAAAACCCGTGGGAAATAACGCCCGATGCCAAGCAAAGATTTCATCGAGCGTCAGTGGTTGGTTAAAATAAAAACTGGCTCTTAACATCATCTCTACAATAGCATCGATTTCTCGAGTGGGTGTTACCAGGGTATCCGGGTTGTATAGGTGTTCAATACCTAAATGCCGAGCAACCGATGAGCGTACCTGCTCCTTATTGAGTATCTCCCCTTCTATCTCAGACGTTTTAATCACTTCAAGCGTCACAGCGTCCAATTGGGCTTCAAGCGGCAACTCAAAACCCAAGCTTTGCATTTGACCAAGTAGTTTACCTTGTAATAGACGCACATTAGCGACCAATGGTAATAACTGATTATTATCAATTTGCCAATCGGTCCAATTAGGATAGTCGTGAATGTATTTTTTATACAGCATTTATAGATAATAATAAAAAGTAGATGCGGTAATTATATCAAACAATTACCGCAAAATATGCGGAGAATAATTGATTTTATATTGGTTGATTTTTGTTTATTCATTAGATTCCAACAACCAATCCACAATATAAATCAGTGGAATACCGTCAATTTGGCGACGCTCATCATACTTTCCTGTAATGACTATCTTTTTATGATTATCTCGTATATGTAATAAATTATCCGTTTCATGGGTATTGTCTGGGATTTGATAAGTCACTTGCACATACAGCAATTCATCCGCCCTGCGAGCCACAAAATCAATTTCTTTACTGTCTAAACGACCCACATCTAGTGTATAGCCCCGTCTCAACAGTTCTAAAAACACAATATTTTCCAACCGATTGGCATAATTTGCCGCTTTTTTACCAATTGCATGACGCCTTAAGCCATTATCGACAATAAAGTACTTAGCATTCGTCTTAAGATACCCCTTACCTCGAATATCATATTGCTGCACCTTATAGAACAAAAACGCATTTTCTAATAACTCAAGATATTTATTAATG
>vSAG-97-K1-contig5
AGTTAGAAAAGACAAAGAGGACATTATATAATGGTAAAAGGCCTTGTCCAACAGGAAAATATCACAGTCTTAAACATATATACACCTAACACTGGAGCTCCCAAATTTATAGAACAATTTCTGCTATGAAATGAGATACACAGCAATACAATAATAGTGGGGGACTCCAATACTCCACTGACAGCACTAGACAGGTCATCAAGACAGAAAGTCAACAAAGAAACAATGGATTTAAACTACACCTTGGAATAAATGGACTTAACAGATATATAAAGAACATTCCATCTAATAACTGAAGAATACATGTTCTATTCAACAGTGCATGGATGCTTCTCCAAGATAGACCATATGATAGGCCACAAAATGAGACTCTATAAATTTAAGAAAATCAAAATTATATCAAGCACTCTCTCTGACCCCAATGGAATAAAACTGGAAATCAACTCCAAAAAGGACCTCAAAACCATGCAAAAACATGGAAATTAAATAACCTGCTCCTAAATGATCATTGGGCCAAAAACAAAATCAAGATGGAAATTAAAAAATTCTTCAGACTGAACGACAATGGTGATACAATCTATCAAAACCTCCGGGATACAGCAAAGGCAGTGCTAAGAGGAAAGTTCACAGCCCTAAACACCTACATTAAAATGACCAAAAGAGCACAAACTGACATCCTAAGGTCACACCTCAAGGAACTAGAGAAACAAGAACAAAACAAACCCAAACCCAGCAGAAGAACAGAAATAACCAAGATCAGAACAGAACTAAATAAAATTGAAACAATAAAAAAATTCAAAGGATAAATGAAACAAAAAGCTGGTTCTTTGAAAAGATAAATAGAATTGATAGACCATTAACAAGATTAACCAAGAAAAGAAGAGAGAAAATCCAAATAACCTCAATAAGAAACAAAATGGGAAATGTTACAACTGACACCACAGAAATACGAAAGATCATTCAAGGCTACTACGAACAACTTTATGCACATAAACTTGAAAACCTGGAAAAGATAGATACATTCCTAGAAAAATACAACCCTCCTAGCTTAAATCAGGAAGAATTACATACCCTAAACAGACCAATAAAAAGCAGTGAGATTGAAATGATAGTTTTAAAATTACCAACAAAATAAGTCCAGGATCAGACAGATTCACAGCAGAATTATACCAGACATTCAAAGAAGGATTGGTACCAATCCTATTGATAG
>vSAG-97-K1-contig6
AATTCAGAAGTTTAGTTATCAAGCTAATCAGGGAGGCACCAGAGAAAGGCAAAGCCCAATGCAAGGAAATCCAAAAAACAATACAGGAAGTGAAGGGAGAAATATTCAAGGAAATAGATAGCTTAAAGAAAAAAACAATCAAAACTTCAGGAAACATTGGATACACTTATAGAAATGCAAAATGCTCCAGAAAATCTCAGCAATAGAATTGAACAAGTAGAAGAAAGGAATTCAGAGCTTGAAGACGAGATCTTCAAATTAACCCAATCCAACAAAGACAAAGAAAAAAGAATAAGAAAATATGAACAAAGCCGCCAAGAAGTCTGTGATTCTGTTAAATGACCAAACCTAAGAATAATTGGTGTTCCTGAGGAAGAAGAGAAATCTAGAAGTTTGGAAAATATATTTGGGGGAATAATCAAGGAAAACTTTCTGGCCTTGCTAGAGACCTAGACATCCAAATACAAGAAGCACAAAGAAAACCTGGGAAATTCGTTGCAAAAAGATTATCACCTAGGAGAAGACATTTATGCAGCCAAAAAACACATGAAAAAATGCTCATCATCACTGGCCATCAGAGAAATGCAAATCAAAACCACAATGAGATACTATCTCACACCAGTTAGAATGGCAATCATTAAAAAGTCAGGAAACAACAGGTGCTGGAGAGGATGTGGAGAAATAGGAACACTTTTACACTGTTGGTGGGACTGTAAACTAGTTCAACCATTGTGGAAGTCAGTGTGGCGATTCCTCAGGGATCTAGAACTAGAAATACCATTTGACCCAGCCATCCCATTACTGGGTATATACCCAAAGGACTATAAATCATGCTGCTATAAAGACACATGCACACGTATGTTTATTGCGGCATTATTCACGATAGCAAACACTTGGAACCAACCCAAATGTCCAACAATGATAGATTGGATTAAGAAAATGTGGCACATATACACCATGGAATACTATGCAGCCATAAAAAATGATGATTTCATGTCCTTTGTAGGGACATGGATGAAATTGGAAATCATCATTCTCAGTAAACTATCGCAAGAACAAAAAACCAAA
>vSAG-97-K2-contig1
CCGACATTGAAGGTCTCCGACCTTCCCGCCCCAAGCGGTTCATTACGGCAGCCCAGCGAAACGATGGCCTTGCTAGCATCAAGGTCGATGTCAGACAGTCTATCAAGAAGTTGAGTCAGTATGGCCGCTGATCTGTCGCCCTCGAAATCGGCATGCGCGCGGTGATCCTCGATCGTCAGAAGAATCGTATTGTCCCAGCAACGCAGGTCGATCACGAAGCCATCAGGGATGGTCAATTTGGCCAGCATTTCCTTGGAGGTAAAGCCTTCCAGCGTGCCCATCTGCACTTCCCTTTTTGATTCGTGTGCCTGATCCTGAAGGTTTTAAGTCGTTAGTGCTGAGGTAAGAGATTAACTCTAACACACTCGCTTGGGTTGCATATGCATGATTGGTCTCGCCCATTGGCTCGTGGTAGAACGACGAGCGCGAGATCGACAGCAGGCGGCACTGCGCGCCGATCGACAGCGCAGGATGGCCCCGCTCAATCATCCCGCGCCTCACTTGCCGGTCCACGGCTTGAGCTTTCTGGACAAAAAATCATTGGCAACAGCCAGCTCCCCGATCTTGGCATGCAGCGACCGGACAGTTTCCTCGTCGACCTCCGCAGGCTTCCGGCTGCCGCTCTCGAAGATATCCGCGGCGCCGTCCAGCAGCGCTTTCTTCCACTGATGGATCATCGTCGGATGCACACCGTATTCGGCAGCCAATTCAGATACTGTGCGTTCGCCCTTCAGGGCTTCAAGGCGCGCGTGGCGCTTGAAGCCCGCGTCATGGTTCCTGCGCTTCCTCATGTTCTGATCTCCTCGTCCTTGGAGACCAGCAGACGTCAGATCGTAGCTTCCGTCACTGTCCGATTTCGGGGGAGTAGCTCACACTTCTTGGCAAGCGCCCGCAGCGAGACATAACGGCAGGTTCTGGACCTTCACGACGTCAAGATCTGCCGCAGCCAACCGGCTGCGAGCCACAGAACCTGCATTGCAATCTGGGTTGGGAAACTGATCCCCTGCCCCTCTAGCGAATGCTCTTTGCGGCGAGGCCGCGTGAACCTATCGCAATTTAAAGAGGGGAAAAATCAACGATGTTGTGACCTTGTGTTGCCGGACGGTCCATCAGCCCTGCTTTGTTCACATGCGCAAGGATACCCTCCAGCTCCCGCATTTGGAGATGGACCCGCCAAGCAATGTCACTCTGCTCTTCAGGGGTCATCTGAATGCGCTCGATATTGGCGCGGCAGAGCATGACCGTGGTGTTCGCGGCGGCGAGGTTGCTCACAAGTGCCGTGTGTGTGGTGATGCGGTAGGTCATAGGTCCGTTCCTCCCAAGATGTTTTCCCGGACCACCGCAAGCTGCACGTTGCCCGAACGCCCTTGCCTGGATGACCCCGCGCCCATCAATCATTCTCAATGGTTAACAGCCGATTACTGCGCTGCGGAGATGGCCGCCGAGGCCGGGCCAGCAGACGACTGATCTGAACCAGCCGCGCCCCTAGAAAGGCCAGCGCCCCGCCCAGCAGCAAACTGCACCATCCTCCGGCAACATAGCCAAAGGCTACCATGCCCCAGGATGCACCCGTGGCGACCAGATAAGTCGCCGTGCCAAAAGACCCGGCCAGGATCAGCAACAACACAACCACAATCATGAGACCGCTCCACTATCAGTCGGCAGACGGACCCTCTGTGCCAGTCCAGCAAGAAAGGTTGCTCAATAGAGCTTCTAAGCCAGAAGACTGCCAGCCCAACCACACACGCCATTGCCAAAGGTTAAGCGCAGCAAAGGCCAGAAGAGTGTGATCAAGAAAAAATCACGACCGCCTCAAGAGAGATTCTTATAGTTAATTCATCTTAGGGTTGCTTAAGCATTTTTCAAGACAACATTTGAATATGCATATTGTTGATCTTGGTAAGCCATTGGTCATGAGGCAAGAGCGGTCTGAAGCGCAGGCTGAAGGTCATCTAGCTGGCACTGGCAAGGCTAAGCCCATTCGGGATCTGGGGCGTCATAGCCCATAATCATCTCCCAAGCCCCGGTCATGCCCGCGCCGCTCTCGTTCGCGGACCCTTTCTTGCTCCCTGACGCGTTCGGCCTCCTGCCGCTCTTTGGCCAGGCGCTCCTGCTGCAAGCTGGCGACGCGCTCGGCCGCCGCATCCAGGTCGATGCTCCGCGCCGCTTCGCGCAACCGCTCGGCCAGGCTCCTGGCGCTTTCCGGCTCCCGCGTCAGGCTACGGTCTGGGGAAGGTCGATCCTGATGGGCTTCCCAGGCTGCCCGCAGCTGCGCTGCGAGGTCGACACGGCTATCCCTGGTGTGATCAGGTGTCTGACGCCTGCCGTGGCGGGCAGACGCCAGATCCTGTCCCTCGTCGCGAACTGCGCCGCGATCGGGGCTAGCATGGGCAAGCTCATGCCCGGGCGTCAAGCGCTCCATGGTCCGCCCGAGCCACTCCCGCACCTGGCCCGACAGCCGCTCCGCCACCCGCGCCACCTCAAGGGCCTGCGCCTTGACCTCGCGCCACAACTGGACCGCCGCGACCTCGACGCCGCGCTCCTTCAGCTGCCAGGCGCCGGGGGACAGTTGCGGCAGCGGCCGCCGGTCCAGTTCCACCGCCCGCACCGTCTCGCGCAGGGCCAGGGCCTCGTCGCCCCGCTCCCGCGCCTGCACAGAGCGTTCCAGGGCCTCCTCGCGCTGCGCCTCTAGCGTCCGGTGGTCGATCCGCATCTCATGGCCGCATCGCTCAAGGGCGCAGTTGCTGTCCCGCGCCCATGCCTCACGCCATCCTTCCAGCATCTCGACCGCATTCCAGTCGCGGTTTTTGGTGGTGAAGCCCTCGGGGCCAATCTCGCGGGTGGTCAGCAGGATATGCGCATGGTGGTTGCGCTCGTCGCCTTCGCGTCCTGGTGCGTGCAAGGCGATGTCCGCGACCATGCCGCGGTCCACAAAGGACCGCTGGCAGAAGTCGCGGACCAGCGCGATGCGCTGATCGCGGTCCAGCTCGGCCGGCAACGCCACCCGGATCTCGCGGGCGACCTGGCTGTTCTTGCGCGTCTCGGCCGCCTCCACCGCGTTCCACAGCGCGGCGCGGTCCCGGACCCATTCCGGGGATCGCTCGGGGGCGAGGATCTCGACATGCTCGACGCCGCTGCGTGCGCGGTAATCGAAGCTGAGACCCGTGCGCTCATCGTGGATGCGCTCGCCGGACCGGTAGGCGGCAGCGCCGGTGGCGCTGCGTCCGGCCGAGCGGGAAATCATCGTGGCCCGCAGGTGATAGATCGCCATTTGTATCGCGCTCAAGCCAGGGGTTCAAAGGGGAGTGCAGCATCCCCTTTGCCCACACAAACCTGAAAGGTTTGTATAAGTGGGCACTTCGTGTCTTGCACCGTAACCTCCAGGAAGTCAGAATTGCAACCATTAGGAGAACGAAGGATTGCAGAATGGCGCGCACCATTGATCAGCAGATTGCCGAAGCCCAAGCCCGGCTGAACCGCCTCAGGACCAGGGCAAAGGCGTCCGAGACCCGCCGTAAGATCATCGTCGGCGCGGTGGTCACCACTGAGGCTCTCAAGGATCCGAAGATCGCCCGATGGATGGCCGCAACCCTGCGCAAGACCGTCATCCGCGAAGTCGACCAAAAGGAACTGGTGGGACTGCTGGCCGAGCTTGATGCCAAGGCGCAAAGCGCCGGGGCGGGTGAGCCGTGAGCGTCAAAGATCCCTTCCAGGCTCTGGTTGATGAAATCACCCTTGCCCGCAACGATATCGAACGCCTCCAGCGGACCAGCCTGGATCGCAAGGAAGCGGAAAGGCTCAATGCCGTGGTAGCCCAGGGTCTCGACCGCATGGCCAAGGTCGGACCGGCGCTTCAACAGCGGATTGAGCAGAGCCTGGCCACCGCCGCCCTCGATCTACGCCAGCACACCGTCTACGCGGCCACGGAAGGCGCCAAGGAGGCCATCCGCGAGGCACGGCTCGAAAGCATCAAGGCAGCCGGAGACCTCCGCAAAGCCGCCGGAGAGGCCCGCAGAGAGGCCTGGAGGTGGTTTGGCGGGNNNNNNNNNNNNNNNNNNNNNNNNNNNNNNNNNNNNNNNNNNNNNNNNNNNNNNNNNNNNNNNNNNNNNNNNNNNNNNNNNNNNNNNNNNNNNNNNNNNNNNNNNNNNNNNNNNNNNNNNNNNNNNNNTCTGGGTCTGGTTGGCCTCTGTGGGCGCCACATTCTTTGCTCTGGGCCTCCTGACCATGTTCCTGCTGCAAGGTCGCGCCGATGCACACAAGTTCGGGCAGAGCCCAAGCATCTTCTGCAAATCAGCAGGCGGTAGCATTGCCGACACCGTCGATGGGGGCCGCTTCTGCGGGGTCTGGATCGAAAAGCCACCAGGACAGGAATGATTAACTTGCGGTTGGACCCTTTGGACAAGTTGTCGGACCCTTTGCTGAGTAGGCTAAAGGCCGCCATCGGGCGACTCAGAGGCCCGGAGAGCCCTTCTGATTCACAGGGAGGCATCTTCCTCTGTCAGGCTGCTCAAAAATCGCTCCTCAAGCCGCTTGTGATAGGCGCGTTGGCCCTCTTCATCGGTCAGGGAGTGGAAGAAAGGCGAGGCCAAGTTGATCACCTCGCAGCCGTTCACTTGCAGCAAGTTGCCATCCCGGGCGGTAACGGTGACGCCGATGGAGCTGGTGTGGTAGCCGCCCTCGTCGCGCTCAAGCATGACAAGGCGATAGTTTTTGCCGATTTCGATCATGATCGTCTTTCTGAATGCGTCCTGGTGGGGTGTTAGCGCTTCTTCCATGCAGGCATATCACGCCAGTTCTTGGGGAAGCCCATGTCCGTAAAGTTCACGTATTCGCAGCTGCCCAGATGATCCACCAGGCGGCCGCGCCAGCCACTATGGGGGGCAACGATCTCCAGAAGGTAAGCCAAGGTGGCGAGGGTGTTGTAAAGCTGGCGCTTCGTCTCGGCATTCATCGCCAACTTCAGGGAGGCCGGGGCAGTCGGAACCATCATCGTTACCGTGAAGCGCTTGTTCCAAAGCCGCCCATGGTGGGCGCAAATGTTCCGCACATAGGCCAGATGATGGGTCATTGAGACAAAGATCTTCTCGTCCAGCTGGTAGGGCTTGGCAATTGCCCCGCGATCACTGCGACCCTTTAGGTTGACGATCCATTTCGAGAGTTGGCCAAGGGACATGACCTCGGCGGCCATCCAGACCGGCAACGGCACCGGATCCGTATATTTTTCTTGATAGTGCTTTACGAAGGTATCCTGGGAGCGGCCAGTTTCCTTGGTCAGCGTCTGCAAGTCCCGGTCATACCAGTCATCCCGATGATAGATTTTGCGCTCTAGGTGCCCATGGGCGCCATACTTCATCGCGATGTGATGCGCCCAGTTGGCCCTTATGGAGACTTCGATGCGTTCGATCGCATCCATGGCCAGAAGCCGTAGCTCACGATCAAAGACATAAAGGGACAGGGCCGCTTCAAATGTGGTCCCCTCACGAAAACCGTGGTCGCCATCTGCCACCGGGACTTCAAAAGGAAGCCAGTAAGCGCGCAGCCGATAGTAGCTGATGTGCTGCAGGTAGTGTCGGGCTGAGGCCCTGTCATTGATCTGCATGCCCCGCCGTTCCAGCTGGGCAATCTGGTCATCAAGGGAGATGCTTGGCTTGCTGAACTTCATACGCAAGCCTTAAAAATAAGAAACCCGCCGGGGTGCGCAGTGCGAAGCCGAAGCTTCGTCCGAGGCGTGGCGGGTCTTGTTACCGGAAGAGGTAGTAAACCTAAAATTCTTCGTCAACCCTAATCACCTAAAGACAGCCTAAATCCTAAATCACAAAAATGCGTCCTTCGGACAAGACTTCTGTCGGTTCCGTCCCAGCGCTGCCCGCCGTTCGCCTGCTCGTGGGCGGCCACTCACGGCGACCATCGCCGCGCCGGAACCTCCGCTATAGATCATAAGAAAGGCAAAAAATCAGTGCCAATGATTTCAGCAAGTTAACTAGGGGGGTCTGTTCATAGCTATGAACAGGGGTCTGCTCATCTAGAAGAACATGCTGAGTCGAATTGCGCCTTGCTTGGAAGGTATCGTAGCGCATACGGTAAGAATCGTTTCACAGATGAACAGGGAACTGCTCATGTCTGCCACATTGCCAGCGTCACTTCCTGAACGGGCAGCATCAGCGCATTTTGTTCAGACAGAACGGGCAACCCACGAAGCTTGGATGCAGCTGACGATCCAAGCACCGAAAGCCTCTGCTGTTCTTCACCTACTTGCAAACCGCGTTGGAGATCATAACGCGGTCGTTGCTAGTTACCCGGTCCTTGCTGAAGTCTCTGGTCTTTCCGTCAGCACGATCCGCCGTGCTATTGCCACTCTGATCGAAGGGAATTGGATCGAAGTGCGGCGTCTTGGCCCCAGTTCGACAGTGAACGCTTACGTGCTGAATGATCGCGTTGTCTGGACACGTGCCCGAAATGACCTGCGCTATAGCCTATTTTCGGCCACTGTCCTCGCATCCGAAACTGAGCAAGAAGACAGGAACGCCTTGGGGCATCAGGACCCACTACGCAAGCTGCCAAAGATGGGAGAGGCCCAACTGCCATCTGGTGATGGATTGCCACCTGTTTCACAGCCCTTCTTTGAGGGTATGGAACTCGATCTGCCAGTAACTGGCAAAGCCTACGAATGATGCTAGCAAATTCTCTGATATTATCAATGACATGACACTGGCAATGCTGACACCTCAGCAGGCTGCCGATCGCGCTAGTGTTTCACGCGGCACGATTATGAACGCTATAAAAGATGGAAGCCTGTCTGCTTTTCGGGACAACCGAAACCGCTGGCAGATCAACCCGGTCGAACTGTCAAAATGGCTGTCATTTCGCACTGCTAATATCACTGACACCATTGTCAATTTTGACAGTCAGAAGCCTACTTCAATCGACGAAAACATCATCCGCATCGCGATGTTAGAGGCTGAACTCAAGGGCAAGGATCAGCGGATTGCGGACCTTGAGCACGACCGCGACGACTGGAAGGCTCAAGCTCAAGAACTAGCTCGGCGAGATATCCCGCCAGCGCAGCCAGAACCCACCACTCGCCGCCGCCACCGCTGGTGGCCCTTCTAGCCCCCTTGTTCAACCTCTGGTCGCTCCACCGCTGTGTAACGGGTGTTATGGGCCAGGAGGGGGGAGGGACGGGGATCAGCCGGAGGTTGTGGCAGATCCCCGTC
>vSAG-97-K2-contig2
GATCCCCGTCAGCCTGATGCGGCACACCTGGCGCAGAACGCAGCTTAGCAATCCAGGCGACCTTCTACCTATCCGTACTTTTCCTGTAAAATGCAACTTAAGATTGTTTCCTAGATTAGCCTATACCATTAATGAGCTAAGCCCAGGAGACCCGTTCAATGACCGTCAGAACCGTCAGACTTTGTTCCGCTGCCGTATTCGTGCTCGGCCTCGCCGCCTGTGCGGCATCGCCGTCTCGGGAAAACGCGGACGTGCATGATGTTCAGGCCTCTGCGCCTGGCAAAGCCCAGTGCTTCACTCCCAGCATGGCCGAACAGTCAGCCGGCGTGCAGGCCACGAATGCGGCACGGTCCCGCAACGGTCTGTCTCCCGTTCAAGCCAATGCAACGCTGGCACGCGCCGCTGCCGCCCACGCTTGCGACATGGCCAGACGGGGCCGCATGACACACACAGGATCGTCCTCTTCAGGCCCCGGGCCGCGGGTGAAAAGCCTTGGCTATGCTCCGCGTGTGACGGCCGAGAATATCGCAGCGGGACCCTATACCGCGCCACAGGCTCTGGCAGCCTGGAACGCATCGAGCGGACACCTGCAGAACATTCTCATTCCTCAGATGCGTGATTACGGCATCGGTCGCGCGATCGGGTCGGATGGAAGAACGGTATATTGGACCGCTGTCTATGCAGCGCCGCGCTGAGTTCAAAGATCCTGGCTGACACGTCCCGGGCTTTACCCTGCACAAAAGAACAGCTTCCTCACGAGCGACCGAGGATTTACCTTTTACCCATTGTGAAAGGTAGGGCTCATGTTCCGTTTTGCTCTTGTTATCCTTGTTCTCCTGGCCGCCTGCGCGAAAGCTCCCAGCCCCTGCGCCCACGGTTGCATTAGCACGTTCGTTGAATGGGAGGAGGGTTTCGGCCCTTCAGCCAAGCAGTAGTCCATGGCAGGATTGCGACTGCGGAACTTAACTGGCGTGTTTCTGTCTCGGTGAAAGGGTCTTCGAAAGCGCGGCCTTGCAGGTTCATTTTGAAAAGGTCATGTTTTTTGAGCTTTGAGCGCATAAAGATATGCAGCCTTTGCAGGGCCTTGCCGTAAAGGCATCGAGTTTTGATATGTATTTTCGGTGGTCTAACTTCCAGGCATGCCCGGGCGATGTGGGATGACGAGTAGACAATGTTTCGCAGAGTGAACGAGGTGTGTGATGGATGAAGCAGAGATAAGTCGGAATACGGATCGGCCAAATCAGCTTGGAAAACCAGGCAAGGCCCATCTCCTTCAAAGCGGCCGAATGGCCTATAAGGCACGGGCCGGCACGAGACAGCCTTCGGCCCCTGCGGCGCTGCGCTCTTTCACGCCTGACGATGACGCGACTGCTCCTGCGATGGCGCCGGTTTCGGCCCTGACCTCCGAGGATTGGAAGCTGATCCTGAACGCCCTGGAGGCCTATCAGCATCATGCCGGGTTTCGGGCCGTTTATGAGAAACTCACGCGCCGACAAACTCCCAGCTGACCTGACCGAGGACTGCTCGCCCCTTTCATCCGTTCTGAGGCGTCACGGCTCCGGGTGTCAGGAGCGAATATTACCCATCCCAGCTGAACGACACCGACATTGAAGGTCTCCG
>vSAG-97-K2-contig3
GTAGCAGGAAATGTAATTTGGCAGCGTTACACTCTGGTCCGCGCCGCAGACCCCAGTGAACGCTGGCAATTGGGGCGGTTTGGAGGCTCTGGGGGAGCGTTACACCAAAATCGGCGGATCCGGGCGGTTTGAGCGGCCAAAAAGCGGGCGTGGGAAGCGCCCCTCGTGGCGACATTGGCCCGAAATGGGACGAAACAAGGCGAAATAGAACGAAATAACCGGCGAGATCCTTCCCCCGCCTTATAGGGGCAGTCGGTTGCCGCCCCGCCGTGCCTCGTAAGGGGAAGATGGCGGGAAATGTCGAATGTATACTTCGCTACGTCGCCGCCCTGTCCCTGCTAGGCGAAACCGCTGTGACGAGCGATTTTGGCGACGAACGGCGGTGTAAAAAATTAGGCTTCTATTTCTTGCCAGGTTCCTAGCCAGGTTCCTAGATTCTAAGCAGGTCTGCTTTGCGACAAAGCGGCTGCCACGGCTACTCAGTCGGACTGAACCGTAGAACCCCCGCAACCTTAGGTTTGCTACCAGAGTCCGAGGGGTGAGAAACGCCGTCCATAACCATGACTTCAGGGAAATCGAATGGACTAACACCCTCTATGCAGGCGACGTTAATGCCAAACTGATTTGGGTTGGAGCGCCTCTGATGATGGGTGTAGATCCCACAAATCCTGCAAAAATAATGCTTCGCCGTGCCAGTATTGAACTGATAAAGCGTTAGATTATCCTCGCCTTTGAAAAACTTTATGTCTGAGAGCTGTGCTGAAACAGCAATGGCACCGCGCATTCGACAATATGAGCATGAACAGCGACGGATCGTATTGAACTCATCCGTCAGTCGAACCTTGAACTGCACAGAACCACAATGACAGGCGGCGCTATGCTGTTGTCGCAGGTCATTCATCTATGGTCACCTCCCGTTGCCACAATAGCTGCTTTGGACTCAAAAGCCCCGCCTCAACGGCCCTGCCTAGATCAGAGCGGGTGGCAGTGTTTCGTGTTCAGTGTTGAGTGTGAGTGCGGTCGTGAGTGAAGTTGGCAGGAAATAGGGGCTGATTGTTCAGTGCCCCCGCGCACCCACTTCACCCCATGTTTTCAGGGCTTAGAGGCTGTTTCGGCGTGAAAGAAGCAAATCCGCACTAATCGGGCGGGCAAAACCCCTCCTCCCCTGCCTCTTGGGGGGCGATGTCGTCGGGGTTTTGCGATGAGCCTGGACGCGGCCCGCTCGCATCACGACGGGCCGTAGGGACGCGTCCAGGCGGGCGTGAACCAGGCGCTACGGCTTTCCGTTTTCCATGATCCGCAGAAGGGGGC
>vSAG-97-K2-contig4
ATTTGGCCGATCCGTATTCCGACTTATCTCTGCTTCATCCATCACACACCTCGTTCACTCTGCGAAACATTGTCTACTCGTCATCCCACATCGCCCGGGCATGCCTGGAAGTTAGACCACCGAAAATACATATCAAAACTCGATGCCTTTACGGCAAGGCCCTGCAAAGGCTGCATATCTTTATGCGCTCAAAGCTCAAAAAACATGACCTTTTCAAAATGAACCTGCAAGGCCGCGCTTTCGAAGACCCTTTCACCGAGACAGAAACACGCCAGTTAAGTTCCGCAGTCGCAATCCTGCCATGGACTACTGCTTGGCTGAAGGGCCGAAACCCTCCTCCCATTCAACGAACGTGCTAATGCAACCGTGGGCGCAGGGGCTGGGAGCTTTCGCGCAGGCGGCCAGGAGAACAAGGATAACAAGAGCAAAACGGAACATGAGCCCTACCTTTCACAATGGGTAAAAGGTAAATCCTCGGTCGCTCGTGAGGAAGCTGTTCTTTTGTGCAGGGTAAAGCCCGGGACGTGTCAGCCAGGATCTTTGAACTCAGCGCGGCGCTGCATAGACAGCGGTCCAATATACCGTTCTTCCATCCGACCCGATCGCGCGACCGATGCCGTAATCACGCATCTGAGGAATGAGAATGTTCTGCAGGTGTCCGCTCGATGCGTTCCAGGCTGCCAGAGCCTGTGGCGCGGTATAGGGTCCCGCTGCGATATTCTCGGCCGTCACACGCGGAGCATAGCCAAGGCTTTTCACCCGCGGCCCGGGGCCTGAAGAGGACGATCCTGTGTGTGTCATGCGGCCCCGTCTGGCCATGTCGCAAGCGTGGGCGGCAGCGGCGCGTGCCAGCGTTGCATTGGCTTGAACGGGAGACAGACCGTTGCGGGACCGTGCCGCATTCGTGGCCTGCACGCCGGCTGACTGTTCGGCCATGCTGGGAGTGAAGCACTGGGCTTTGCCAGGCGCAGAGGCCTGAACATCATGCACGTCCGCGTTTTCCCGAGACGGCGATGCCGCACAGGCGGCGAGGCCGAGCACGAATACGGCAGCGGAACAAAGTCTGACGGTTCTGACGGTCATTGAACGGGTCTCCTGGGCTTAGCTCATTAATGGTATAGGCTAATCTAGGAAACAATCTTAAGTTGCATTTTACAGGAAAAGTACGGATAGGTAGAAGGTCGCCTGGATTGCTAAGCTGCGTTCTGCGCCAGGTGTGCCGCATCAGGCTGACGGGGATCTGCCACAACCTCCGGCTGATCCCCGTC
>vSAG-97-K2-contig5
ATTTGGCCGATCCGTATTCCGACTTATCTCTGCTTCATCCATCACACACCTCGTTCACTCTGCGAAACATTGTCTACTCGTCATCCCACATCGCCCGGGCATGCCTGGAAGTTAGACCACCGAAAATACATATCAAAACTCGATGCCTTTACGGCAAGGCCCTGCAAAGGCTGCATATCTTTATGCGCTCAAAGCTCAAAAAACATGACCTTTTCAAAATGAACCTGCAAGGCCGCGCTTTCGAAGACCCTTTCACCGAGACAGAAACACGCCAGTTAAGTTCCGCAGTCGCAATCCTGCCATGGACTACTGCTTGGCTGAAGGGCCGAAACCCTCCTCCCATTCAACGAACGTGCTAATGCAACCGTGGGCGCAGGGGCTGGGAGCTTTCGCGCAGGCGGCCAGGAGAACAAGGATAACAAGAGCAAAACGGAACATGAGCCCTACCTTTCACAATGGGTAAAAGGTAAATCCTCGGTCGCTCGTGAGGAAGCTGTTCTTTTGTGCAGGGTAAAGCCCGGGACGTGTCAGCCAGGATCTTTGAACTCAGCGCGGCGCTGCATAGACAGCGGTCCAATATACCGTTCTTCCATCCGACCCGATCGCGCGACCGATGCCGTAATCACGCATCTGAGGAATGAGAATGTTCTGCAGGTGTCCGCTCGATGCGTTCCAGGCTGCCAGAGCCTGTGGCGCGGTATAGGGTCCCGCTGCGATATTCTCGGCCGTCACACGCGGAGCATAGCCAAGGCTTTTCACCCGCGGCCCGGGGCCTGAAGAGGACGATCCTGTGTGTGTCATGCGGCCCCGTCTGGCCATGTCGCAAGCGTGGGCGGCAGCGGCGCGTGCCAGCGTTGCATTGGCTTGAACGGGAGACAGACCGTTGCGGGACCGTGCCGCATTCGTGGCCTGCACGCCGGCTGACTGTTCGGCCATGCTGGGAGTGAAGCACTGGGCTTTGCCAGGCGCAGAGGCCTGAACATCATGCACGTCCGCGTTTTCCCGAGACGGCGATGCCGCACAGGCGGCGAGGCCGAGCACGAATACGGCAGCGGAACAAAGTCTGACGGTTCTGACGGTCATTGAACGGGTCTCCTGGGCTTAGCTCATTAATGGTATAGGCTAATCTAGGAAACAATCTTAAGTTGCATTTTACAGGAAAAGTACGGATAGGTAGAAGGTCGCCTGGATTGCTAAGCTGCGTTCTGCGCCAGGTGTGCCGCATCAGGCTGACGGGGATC
>vSAG-97-K2-contig6
CGCTCGGAATGTGCGTGGCAATGCCGGGATTTAGGAAGTAGCGGACGGTCCGGCCTTCTTTCTCGCGGCGGATCGCGTTGATCGAGGCAAGCTCAGTCATGATCTTCGACAAGTCGCGCGCCTCGATGCCAACGCGCTCCGCGAGCTGCTGGCGAGAAACCATGATCTCGCCGGTGTCCACACGGAGATGTTCGAGCATCCGCGCCCACACCATGACGGCCTTGTGGGGGCGCTTAGAGTTCGATTGCAGCCATTCCATGACTTCGGCGTTTTGTGCAGGGCTGAGCATCACGAAAATCCAGTTTTCAGAGCTTTTGGCATGGGCTTTGGCGGCGCTGTCTATCTTGGCGAGGGTGTCGGGGTCGAGGCCAAGGCGGCGGGCTTGAGCCACGATCTGGCGGGCTTCCTCGCGCCGCTTCTTGGCCCGTTCATCGGATAGCTTGGTGACCGTGTGGCCCCGCTCCTGCGGGGTCTCCGGGGCGAGTCCGCGGGCGCGGCGTTTCAGGCTCTTTTCGGCCCTCTCGATCGCCGCCGCGAAGGCATCTTTCGCTGGCTTCATCTGTCCCTCGATAGGTGGCATATTGTGCCACTCTGTGGTGGCATGATGTGCCACCTATTGCAAGCCTAAGTTACGAGCGGAAAAGCAGGATCCGGCTCACCTAGATAAGAGATAGATATATCTCCCTTACCCTCTTGTGGAAAACTTGGCCGTTTGCGCCTGTGGAACGGTCGGATTTTACTGGGGAATAGGGGGGTGGCTTGGCCCCCGCAGCGCCCCCGCCTGGCAGCAGATCAGGACTTGGCCGAGAAGGGCCACAAGCGGCGCTTGGCTTCTGGTGCAGGAGCTGGGGAGGAAGCCGCCCCGCTTTCGGCCAATTCCCGGACCTGTCCCCGGAGCTCCTCAATCTCGGCCCTCAGAGCGCCGCACAGGGCCTCAAGAGCTTCCAGGCGGTCGTGGGTAGCTTCAGACCCTTGAGGCCCCTCAGCGGCGCTCTGAGAGGCTGTGAGGGGCATCTGGGAAGGTTCTAGCACCTCGCCCCTCTGAAAT
