# Supplementary material for: Deciphering the Human Virome with Single-Virus Genomics and Metagenomics
Source: Viruses. 2018 Mar 6;10(3):113. doi: 10.3390/v10030113 (PMC5869506; doi:10.3390/v10030113)
Supplement: Supplementary file 1 [file viruses-10-00113-s001.zip › Supplementary Information/Supplementary Tables.xlsx]

## Sheet: Table S1
Table S1. Information of salivary samples processed for viral metagenomics and single virus genomics
Complementary data on viromes and single-viruses obtained in this study is shown
Salivary sample	Methodological approach	Virome (No. of sequenced nucleotides)	Virome (No. of reads)	Virome JGI-IMG identifier	%GC	No. of assembled contigs / Total nucleotide assembled	Number of sorted single-viruses	Number of vSAGs	Rate of multiple-displacement amplification (MDA) success (%)	No. of sequenced vSAGs at random	No. of sequenced vSAG with assembled contigs <2 kb	No. of "bona fide" viruses2	No. of vSAG with transposase-like genes (uncertain origin)
SV92	Viromics + Single-virus genomics	267256896	1876991	3300009959	0.483	5671 / 6689130	332	8	2.4	5	1	3	1
SV97	Viromics + Single-virus genomics	379882392	2698834	3300009958	0.48	4785 / 6929565	332	38	11.5	4	1	0	3
SV108	Single-virus genomics	nd	nd	nd	nd	nd	664	149	22.5	15	8	5	2
SV3	Viromics	103413411	618400	3300009953	0.534	4895 / 4936465	na	na	na	na	na	na	na
SV4	Viromics	259476332	1471152	3300009957	0.543	5642 / 5826987	na	na	na	na	na	na	na
SV5	Viromics	583028714	3281238	3300009964	0.493	7621 / 8329695	na	na	na	na	na	na	na
SV6	Viromics	203614294	1299377	3300009954	0.502	4912 / 5865750	na	na	na	na	na	na	na
SV7	Viromics	784179440	5089095	3300009965	0.5	11241 / 13135811	na	na	na	na	na	na	na
SV9	Viromics	510741835	3440825	3300009963	0.528	7297 / 8332969	na	na	na	na	na	na	na
SV121	Viromics	59698354	373918	3300009952	0.554	3533 / 3163288	na	na	na	na	na	na	na
SV13	Viromics	455563141	3403713	3300009960	0.559	6076 / 6616586	na	na	na	na	na	na	na
SV14	Viromics	404541693	2712116	3300009961	0.545	5921 / 6852121	na	na	na	na	na	na	na
SV15	Viromics	149360531	1072341	3300009956	0.54	4932 / 5905879	na	na	na	na	na	na	na
SV17	Viromics	210493823	1645340	3300009962	0.498	7146 / 7410727	na	na	na	na	na	na	na
SV18	Viromics	428368067	3286474	3300009955	0.528	5249 / 5666334	na	na	na	na	na	na	na
Viromes in bold indicate that they were processed for single-virus genomics as well
nd. Sequencing of virome from sample SV108 was not achieved because of the low sample volume provided by the volunteer
na. not analyze or not apply
1Sample SV12 was not finally considered for virome fragment recruitment because of the low number of obtained reads; 1-fold less than the rest of samples
2Those vSAGs that after annotation, typical viral hallmark genes were detected, are named as "Bona fide" viruses

## Sheet: Table S2
	This color depicts putative viral gene
	This color depicts putative transpososase-like genes or genes in transposon
	This color depicts putative plasmid genes
Table S2. Genome annotation of single-viruses. Putative ORFs were predicted with Genmark and gene annotation was performed in house with BLASTp against nr genbank database as method describes
Single-virus name	GENE	GENE ANNOTATION	PIDENT	BITSCORE	E-VALUE	LENGTH	QSTART	QEND	SSTART	SEND
108-D21
108_3_D21_NODE_1	108_3_D21_NODE_1_length_17249_cov_1047.99>gene_130	transposase [Fusobacterium nucleatum]<>IS605 OrfB family transposase [Fusobacterium nucleatum subsp. animalis 7_1]<>IS605 OrfB family transposase [Fusobacterium nucleatum subsp. polymorphum F0401]<>IS605 OrfB family transposase [Fusobacterium nucleatum CTI-1]<>transposase [Fusobacterium nucleatum subsp. animalis]	63942	540	0.0	416	1	416	1	413
108_3_D21_NODE_1	108_3_D21_NODE_1_length_17249_cov_1047.99>gene_131	hypothetical protein HMPREF9282_00524 [Veillonella seminalis ACS-216-V-Col6b]	49231	67.4	7.13e-13	65	44	108	1	65
108_3_D21_NODE_1	108_3_D21_NODE_1_length_17249_cov_1047.99>gene_133	hypothetical protein [Brachyspira pilosicoli]<>hypothetical protein WESB_0312 [Brachyspira pilosicoli WesB]	37624	59.7	6.76e-09	101	43	130	6	106
108_3_D21_NODE_1	108_3_D21_NODE_1_length_17249_cov_1047.99>gene_135	methylase [Sporosarcina sp. HYO08]<>methylase [Sporosarcina sp. HYO08]	26756	175	1.22e-42	598	64	598	290	875
108_3_D21_NODE_1	108_3_D21_NODE_1_length_17249_cov_1047.99>gene_138	hypothetical protein SP15_039 [Bacillus phage SP-15]<>hypothetical protein SP15_039 [Bacillus phage SP-15]	31206	55.5	7.39e-06	141	26	160	8	143
108_3_D21_NODE_1	108_3_D21_NODE_1_length_17249_cov_1047.99>gene_139	hypothetical protein KP15_200 [Klebsiella phage KP15]<>hypothetical protein KP27_252 [Klebsiella phage KP27]<>hypothetical protein KP15_200 [Klebsiella phage KP15]<>hypothetical protein KP27_252 [Klebsiella phage KP27]<>hypothetical protein [Escherichia phage phT4A]	37778	136	7.76e-35	225	15	223	6	228
108_3_D21_NODE_1	108_3_D21_NODE_1_length_17249_cov_1047.99>gene_140	hypothetical protein SP15_040 [Bacillus phage SP-15]<>hypothetical protein SP15_040 [Bacillus phage SP-15]	40237	123	2.76e-32	169	16	184	5	162
108_3_D21_NODE_1	108_3_D21_NODE_1_length_17249_cov_1047.99>gene_141	hypothetical protein SP15_041 [Bacillus phage SP-15]<>hypothetical protein SP15_041 [Bacillus phage SP-15]	23153	58.9	3.97e-07	203	8	199	6	192
108_3_D21_NODE_1	108_3_D21_NODE_1_length_17249_cov_1047.99>gene_142	tail sheath protein [Bacillus phage SP-15]<>tail sheath protein [Bacillus phage SP-15]	42697	292	9.80e-89	356	243	593	141	492
108_3_D21_NODE_1	108_3_D21_NODE_1_length_17249_cov_1047.99>gene_143	tail tube protein [Bacillus phage SP-15]<>tail tube protein [Bacillus phage SP-15]	34940	114	3.92e-29	166	9	172	12	173
108_3_D21_NODE_1	108_3_D21_NODE_1_length_17249_cov_1047.99>gene_144	tail sheath protein [Bacillus phage SP-15]<>tail sheath protein [Bacillus phage SP-15]	46725	221	1.77e-66	229	1	224	264	492
108_3_D21_NODE_1	108_3_D21_NODE_1_length_17249_cov_1047.99>gene_145	tail tube protein [Bacillus phage SP-15]<>tail tube protein [Bacillus phage SP-15]	34940	114	3.92e-29	166	9	172	12	173
108_3_D21_NODE_1	108_3_D21_NODE_1_length_17249_cov_1047.99>gene_146	hypothetical protein [Streptococcus pseudopneumoniae]	55714	85.9	1.08e-20	70	5	74	1	70
108_3_D21_NODE_1	108_3_D21_NODE_1_length_17249_cov_1047.99>gene_148	hypothetical protein [Intestinimonas sp. GD2]	38806	109	8.72e-28	134	24	157	15	141
108_3_D21_NODE_1	108_3_D21_NODE_1_length_17249_cov_1047.99>gene_149	baseplate hub subunit [Bacillus phage SP-15]<>baseplate hub subunit [Bacillus phage SP-15]	40650	99.4	3.47e-22	123	80	201	10	128
108_3_D21_NODE_12	108_3_D21_NODE_12_length_561_cov_2.08756>gene_180	hypothetical protein (plasmid) [uncultured prokaryote]	97452	317	2.88e-108	157	1	157	82	238
108_3_D21_NODE_2	108_3_D21_NODE_2_length_7686_cov_55.2978>gene_154	putative endonuclease [Bacillus phage SP-15]<>putative endonuclease [Bacillus phage SP-15]	31373	108	7.62e-25	255	6	255	4	247
108_3_D21_NODE_2	108_3_D21_NODE_2_length_7686_cov_55.2978>gene_155	major capsid protein [Bacillus phage SP-15]<>major capsid protein [Bacillus phage SP-15]	38961	95.5	8.54e-22	154	1	150	1	143
108_3_D21_NODE_2	108_3_D21_NODE_2_length_7686_cov_55.2978>gene_156	holliday junction resolvase [Bacillus phage SP-15]<>holliday junction resolvase [Bacillus phage SP-15]	24670	73.6	1.18e-11	227	45	248	80	289
108_3_D21_NODE_2	108_3_D21_NODE_2_length_7686_cov_55.2978>gene_157	major capsid protein [Bacillus phage SP-15]<>major capsid protein [Bacillus phage SP-15]	30588	65.9	9.27e-10	170	1	157	106	255
108_3_D21_NODE_2	108_3_D21_NODE_2_length_7686_cov_55.2978>gene_158	putative endonuclease [Bacillus phage SP-15]<>putative endonuclease [Bacillus phage SP-15]	29851	82.0	7.39e-15	268	2	258	4	252
108_3_D21_NODE_2	108_3_D21_NODE_2_length_7686_cov_55.2978>gene_160	hypothetical protein SP15_031 [Bacillus phage SP-15]<>hypothetical protein SP15_031 [Bacillus phage SP-15]	24279	71.6	8.22e-10	416	2	391	130	524
108_3_D21_NODE_3	108_3_D21_NODE_3_length_3991_cov_71.5102>gene_161	hypothetical protein [Klebsiella phage K64-1]<>hypothetical protein [Klebsiella phage K64-1]	31296	205	2.25e-55	540	1	473	141	663
108_3_D21_NODE_3	108_3_D21_NODE_3_length_3991_cov_71.5102>gene_162	putative homing endonuclease [Klebsiella phage K64-1]<>putative homing endonuclease [Klebsiella phage K64-1]	27505	169	7.70e-43	509	10	458	82	568
108_3_D21_NODE_3	108_3_D21_NODE_3_length_3991_cov_71.5102>gene_163	transposase [Megasphaera sp. UPII 135-E]<>transposase, IS605 OrfB family [Megasphaera sp. UPII 135-E]	52975	350	1.17e-116	353	1	351	1	349
108_3_D21_NODE_4	108_3_D21_NODE_4_length_1499_cov_2.61662>gene_166	hypothetical protein [Veillonella seminalis]<>hypothetical protein HMPREF9282_00537 [Veillonella seminalis ACS-216-V-Col6b]	57422	327	2.59e-110	256	4	259	5	260
108_3_D21_NODE_5	108_3_D21_NODE_5_length_1013_cov_17.5167>gene_167	hypothetical protein SP15_031 [Bacillus phage SP-15]<>hypothetical protein SP15_031 [Bacillus phage SP-15]	42268	86.3	2.40e-17	97	32	125	31	127
108-M3	1
108_2_M3_NODE_1	108_2_M3_NODE_1_length_18053_cov_308.271>gene_69	hypothetical protein [Acinetobacter baumannii]<>hypothetical protein J522_1947 [Acinetobacter baumannii 146457]	34906	62.0	2.09e-07	106	106	204	147	247
108_2_M3_NODE_1	108_2_M3_NODE_1_length_18053_cov_308.271>gene_72	portal vertex protein of head [Bacillus phage SP-15]<>portal vertex protein of head [Bacillus phage SP-15]	30891	224	3.34e-63	505	75	559	23	504
108_2_M3_NODE_1	108_2_M3_NODE_1_length_18053_cov_308.271>gene_73	hypothetical protein VPEG_00070 [Vibrio phage SIO-2]<>hypothetical protein VPEG_00070 [Vibrio phage SIO-2]	29380	191	2.78e-47	548	528	1053	143	622
108_2_M3_NODE_1	108_2_M3_NODE_1_length_18053_cov_308.271>gene_77	hypothetical protein [Veillonella sp. HPA0037]<>hypothetical protein HMPREF1477_00174 [Veillonella sp. HPA0037]	46529	480	1.40e-162	533	1	512	1	531
108_2_M3_NODE_1	108_2_M3_NODE_1_length_18053_cov_308.271>gene_79	DNA polymerase III subunit gamma/tau [Bacillus cereus]	33714	103	2.42e-19	175	474	634	58	232
108_2_M3_NODE_12	108_2_M3_NODE_12_length_384_cov_0.964981>gene_85	short-chain dehydrogenase [Bacillus timonensis]	91753	187	2.74e-58	97	1	97	155	251
108_2_M3_NODE_2	108_2_M3_NODE_2_length_17583_cov_556.024>gene_48	DNA gyrase subunit B, intein-containing [Aphanizomenon flos-aquae]<>Ssp gyrB intein [Aphanizomenon flos-aquae 2012/KM1/D3]	27837	162	9.86e-37	564	131	671	439	926
108_2_M3_NODE_2	108_2_M3_NODE_2_length_17583_cov_556.024>gene_52	hypothetical protein SP15_031 [Bacillus phage SP-15]<>hypothetical protein SP15_031 [Bacillus phage SP-15]	27184	160	5.57e-39	515	32	517	31	524
108_2_M3_NODE_2	108_2_M3_NODE_2_length_17583_cov_556.024>gene_54	putative endonuclease [Bacillus phage SP-15]<>putative endonuclease [Bacillus phage SP-15]	29851	82.0	7.39e-15	268	2	258	4	252
108_2_M3_NODE_2	108_2_M3_NODE_2_length_17583_cov_556.024>gene_55	major capsid protein [Bacillus phage SP-15]<>major capsid protein [Bacillus phage SP-15]	30588	65.9	9.27e-10	170	1	157	106	255
108_2_M3_NODE_2	108_2_M3_NODE_2_length_17583_cov_556.024>gene_56	holliday junction resolvase [Bacillus phage SP-15]<>holliday junction resolvase [Bacillus phage SP-15]	24670	73.6	1.18e-11	227	45	248	80	289
108_2_M3_NODE_2	108_2_M3_NODE_2_length_17583_cov_556.024>gene_57	major capsid protein [Bacillus phage SP-15]<>major capsid protein [Bacillus phage SP-15]	40000	94.7	1.79e-21	150	3	148	5	143
108_2_M3_NODE_2	108_2_M3_NODE_2_length_17583_cov_556.024>gene_58	putative endonuclease [Bacillus phage SP-15]<>putative endonuclease [Bacillus phage SP-15]	31373	108	7.62e-25	255	6	255	4	247
108_2_M3_NODE_2	108_2_M3_NODE_2_length_17583_cov_556.024>gene_59	major capsid protein [Bacillus phage SP-15]<>major capsid protein [Bacillus phage SP-15]	39216	50.1	7.52e-06	51	4	54	147	197
108_2_M3_NODE_2	108_2_M3_NODE_2_length_17583_cov_556.024>gene_60	hypothetical protein RaK2_00039 [Enterobacteria phage vB_KleM-RaK2]<>hypothetical protein RaK2_00039 [Enterobacteria phage vB_KleM-RaK2]	27329	112	9.73e-23	483	39	471	49	477
108_2_M3_NODE_3	108_2_M3_NODE_3_length_1231_cov_2.84601>gene_61	putative S-layer y domain protein [Acidaminococcus intestini CAG:325]	47018	246	7.17e-71	285	99	378	597	870
108_2_M3_NODE_4	108_2_M3_NODE_4_length_815_cov_1.76017>gene_62	hypothetical protein [Veillonella dispar]<>Hep/Hag repeat protein [Veillonella dispar]	57000	104	3.38e-24	100	1	100	184	278
108_2_M3_NODE_5	108_2_M3_NODE_5_length_691_cov_1.2039>gene_63	replicase 3-like protein [TSE-associated circular DNA]	100000	99.0	7.27e-24	47	1	47	278	324
108_2_M3_NODE_6	108_2_M3_NODE_6_length_552_cov_1.36>gene_64	MULTISPECIES: alpha/beta hydrolase [Bacteria]<>Phage replication protein CRI [Streptococcus salivarius SK126]<>Phage replication protein CRI [Enhydrobacter aerosaccus SK60]	90683	311	1.57e-104	161	1	161	1	161
108_2_M3_NODE_7	108_2_M3_NODE_7_length_474_cov_1.81268>gene_81	class II fumarate hydratase [Staphylococcus haemolyticus]	80000	53.5	2.29e-07	30	1	30	252	281
108_2_M3_NODE_7	108_2_M3_NODE_7_length_474_cov_1.81268>gene_82	class II fumarate hydratase, partial [Staphylococcus haemolyticus]	88312	143	7.23e-40	77	1	77	205	281
108-G5
108_3_G5_NODE_1	108_3_G5_NODE_1_length_1913_cov_9590.18>gene_191	MULTISPECIES: alpha/beta hydrolase [Bacteria]<>Phage replication protein CRI [Streptococcus salivarius SK126]<>Phage replication protein CRI [Enhydrobacter aerosaccus SK60]	87081	389	1.19e-134	209	1	209	129	337
108_3_G5_NODE_1	108_3_G5_NODE_1_length_1913_cov_9590.18>gene_192	hypothetical protein, partial [Enhydrobacter aerosaccus]	64179	84.0	5.58e-20	67	5	71	4	67
108_3_G5_NODE_1	108_3_G5_NODE_1_length_1913_cov_9590.18>gene_193	MULTISPECIES: hypothetical protein [Bacteria]<>hypothetical protein STRSA0001_0987 [Streptococcus salivarius SK126]<>hypothetical protein ENHAE0001_2569 [Enhydrobacter aerosaccus SK60]	96875	191	1.24e-61	96	1	96	1	96
108_3_G5_NODE_1	108_3_G5_NODE_1_length_1913_cov_9590.18>gene_194	MULTISPECIES: alpha/beta hydrolase [Bacteria]<>Phage replication protein CRI [Streptococcus salivarius SK126]<>Phage replication protein CRI [Enhydrobacter aerosaccus SK60]	91176	331	2.21e-112	170	1	170	1	170
108_3_G5_NODE_6	108_3_G5_NODE_6_length_430_cov_0.561056>gene_197	MULTISPECIES: hypothetical protein [Bacteria]<>hypothetical protein STRSA0001_0987 [Streptococcus salivarius SK126]<>hypothetical protein ENHAE0001_2569 [Enhydrobacter aerosaccus SK60]	80645	54.3	2.29e-08	31	1	31	65	95
108_3_G5_NODE_7	108_3_G5_NODE_7_length_403_cov_0.894928>gene_199	efflux ABC transporter, permease protein [Propionibacterium acnes HL005PA2]	100000	155	7.10e-45	79	1	79	247	325
108_3_G5_NODE_8	108_3_G5_NODE_8_length_389_cov_0.427481>gene_200	MULTISPECIES: alpha/beta hydrolase [Bacteria]<>Phage replication protein CRI [Streptococcus salivarius SK126]<>Phage replication protein CRI [Enhydrobacter aerosaccus SK60]	45679	73.2	1.48e-13	81	1	81	244	324
92-C19
92_1_C19_contig1	92_1_C19>gene_3	phage tail protein, partial [Shigella sonnei]	29562	121	1.03e-26	274	79	352	63	325
92_1_C19_contig1	92_1_C19>gene_5	peptidase M23 [Amycolatopsis mediterranei]<>LysM domain-containing protein [Amycolatopsis mediterranei U32]<>LysM domain-containing protein [Amycolatopsis mediterranei U32]<>LysM domain-containing protein [Amycolatopsis mediterranei S699]<>LysM domain-containing protein [Amycolatopsis mediterranei S699]<>LysM domain-containing protein [Amycolatopsis mediterranei RB]<>peptidase M23B [Amycolatopsis…	44681	54.3	6.64e-07	47	38	84	200	246
92_1_C19_contig1	92_1_C19>gene_8	hypothetical protein N789_14560 [Arenimonas oryziterrae DSM 21050 = YC6267]	30516	94.7	4.09e-20	213	2	204	3	206
92_1_C19_contig1	92_1_C19>gene_9	baseplate protein [Scytonema millei]<>baseplate protein [Scytonema millei VB511283]	34483	52.0	6.04e-06	116	4	119	12	120
92_1_C19_contig1	92_1_C19>gene_10	baseplate J protein [Geobacter sp. M18]<>Baseplate J family protein [Geobacter sp. M18]	25118	135	3.93e-31	422	18	425	32	441
92-D8
92_1_D8_NODE_1	92_1_D8_NODE_1_length_9597_cov_2180.16_ID_149>gene_12	hypothetical protein [Fusobacterium periodonticum]	33607	80.1	6.64e-17	122	7	128	6	125
92_1_D8_NODE_1	92_1_D8_NODE_1_length_9597_cov_2180.16_ID_149>gene_13	hypothetical protein [Fusobacterium periodonticum]<>hypothetical protein FUSPEROL_02205 [Fusobacterium periodonticum ATCC 33693]	54331	142	2.06e-41	127	2	127	3	129
92_1_D8_NODE_1	92_1_D8_NODE_1_length_9597_cov_2180.16_ID_149>gene_15	Rha family transcriptional regulator [Staphylococcus epidermidis]<>antirepressor [Staphylococcus phage Ipla5]<>phage regulatory protein, Rha family [Staphylococcus epidermidis BCM-HMP0060]<>antirepressor [Staphylococcus phage Ipla5]	45972	152	2.00e-41	211	12	215	18	201
92_1_D8_NODE_1	92_1_D8_NODE_1_length_9597_cov_2180.16_ID_149>gene_18	anaerobic ribonucleoside-triphosphate reductase activating protein [Fusobacterium nucleatum]	67066	234	1.27e-76	167	1	167	1	167
92_1_D8_NODE_1	92_1_D8_NODE_1_length_9597_cov_2180.16_ID_149>gene_20	anaerobic ribonucleoside triphosphate reductase [Fusobacterium nucleatum]	85093	301	7.90e-96	161	2	162	567	727
92_1_D8_NODE_1	92_1_D8_NODE_1_length_9597_cov_2180.16_ID_149>gene_21	HNH homing endonuclease [Enterococcus phage vB_EfaS_IME198]<>HNH homing endonuclease [Enterococcus phage vB_EfaS_IME198]	35912	85.1	8.96e-17	181	10	188	7	170
92_1_D8_NODE_1	92_1_D8_NODE_1_length_9597_cov_2180.16_ID_149>gene_22	anaerobic ribonucleoside triphosphate reductase [Fusobacterium mortiferum]<>anaerobic ribonucleoside-triphosphate reductase [Fusobacterium mortiferum ATCC 9817]	71875	252	4.82e-77	160	2	161	408	567
92_1_D8_NODE_1	92_1_D8_NODE_1_length_9597_cov_2180.16_ID_149>gene_23	anaerobic ribonucleoside triphosphate reductase [Fusobacterium periodonticum]<>anaerobic ribonucleoside-triphosphate reductase [Fusobacterium periodonticum 1_1_41FAA]	78351	164	2.44e-45	97	2	98	310	406
92_1_D8_NODE_1	92_1_D8_NODE_1_length_9597_cov_2180.16_ID_149>gene_24	anaerobic ribonucleoside triphosphate reductase [Fusobacterium gonidiaformans]<>anaerobic ribonucleoside-triphosphate reductase [Fusobacterium gonidiaformans 3-1-5R]	68051	430	1.12e-143	313	1	303	2	314
92_1_D8_NODE_1	92_1_D8_NODE_1_length_9597_cov_2180.16_ID_149>gene_26	hypothetical protein [Clostridium autoethanogenum]	44505	160	1.74e-46	182	29	209	3	182
92_1_D8_NODE_1	92_1_D8_NODE_1_length_9597_cov_2180.16_ID_149>gene_28	MULTISPECIES: glutaredoxin [Fusobacterium]<>hypothetical protein FSBG_01712 [Fusobacterium gonidiaformans 3-1-5R]<>hypothetical protein FGAG_01527 [Fusobacterium gonidiaformans ATCC 25563]<>hypothetical protein HMPREF3206_00605 [Fusobacterium equinum]	57143	83.6	6.89e-20	63	1	63	1	63
92_1_D8_NODE_7	92_1_D8_NODE_7_length_482_cov_1.38873_ID_135>gene_36	thymidylate synthase [Mycobacterium phage Muddy]<>thymidylate synthase [Mycobacterium phage Muddy]	47143	124	1.80e-32	140	10	143	58	190
92_1_D8_NODE_9	92_1_D8_NODE_9_length_449_cov_1.00311_ID_139>gene_38	hypothetical protein [uncultured Mediterranean phage]	55856	117	4.58e-28	111	14	124	706	816
92_1_D8_NODE_11	92_1_D8_NODE_11_length_427_cov_0.79_ID_143>gene_40	hypothetical protein AAY80_066 [Stenotrophomonas phage vB_SmaS-DLP_6]	57857	166	3.86e-47	140	2	141	17	156
92_1_D8_NODE_14	92_1_D8_NODE_14_length_414_cov_1.60976_ID_209>gene_45	hypothetical protein [uncultured Mediterranean phage]	81188	177	5.60e-50	101	4	104	116	216
92_1_D8_NODE_17	92_1_D8_NODE_17_length_388_cov_0.731801_ID_215>gene_48	hypothetical protein POVWA2_087670 [Plasmodium ovale wallikeri]	62791	56.6	1.51e-08	43	43	85	11	53
92_1_D8_NODE_19	92_1_D8_NODE_19_length_380_cov_0.972332_ID_219>gene_50	hypothetical protein [uncultured Mediterranean phage]	76056	119	1.73e-29	71	1	71	484	554
108-H18
108_3_H18_NODE_1	108_3_H18_NODE_1_length_21650_cov_552.152>gene_232	integrase, partial [Bacillus rubiinfantis]	84783	167	4.39e-49	92	1	92	267	358
108_3_H18_NODE_1	108_3_H18_NODE_1_length_21650_cov_552.152>gene_233	hypothetical protein [Bacillus sp. FJAT-27251]	93220	117	3.07e-32	59	1	59	113	171
108_3_H18_NODE_1	108_3_H18_NODE_1_length_21650_cov_552.152>gene_234	transposase [Bacillus alcalophilus]<>transposase [Bacillus alcalophilus ATCC 27647 = CGMCC 1.3604]	92905	875	0.0	451	1	451	1	451
108_3_H18_NODE_1	108_3_H18_NODE_1_length_21650_cov_552.152>gene_235	AAA family ATPase [Bacillus gottheilii]	96241	530	0.0	266	1	266	1	266
108_3_H18_NODE_1	108_3_H18_NODE_1_length_21650_cov_552.152>gene_236	hypothetical protein [Bacillus subterraneus]<>hypothetical protein UB32_15815 [Bacillus subterraneus]	89744	151	1.54e-46	78	1	78	1	78
108_3_H18_NODE_1	108_3_H18_NODE_1_length_21650_cov_552.152>gene_237	MULTISPECIES: transposase [Bacillus]	82943	534	0.0	299	1	299	224	522
108_3_H18_NODE_1	108_3_H18_NODE_1_length_21650_cov_552.152>gene_238	hypothetical protein [Bacillus fumarioli]	80769	90.5	3.24e-22	52	1	52	3	54
108_3_H18_NODE_1	108_3_H18_NODE_1_length_21650_cov_552.152>gene_239	Transposase C of IS166 homeodomain/zinc-finger binding domain of transposase IS66 [Bacillus azotoformans MEV2011]	70423	94.7	2.81e-22	71	1	70	24	94
108_3_H18_NODE_1	108_3_H18_NODE_1_length_21650_cov_552.152>gene_240	transposase [Bacillus sp. v-76]	93636	214	1.39e-70	110	1	110	8	117
108_3_H18_NODE_1	108_3_H18_NODE_1_length_21650_cov_552.152>gene_242	ATP-binding protein [Peptococcaceae bacterium 1109]	60577	138	8.73e-39	104	1	104	56	159
108_3_H18_NODE_1	108_3_H18_NODE_1_length_21650_cov_552.152>gene_243	ATP-binding protein [Acetobacterium bakii]<>ATP-binding protein [Acetobacterium bakii]	54000	65.9	1.19e-11	50	3	52	1	50
108_3_H18_NODE_1	108_3_H18_NODE_1_length_21650_cov_552.152>gene_244	Transposase and inactivated derivatives [ [[Clostridium] cf. saccharolyticum K10]	60894	455	2.50e-155	358	1	358	96	452
108_3_H18_NODE_1	108_3_H18_NODE_1_length_21650_cov_552.152>gene_245	DNA cytosine methyltransferase [Bacillus circulans]	58182	378	2.56e-125	330	5	323	3	332
108_3_H18_NODE_1	108_3_H18_NODE_1_length_21650_cov_552.152>gene_246	hypothetical protein UM89_18990 [Bacillus subtilis]	57386	189	3.88e-54	176	13	182	354	528
108_3_H18_NODE_1	108_3_H18_NODE_1_length_21650_cov_552.152>gene_247	hypothetical protein [Shimazuella kribbensis]	52854	415	1.30e-140	403	6	408	1	391
108_3_H18_NODE_1	108_3_H18_NODE_1_length_21650_cov_552.152>gene_248	membrane protein [Bacillus sp. 1NLA3E]<>hypothetical protein B1NLA3E_11500 [Bacillus sp. 1NLA3E]	68421	58.2	5.74e-10	38	1	38	84	121
108_3_H18_NODE_1	108_3_H18_NODE_1_length_21650_cov_552.152>gene_249	transposase [Bacillus nealsonii]	80952	256	6.58e-81	147	1	147	343	489
108_3_H18_NODE_1	108_3_H18_NODE_1_length_21650_cov_552.152>gene_250	IS1182 family transposase [Bacillus coahuilensis]	67033	253	3.02e-79	182	2	178	150	331
108_3_H18_NODE_1	108_3_H18_NODE_1_length_21650_cov_552.152>gene_251	transposase [Caloranaerobacter azorensis]<>hypothetical protein Y919_09665 [Caloranaerobacter azorensis H53214]	62121	85.9	3.73e-20	66	1	66	59	124
108_3_H18_NODE_1	108_3_H18_NODE_1_length_21650_cov_552.152>gene_253	primosome, DnaD subunit [Bacillus sp. UNC41MFS5]	58258	394	1.01e-134	333	8	336	1	328
108_3_H18_NODE_1	108_3_H18_NODE_1_length_21650_cov_552.152>gene_254	hypothetical protein [Bacillus soli]	68354	115	4.70e-32	79	1	79	1	79
108_3_H18_NODE_1	108_3_H18_NODE_1_length_21650_cov_552.152>gene_255	DNA helicase [Bacillus niacini]	63063	150	2.25e-41	111	1	104	108	218
108_3_H18_NODE_1	108_3_H18_NODE_1_length_21650_cov_552.152>gene_257	putrescine importer PuuP [Domibacillus tundrae]	81457	729	0.0	453	1	451	1	453
108_3_H18_NODE_1	108_3_H18_NODE_1_length_21650_cov_552.152>gene_258	urea carboxylase [Bacillus sp. 1NLA3E]<>urea carboxylase-associated protein 2 [Bacillus sp. 1NLA3E]	77733	416	1.41e-145	247	11	256	1	247
108_3_H18_NODE_1	108_3_H18_NODE_1_length_21650_cov_552.152>gene_259	urea carboxylase [Bacillus sp. 1NLA3E]<>Urea carboxylase-associated protein 1 [Bacillus sp. 1NLA3E]	89815	409	2.10e-144	216	1	216	1	216
108_3_H18_NODE_1	108_3_H18_NODE_1_length_21650_cov_552.152>gene_260	urea carboxylase [Bacillus korlensis]	84711	429	3.59e-139	242	1	242	1	242
92-D16
92_1_D16_contig1	92_1_D16>gene_54	hypothetical protein [Corynebacterium durum]	94118	288	8.21e-98	153	1	153	32	184
92_1_D16_contig1	92_1_D16>gene_55	replication initiation protein [Moraxella osloensis]<>hypothetical protein A9Z64_11280 [Moraxella osloensis]	100000	650	0.0	318	1	318	1	318
92_1_D16_contig1	92_1_D16>gene_56	hypothetical protein [Enhydrobacter aerosaccus]<>hypothetical protein AFK20_12040 [Enhydrobacter aerosaccus]	99333	302	3.61e-104	150	1	150	1	150
92_1_D16_contig1	92_1_D16>gene_57	DNA polymerase V subunit UmuC (plasmid) [Moraxella osloensis]	100000	918	0.0	439	1	439	1	439
92_1_D16_contig1	92_1_D16>gene_58	MULTISPECIES: ACR protein [Proteobacteria]<>ACR protein [Enhydrobacter aerosaccus]<>conserved hypothetical protein (plasmid) [Moraxella osloensis]<>ACR protein [Moraxella osloensis]	95536	449	4.91e-160	224	1	219	1	224
92_1_D16_contig1	92_1_D16>gene_59	MULTISPECIES: DNA polymerase III subunit epsilon [Proteobacteria]<>putative exonuclease (plasmid) [Moraxella osloensis]<>hypothetical protein A9Z61_10365 [Moraxella osloensis]	95408	397	5.69e-140	196	1	196	1	196
92_1_D16_contig1	92_1_D16>gene_60	MULTISPECIES: transcriptional regulator [Proteobacteria]<>XRE family transcriptional regulator (plasmid) [Moraxella osloensis]<>transcriptional regulator [Moraxella osloensis]	100000	146	1.26e-44	74	1	74	6	79
92_1_D16_contig1	92_1_D16>gene_61	hypothetical protein [Moraxella osloensis]<>hypothetical protein AXE82_11255 (plasmid) [Moraxella osloensis]<>hypothetical protein A9Z64_11510 [Moraxella osloensis]	96809	187	3.67e-60	94	1	94	1	94
92_1_D16_contig1	92_1_D16>gene_62	hypothetical protein [Moraxella osloensis]<>hypothetical protein AXE82_11005 (plasmid) [Moraxella osloensis]<>hypothetical protein A9Z64_11245 [Moraxella osloensis]	96694	246	5.88e-83	121	1	121	1	121
92_1_D16_contig1	92_1_D16>gene_64	hypothetical protein [Enhydrobacter aerosaccus]<>hypothetical protein ENHAE0001_2364 [Enhydrobacter aerosaccus SK60]	100000	352	3.79e-123	172	1	172	1	172
92_1_D16_contig1	92_1_D16>gene_65	hypothetical protein [Enhydrobacter aerosaccus]	100000	1728	0.0	836	5	840	1	836
92_1_D16_contig1	92_1_D16>gene_67	alpha/beta hydrolase [Enhydrobacter aerosaccus]<>hydrolase, alpha/beta domain protein [Enhydrobacter aerosaccus SK60]	100000	554	0.0	266	1	266	1	266
92_1_D16_contig1	92_1_D16>gene_68	methionine synthase [Enhydrobacter aerosaccus]<>methionine synthase, vitamin-B12 independent [Enhydrobacter aerosaccus SK60]	99474	786	0.0	380	1	380	1	380
92_1_D16_contig1	92_1_D16>gene_69	acetoacetate decarboxylase [Corynebacterium durum]	98893	560	0.0	271	1	271	3	273
92_1_D16_contig1	92_1_D16>gene_70	IS5 family transposase [Acinetobacter baumannii]<>hypothetical protein DU202_00152 [Acinetobacter baumannii DU202]<>hypothetical protein DU202_00437 [Acinetobacter baumannii DU202]<>hypothetical protein DU202_00608 [Acinetobacter baumannii DU202]<>hypothetical protein DU202_00697 [Acinetobacter baumannii DU202]<>hypothetical protein DU202_00704 [Acinetobacter baumannii DU202]<>hypothetical protei…	96471	173	6.97e-54	85	1	85	91	175
92_1_D16_contig1	92_1_D16>gene_71	histidine phosphatase [Enhydrobacter aerosaccus]<>histidine acid phosphatase [Enhydrobacter aerosaccus SK60]	100000	764	0.0	373	1	373	1	373
92_1_D16_contig1	92_1_D16>gene_72	IS5 family transposase [Enhydrobacter aerosaccus]<>transposase [Enhydrobacter aerosaccus]<>putative transposase [Moraxella osloensis]<>putative transposase [Moraxella osloensis]<>hypothetical protein MOSL_2048 [Moraxella osloensis]	97714	352	7.30e-123	175	1	175	1	175
92_1_D16_contig1	92_1_D16>gene_73	MULTISPECIES: transposase [Proteobacteria]<>transposase [Enhydrobacter aerosaccus]<>transposase [Moraxella osloensis]<>transposase [Moraxella osloensis]<>hypothetical protein MOSL_0177 [Moraxella osloensis]<>transposase [Moraxella osloensis]	98039	211	1.93e-69	102	1	102	1	102
92_1_D16_contig1	92_1_D16>gene_74	histidine phosphatase [Enhydrobacter aerosaccus]<>histidine acid phosphatase [Enhydrobacter aerosaccus SK60]	100000	345	2.05e-115	163	1	163	377	539
92_1_D16_contig1	92_1_D16>gene_75	hypothetical protein ENHAE0001_0818 [Enhydrobacter aerosaccus SK60]	93333	81.6	1.04e-19	45	1	45	1	45
92_1_D16_contig1	92_1_D16>gene_76	MULTISPECIES: transposase [Proteobacteria]<>hypothetical protein ENHAE0001_2590 [Enhydrobacter aerosaccus SK60]<>transposase [Enhydrobacter aerosaccus]<>transposase [Moraxella osloensis]	100000	206	1.21e-67	100	1	100	1	100
92_1_D16_contig1	92_1_D16>gene_77	hypothetical protein ENHAE0001_2589 [Enhydrobacter aerosaccus SK60]<>putative transposase (plasmid) [Moraxella osloensis]<>hypothetical protein MOSL_1231 [Moraxella osloensis]	99401	348	9.36e-122	167	1	167	1	167
92_1_D16_contig1	92_1_D16>gene_78	damage-inducible protein CinA [Enhydrobacter aerosaccus]<>competence/damage-inducible domain protein CinA [Enhydrobacter aerosaccus SK60]	100000	316	2.21e-109	157	1	157	1	157
92_1_D16_contig1	92_1_D16>gene_80	hypothetical protein [Corynebacterium durum]	97959	197	3.23e-64	98	1	98	1	98
92_1_D16_contig1	92_1_D16>gene_81	transposase [Enhydrobacter aerosaccus]	100000	266	2.48e-90	130	1	130	1	130
92_1_D16_contig1	92_1_D16>gene_82	hypothetical protein [Enhydrobacter aerosaccus]<>hypothetical protein ENHAE0001_1980 [Enhydrobacter aerosaccus SK60]	100000	586	0.0	291	1	291	15	305
92_1_D16_contig1	92_1_D16>gene_83	transposase [Enhydrobacter aerosaccus]<>hypothetical protein ENHAE0001_1981 [Enhydrobacter aerosaccus SK60]	100000	141	7.78e-43	68	1	68	1	68
92_1_D16_contig1	92_1_D16>gene_84	hypothetical protein ENHAE0001_1982 [Enhydrobacter aerosaccus SK60]	100000	225	5.17e-75	108	1	108	2	109
92_1_D16_contig1	92_1_D16>gene_85	acyl-CoA dehydrogenase [Enhydrobacter aerosaccus]<>acyl-CoA dehydrogenase, middle domain protein [Enhydrobacter aerosaccus SK60]	100000	1260	0.0	607	5	611	1	607
92_1_D16_contig1	92_1_D16>gene_86	hypothetical protein [Enhydrobacter aerosaccus]	93750	152	4.69e-47	80	1	80	1	80
92_1_D16_contig1	92_1_D16>gene_87	short-chain dehydrogenase [Enhydrobacter aerosaccus]<>oxidoreductase, short chain dehydrogenase/reductase family protein [Enhydrobacter aerosaccus SK60]<>short-chain dehydrogenase [Enhydrobacter aerosaccus]	100000	524	0.0	254	1	254	1	254
92_1_D16_contig1	92_1_D16>gene_88	sodium-independent anion transporter [Enhydrobacter aerosaccus]<>sulfate permease [Enhydrobacter aerosaccus SK60]	100000	1013	0.0	506	1	506	1	506
92_1_D16_contig1	92_1_D16>gene_89	arsenate reductase (glutaredoxin) [Enhydrobacter aerosaccus]<>arsenate reductase [Enhydrobacter aerosaccus SK60]	99265	274	2.57e-93	136	1	136	1	136
92_1_D16_contig1	92_1_D16>gene_90	arsenical resistance protein ArsH [Enhydrobacter aerosaccus]<>NADPH-dependent FMN reductase [Enhydrobacter aerosaccus]	100000	524	0.0	250	4	253	1	250
92_1_D16_contig1	92_1_D16>gene_91	arsenate reductase [Moraxella osloensis]<>arsenate reductase [Moraxella osloensis]	98113	103	3.30e-27	53	1	53	107	159
92_1_D16_contig1	92_1_D16>gene_92	low molecular weight phosphatase family protein [Enhydrobacter aerosaccus]<>arsenate reductase [Enhydrobacter aerosaccus]	98969	201	5.50e-65	97	1	97	1	97
92_1_D16_contig1	92_1_D16>gene_93	ArsR family transcriptional regulator [Enhydrobacter aerosaccus]<>low molecular weight phosphotyrosine protein phosphatase [Enhydrobacter aerosaccus SK60]	100000	363	1.06e-127	173	1	173	1	173
92_1_D16_contig1	92_1_D16>gene_94	arsenical efflux pump membrane protein ArsB [Enhydrobacter aerosaccus]<>arsenical pump membrane protein [Enhydrobacter aerosaccus SK60]	100000	831	0.0	430	1	430	1	430
92_1_D16_contig1	92_1_D16>gene_95	transcriptional regulator [Enhydrobacter aerosaccus]<>transcriptional regulator, ArsR family [Enhydrobacter aerosaccus SK60]<>ArsR family transcriptional regulator [Enhydrobacter aerosaccus]	100000	201	1.33e-65	97	1	97	1	97
92_1_D16_contig1	92_1_D16>gene_96	MULTISPECIES: hypothetical protein [Proteobacteria]<>hypothetical protein ENHAE0001_2067 [Enhydrobacter aerosaccus SK60]<>membrane protein [Enhydrobacter aerosaccus]<>hypothetical protein A9299_11120 [Moraxella osloensis]	100000	227	1.58e-75	115	1	115	1	115
92_1_D16_contig1	92_1_D16>gene_97	MULTISPECIES: flavoprotein [Proteobacteria]<>flavoprotein [Enhydrobacter aerosaccus]<>flavoprotein [Moraxella osloensis]	100000	472	9.30e-169	226	1	226	1	226
92_1_D16_contig1	92_1_D16>gene_98	MULTISPECIES: transposase [Proteobacteria]<>transposase [Moraxella osloensis]	97917	102	1.36e-27	48	1	48	1	48
92_1_D16_contig1	92_1_D16>gene_99	hypothetical protein MOSL_P30027 (plasmid) [Moraxella osloensis]	98947	193	1.38e-62	95	1	95	1	95
92_1_D16_contig1	92_1_D16>gene_100	MULTISPECIES: MerR family transcriptional regulator [Bacteria]<>conserved hypothetical protein (plasmid) [Moraxella osloensis]<>MerR family transcriptional regulator [Moraxella osloensis]	100000	319	1.41e-110	155	1	155	1	155
92_1_D16_contig1	92_1_D16>gene_101	MULTISPECIES: transposase [Bacteria]<>transposase [Moraxella osloensis]	100000	212	8.13e-70	105	1	105	1	105
92_1_D16_contig1	92_1_D16>gene_102	cation transporter [Enhydrobacter aerosaccus]<>cation transporter [Enhydrobacter aerosaccus]	100000	559	0.0	276	1	276	1	276
92_1_D16_contig1	92_1_D16>gene_103	hypothetical protein [Enhydrobacter aerosaccus]<>hypothetical protein AFK20_12070 [Enhydrobacter aerosaccus]	91379	89.0	3.41e-22	58	2	59	6	63
92_1_D16_contig1	92_1_D16>gene_104	MULTISPECIES: hypothetical protein [Proteobacteria]<>hypothetical protein ENHAE0001_2075 [Enhydrobacter aerosaccus SK60]<>hypothetical protein AFK20_11490 [Enhydrobacter aerosaccus]<>hypothetical protein AXE82_07195 [Moraxella osloensis]<>hypothetical protein A9Z64_05625 [Moraxella osloensis]	100000	413	1.82e-146	198	1	198	1	198
92_1_D16_contig1	92_1_D16>gene_105	hypothetical protein AFK20_11485 [Enhydrobacter aerosaccus]	99734	778	0.0	376	1	376	16	391
92_1_D16_contig1	92_1_D16>gene_106	hypothetical protein [Enhydrobacter aerosaccus]<>hypothetical protein ENHAE0001_2077 [Enhydrobacter aerosaccus SK60]<>membrane protein [Enhydrobacter aerosaccus]	100000	261	1.98e-88	136	1	136	1	136
92_1_D16_contig1	92_1_D16>gene_107	alpha/beta hydrolase [Enhydrobacter aerosaccus]<>alpha/beta hydrolase [Enhydrobacter aerosaccus]	99655	598	0.0	290	1	290	1	290
92_1_D16_contig1	92_1_D16>gene_108	transcriptional regulator [Enhydrobacter aerosaccus]<>transcriptional regulator [Enhydrobacter aerosaccus]	97692	265	6.32e-90	130	1	130	1	130
92_1_D16_contig1	92_1_D16>gene_109	hypothetical protein [Enhydrobacter aerosaccus]<>hypothetical protein ENHAE0001_2080 [Enhydrobacter aerosaccus SK60]<>hypothetical protein AFK20_11465 [Enhydrobacter aerosaccus]	99598	505	0.0	249	1	249	1	249
92_1_D16_contig1	92_1_D16>gene_110	copper-binding protein [Enhydrobacter aerosaccus]<>heavy metal-associated domain protein [Enhydrobacter aerosaccus SK60]<>hypothetical protein AFK20_11460 [Enhydrobacter aerosaccus]	100000	139	6.99e-42	70	1	70	1	70
92_1_D16_contig1	92_1_D16>gene_111	metal ABC transporter ATPase [Enhydrobacter aerosaccus]<>metal ABC transporter ATPase [Enhydrobacter aerosaccus]	99729	1505	0.0	737	1	737	1	737
92_1_D16_contig1	92_1_D16>gene_112	cytochrome c biogenesis protein [Enhydrobacter aerosaccus]	100000	209	1.87e-62	96	8	103	558	653
92_1_D16_contig1	92_1_D16>gene_113	transposase [Enhydrobacter aerosaccus]<>transposase [Enhydrobacter aerosaccus SK60]<>transposase [Enhydrobacter aerosaccus]	100000	285	1.78e-97	140	1	140	1	140
92_1_D16_contig1	92_1_D16>gene_114	transposase [Corynebacterium durum]	97561	249	8.11e-84	123	1	123	1	123
92_1_D16_contig1	92_1_D16>gene_115	transposase [Enhydrobacter aerosaccus]<>transposase [Enhydrobacter aerosaccus]	96200	1172	0.0	579	1	579	1	579
92_1_D16_contig1	92_1_D16>gene_116	putative transposase, Mutator family, partial [Enhydrobacter aerosaccus SK60]	100000	407	5.88e-143	194	1	194	83	276
92_1_D16_contig1	92_1_D16>gene_117	long-chain-fatty-acid--CoA ligase [Enhydrobacter aerosaccus]<>AMP-binding enzyme [Enhydrobacter aerosaccus SK60]	99297	1168	0.0	569	6	574	4	572
92-C13
92_1_C13_contig1	92_1_C13>gene_621	hypothetical protein [Streptococcus sp. 263_SSPC]	32641	367	1.90e-114	674	1	650	13	681
92_1_C13_contig1	92_1_C13>gene_623	hypothetical protein [Streptococcus sp. 263_SSPC]	49315	77.0	3.17e-16	73	51	123	2	74
92_1_C13_contig1	92_1_C13>gene_624	hypothetical protein [Ruminococcus albus]<>endonuclease [Ruminococcus albus SY3]	37000	65.9	7.31e-12	100	3	101	1	96
92_1_C13_contig1	92_1_C13>gene_625	autolysin [Streptococcus mitis]<>N-acetylmuramoyl-L-alanine amidase [Streptococcus mitis]	74295	481	2.37e-169	319	1	316	1	318
92_1_C13_contig1	92_1_C13>gene_626	MULTISPECIES: hypothetical protein [Granulicatella]	48889	89.0	6.42e-21	90	25	108	12	101
92_1_C13_contig1	92_1_C13>gene_627	putative integrase/recombinase [Chlamydia trachomatis]	58924	447	9.66e-155	353	1	353	1	353
92_1_C13_contig1	92_1_C13>gene_628	hypothetical protein [Lactobacillus dextrinicus]<>prophage lp1 protein 7 [Lactobacillus dextrinicus DSM 20335]	30952	64.3	1.45e-10	126	22	138	5	130
92_1_C13_contig1	92_1_C13>gene_629	transcriptional regulator [Pediococcus pentosaceus]	47778	82.8	1.72e-18	90	2	89	17	104
92_1_C13_contig1	92_1_C13>gene_630	uncharacterized protein [uncultured phage]	48148	51.2	2.80e-07	54	8	61	8	61
92_1_C13_contig1	92_1_C13>gene_631	Uncharacterised protein [Chlamydia trachomatis]	56842	111	5.05e-30	95	1	94	1	95
92_1_C13_contig1	92_1_C13>gene_633	MULTISPECIES: hypothetical protein [Granulicatella]	65957	68.6	9.55e-14	47	33	79	27	72
92_1_C13_contig1	92_1_C13>gene_635	hypothetical protein [Streptococcus sp. 263_SSPC]	68254	92.8	1.30e-23	63	3	65	5	67
92_1_C13_contig1	92_1_C13>gene_637	yqaj viral recombinase [Trichococcus palustris]	50799	320	7.01e-106	313	3	315	2	314
92_1_C13_contig1	92_1_C13>gene_638	hypothetical protein [Bavariicoccus seileri]	65957	385	5.21e-132	282	4	284	1	280
92_1_C13_contig1	92_1_C13>gene_639	replication initiation protein [Lactobacillus futsaii JCM 17355]	47857	130	3.69e-33	140	2	140	9	148
92_1_C13_contig1	92_1_C13>gene_640	hypothetical protein, partial [Sporolactobacillus laevolacticus]	53390	110	6.24e-29	118	6	122	9	125
92_1_C13_contig1	92_1_C13>gene_641	hypothetical protein [Carnobacterium maltaromaticum]	63107	135	4.03e-39	103	5	107	1	103
92_1_C13_contig1	92_1_C13>gene_642	MULTISPECIES: single-stranded DNA-binding protein [Lactobacillales]	66480	225	5.99e-73	179	1	179	1	165
92_1_C13_contig1	92_1_C13>gene_645	hypothetical protein [Carnobacterium maltaromaticum]	58182	56.2	2.58e-09	55	1	53	20	74
92_1_C13_contig1	92_1_C13>gene_646	hypothetical protein [Granulicatella adiacens]<>hypothetical protein HMPREF0444_1525 [Granulicatella adiacens ATCC 49175]	62500	127	1.76e-36	96	4	99	15	110
92_1_C13_contig1	92_1_C13>gene_647	MULTISPECIES: hypothetical protein [Granulicatella]	44706	71.6	2.81e-14	85	9	93	16	100
92_1_C13_contig1	92_1_C13>gene_648	MULTISPECIES: hypothetical protein [Granulicatella]	46821	159	1.23e-46	173	5	176	19	186
92_1_C13_contig1	92_1_C13>gene_649	hypothetical protein [Streptococcus sp. 263_SSPC]	80165	191	5.83e-61	121	1	120	1	121
92_1_C13_contig1	92_1_C13>gene_650	hypothetical protein [Carnobacterium maltaromaticum]	63380	97.8	8.60e-25	71	16	86	14	84
92_1_C13_contig1	92_1_C13>gene_651	hypothetical protein [Granulicatella adiacens]<>hypothetical protein HMPREF0444_1521 [Granulicatella adiacens ATCC 49175]	66355	149	1.42e-44	107	1	107	1	107
92_1_C13_contig1	92_1_C13>gene_654	hypothetical protein [Butyrivibrio proteoclasticus]<>hypothetical protein bpr_II119 (plasmid) [Butyrivibrio proteoclasticus B316]	45600	119	2.20e-32	125	4	128	3	127
92_1_C13_contig1	92_1_C13>gene_655	MULTISPECIES: hypothetical protein [Granulicatella]	53846	151	3.48e-44	156	1	155	1	155
92_1_C13_contig1	92_1_C13>gene_657	DNA (cytosine-5-)-methyltransferase [Streptococcus sp. 400_SSPC]	71720	510	3.06e-180	343	1	338	1	338
92_1_C13_contig1	92_1_C13>gene_659	hypothetical protein [Streptococcus parauberis]<>hypothetical protein TN39_01937 [Streptococcus parauberis]<>hypothetical protein AKL14_00905 [Streptococcus parauberis]<>hypothetical protein AKL13_00822 [Streptococcus parauberis]<>hypothetical protein TM50_00659 [Streptococcus parauberis]<>hypothetical protein TP84_00488 [Streptococcus parauberis]<>hypothetical protein ADO03_01111 [Streptococcus …	43577	320	2.46e-103	397	7	399	8	395
92_1_C13_contig1	92_1_C13>gene_661	NrdH-redoxin [Abiotrophia defectiva]<>glutaredoxin [Abiotrophia defectiva ATCC 49176]	55556	86.3	7.46e-21	72	2	73	4	74
92_1_C13_contig1	92_1_C13>gene_662	hypothetical protein [Streptococcus sp. 263_SSPC]	44615	117	3.33e-31	130	1	130	1	130
92_1_C13_contig1	92_1_C13>gene_664	Uncharacterised protein [Chlamydia trachomatis]	35443	62.4	7.48e-11	79	21	99	1	78
92_1_C13_contig1	92_1_C13>gene_665	HNH endonuclease [Chlamydia trachomatis]	66667	165	9.25e-51	114	1	114	10	121
92_1_C13_contig1	92_1_C13>gene_667	hypothetical protein HSISM1_1253 [Streptococcus sp. HSISM1]	33036	66.6	3.46e-12	112	1	104	1	112
97-B22
97_1_B22_NODE_1	97_1_B22_NODE_1_length_2108_cov_7058.86_ID_897>gene_674	hypothetical protein (plasmid) [uncultured prokaryote]	70588	167	5.48e-51	119	11	129	29	147
97_1_B22_NODE_1	97_1_B22_NODE_1_length_2108_cov_7058.86_ID_897>gene_676	hypothetical protein RirG_010690 [Rhizophagus irregularis DAOM 197198w]	96296	421	4.85e-149	216	1	216	1	216
97-1-K1
97_1_K1_NODE_1	97_1_K1_NODE_1_length_3525_cov_33.359_ID_1912>gene_725	IS66 family element, transposase, partial [Enhydrobacter aerosaccus SK60]	96875	181	1.09e-55	96	1	96	1	96
97_1_K1_NODE_1	97_1_K1_NODE_1_length_3525_cov_33.359_ID_1912>gene_726	transposase [Moraxella osloensis]<>transposase (plasmid) [Moraxella osloensis]<>transposase [Moraxella osloensis]<>transposase [Moraxella osloensis]	93496	242	4.42e-81	123	1	123	1	123
97_1_K1_NODE_1	97_1_K1_NODE_1_length_3525_cov_33.359_ID_1912>gene_727	MULTISPECIES: transposase [Bacteria]<>transposase [Moraxella osloensis]	100000	284	2.30e-97	140	1	140	1	140
97_1_K1_NODE_1	97_1_K1_NODE_1_length_3525_cov_33.359_ID_1912>gene_728	resolvase [Moraxella osloensis]<>resolvase (plasmid) [Moraxella osloensis]<>resolvase [Moraxella osloensis]	98500	400	5.26e-141	200	8	207	1	200
97_1_K1_NODE_1	97_1_K1_NODE_1_length_3525_cov_33.359_ID_1912>gene_729	DNA-binding protein [Moraxella osloensis]<>DNA-binding protein [Moraxella osloensis]	100000	176	5.35e-56	85	1	85	20	104
97_1_K1_NODE_1	97_1_K1_NODE_1_length_3525_cov_33.359_ID_1912>gene_730	hypothetical protein [Moraxella osloensis]<>hypothetical protein AXE82_11345 (plasmid) [Moraxella osloensis]<>hypothetical protein AXE82_00595 [Moraxella osloensis]	96429	278	1.10e-94	140	1	140	1	140
97_1_K1_NODE_1	97_1_K1_NODE_1_length_3525_cov_33.359_ID_1912>gene_731	transposase [Enhydrobacter aerosaccus]<>transposase [Enhydrobacter aerosaccus]	100000	253	1.35e-85	123	1	123	1	123
97_1_K1_NODE_1	97_1_K1_NODE_1_length_3525_cov_33.359_ID_1912>gene_732	IS66 family element, transposase, partial [Enhydrobacter aerosaccus SK60]	98958	186	1.76e-57	96	1	96	1	96
97_1_K1_NODE_2	97_1_K1_NODE_2_length_3292_cov_38.6373_ID_217>gene_733	transposase [Corynebacterium durum]	96107	981	0.0	488	1	484	87	574
97_1_K1_NODE_2	97_1_K1_NODE_2_length_3292_cov_38.6373_ID_217>gene_734	cell filamentation protein Fic [Moraxella osloensis]<>cell filamentation protein Fic [Moraxella osloensis]	99206	775	0.0	378	1	378	1	378
97_1_K1_NODE_2	97_1_K1_NODE_2_length_3292_cov_38.6373_ID_217>gene_735	hypothetical protein [Moraxella osloensis]<>hypothetical protein A9Z61_10000 [Moraxella osloensis]	99333	304	2.83e-101	150	1	150	250	399
97_1_K1_NODE_5	97_1_K1_NODE_5_length_1210_cov_5867.59_ID_1821>gene_740	hypothetical protein EGM_15172, partial [Macaca fascicularis]	81928	138	1.67e-40	83	1	83	58	140
97_1_K1_NODE_5	97_1_K1_NODE_5_length_1210_cov_5867.59_ID_1821>gene_741	hypothetical protein M91_12051, partial [Bos mutus]	58571	93.2	4.22e-22	70	2	71	125	194
97_1_K1_NODE_6	97_1_K1_NODE_6_length_1068_cov_4022.23_ID_1283>gene_743	B lymphocyte activation-related protein BC-2048 [Homo sapiens]	68852	79.7	4.75e-17	61	1	61	21	81
97_1_K1_NODE_6	97_1_K1_NODE_6_length_1068_cov_4022.23_ID_1283>gene_744	Retron-type reverse transcriptase [Streptococcus pneumoniae]	98361	379	1.20e-131	183	9	191	94	276
97-1-K2
97_2_K2_NODE_1	97_2_K2_NODE_1_length_7214_cov_3617.52_ID_231>gene_1410	transposase [Paracoccus pantotrophus]	91837	179	4.31e-57	98	1	97	1	98
97_2_K2_NODE_1	97_2_K2_NODE_1_length_7214_cov_3617.52_ID_231>gene_1413	hypothetical protein (plasmid) [uncultured prokaryote]	90566	716	0.0	424	1	424	1	421
97_2_K2_NODE_1	97_2_K2_NODE_1_length_7214_cov_3617.52_ID_231>gene_1414	hypothetical protein (plasmid) [uncultured prokaryote]	94253	159	1.32e-49	87	1	87	1	87
97_2_K2_NODE_1	97_2_K2_NODE_1_length_7214_cov_3617.52_ID_231>gene_1415	hypothetical protein (plasmid) [uncultured prokaryote]	94872	221	3.40e-72	117	1	117	1	117
97_2_K2_NODE_1	97_2_K2_NODE_1_length_7214_cov_3617.52_ID_231>gene_1416	hypothetical protein (plasmid) [uncultured prokaryote]	53968	81.3	9.72e-18	63	1	63	119	181
97_2_K2_NODE_1	97_2_K2_NODE_1_length_7214_cov_3617.52_ID_231>gene_1418	DNA-binding protein [Rhizobium sp. Root483D2]<>DNA-binding protein [Rhizobium sp. Root483D2]	63667	408	4.94e-141	300	3	300	1	300
97_2_K2_NODE_1	97_2_K2_NODE_1_length_7214_cov_3617.52_ID_231>gene_1419	MULTISPECIES: helix-turn-helix domain-containing protein [Sphingomonadaceae]<>replicase [Sphingobium yanoikuyae]<>replicase (plasmid) [Sphingobium yanoikuyae]<>hypothetical protein HMPREF9718_05046 [Sphingobium yanoikuyae ATCC 51230]	59659	212	2.75e-66	176	32	205	6	178
97_2_K2_NODE_1	97_2_K2_NODE_1_length_7214_cov_3617.52_ID_231>gene_1420	hypothetical protein Gbfr_008_006 [Gluconobacter frateurii M-2]	40000	80.1	8.10e-17	115	2	109	9	123
97_2_K2_NODE_2	97_2_K2_NODE_2_length_1620_cov_5271.16_ID_175>gene_1421	hypothetical protein [Paracoccus sp. PAMC 22219]	66667	192	2.87e-60	144	35	178	1	144
97_2_K2_NODE_2	97_2_K2_NODE_2_length_1620_cov_5271.16_ID_175>gene_1423	hypothetical protein [uncultured prokaryote]	59524	52.4	3.16e-07	42	58	99	15	56
97_2_K2_NODE_3	97_2_K2_NODE_3_length_1311_cov_2.62753_ID_167>gene_1425	aldehyde-activating protein [Rhizobium sp. CF142]<>hypothetical protein PMI11_02514 [Rhizobium sp. CF142]	85294	193	8.71e-62	102	1	102	40	141
97_2_K2_NODE_4	97_2_K2_NODE_4_length_1268_cov_4543.94_ID_227>gene_1428	hypothetical protein [Paracoccus sp. PAMC 22219]	66667	192	2.87e-60	144	35	178	1	144
97_2_K2_NODE_5	97_2_K2_NODE_5_length_1241_cov_4561.24_ID_169>gene_1430	hypothetical protein [Paracoccus sp. PAMC 22219]	66667	192	2.87e-60	144	35	178	1	144
97_2_K2_NODE_6	97_2_K2_NODE_6_length_1048_cov_2.4886_ID_171>gene_1431	hypothetical protein [Raoultella ornithinolytica]	91398	341	6.94e-118	186	8	193	1	186
97_2_K2_NODE_6	97_2_K2_NODE_6_length_1048_cov_2.4886_ID_171>gene_1432	hypothetical protein [uncultured prokaryote]	70833	96.3	6.20e-24	72	1	72	75	146
108-F18
108_2_F18_NODE_1	108_2_F18_NODE_1_length_7130_cov_1114.77>gene_1	iron ABC transporter permease [Bacillus timonensis]	84746	206	1.02e-63	118	1	118	1	118
108_2_F18_NODE_1	108_2_F18_NODE_1_length_7130_cov_1114.77>gene_2	iron ABC transporter [Bacillus humi]	91892	593	0.0	333	20	352	1	333
108_2_F18_NODE_1	108_2_F18_NODE_1_length_7130_cov_1114.77>gene_3	iron siderophore-binding protein [Bacillus timonensis]	84356	577	0.0	326	1	326	1	326
108_2_F18_NODE_1	108_2_F18_NODE_1_length_7130_cov_1114.77>gene_4	hypothetical protein [Bacillus humi]	80892	534	0.0	314	1	314	1	314
108_2_F18_NODE_1	108_2_F18_NODE_1_length_7130_cov_1114.77>gene_5	short-chain dehydrogenase [Bacillus timonensis]	91633	489	6.15e-175	251	1	251	1	251
108_2_F18_NODE_1	108_2_F18_NODE_1_length_7130_cov_1114.77>gene_6	germination protein QC [Bacillus timonensis]	70083	540	0.0	361	1	361	1	360
108_2_F18_NODE_1	108_2_F18_NODE_1_length_7130_cov_1114.77>gene_7	germination protein GerB [Bacillus timonensis]	75138	577	0.0	362	1	362	1	362
108_2_F18_NODE_1	108_2_F18_NODE_1_length_7130_cov_1114.77>gene_8	spore germination protein [Bacillus timonensis]	75758	113	4.04e-28	66	1	66	429	494
108_2_F18_NODE_2	108_2_F18_NODE_2_length_6052_cov_847.332>gene_10	ABC transporter [Bacillus humi]	88476	505	2.32e-180	269	1	269	1	269
108_2_F18_NODE_2	108_2_F18_NODE_2_length_6052_cov_847.332>gene_11	hypothetical protein [Bacillus humi]	73134	420	9.75e-147	268	1	268	1	268
108_2_F18_NODE_2	108_2_F18_NODE_2_length_6052_cov_847.332>gene_12	hypothetical protein [Bacillus timonensis]	86585	149	1.38e-45	82	1	82	1	82
108_2_F18_NODE_2	108_2_F18_NODE_2_length_6052_cov_847.332>gene_13	spore coat protein [Bacillus timonensis]	93636	219	2.23e-72	110	8	117	2	111
108_2_F18_NODE_2	108_2_F18_NODE_2_length_6052_cov_847.332>gene_14	hypothetical protein [Bacillus timonensis]	92647	137	2.90e-40	68	21	88	1	68
108_2_F18_NODE_2	108_2_F18_NODE_2_length_6052_cov_847.332>gene_15	proline dehydrogenase [Bacillus humi]	93443	589	0.0	305	1	305	1	305
108_2_F18_NODE_2	108_2_F18_NODE_2_length_6052_cov_847.332>gene_16	conserved hypothetical protein [Geobacillus sp. WCH70]<>hypothetical protein B4110_3106 [Parageobacillus toebii]	65306	58.9	9.84e-11	49	1	48	1	49
108_2_F18_NODE_2	108_2_F18_NODE_2_length_6052_cov_847.332>gene_17	3-hydroxyacyl-CoA dehydrogenase [Bacillus humi]	93979	736	0.0	382	1	382	1	382
108_2_F18_NODE_2	108_2_F18_NODE_2_length_6052_cov_847.332>gene_9	iron ABC transporter permease [Bacillus timonensis]	91880	429	1.12e-149	234	1	234	119	352
108_2_F18_NODE_3	108_2_F18_NODE_3_length_2819_cov_30.9501>gene_18	peptidase S8 [Bacillus humi]	83444	794	0.0	453	1	453	1	453
108_2_F18_NODE_3	108_2_F18_NODE_3_length_2819_cov_30.9501>gene_19	spore germination protein [Bacillus timonensis]	89639	718	0.0	415	1	415	1	415
108-C17
108_3_C17_NODE_1	108_3_C17_NODE_1_length_3648_cov_15.2772>gene_90	MULTISPECIES: DNA-binding response regulator [Bacillus]	87225	409	7.43e-144	227	1	225	1	227
108_3_C17_NODE_1	108_3_C17_NODE_1_length_3648_cov_15.2772>gene_91	tRNA 2-selenouridine synthase [Bacillus bataviensis]<>tRNA 2-selenouridine synthase [Bacillus bataviensis LMG 21833]	77528	578	0.0	356	1	356	1	356
108_3_C17_NODE_1	108_3_C17_NODE_1_length_3648_cov_15.2772>gene_92	tryptophan synthase subunit alpha [Bacillus bataviensis]<>tryptophan synthase subunit alpha [Bacillus bataviensis LMG 21833]	74713	417	6.41e-146	261	1	261	1	261
108_3_C17_NODE_1	108_3_C17_NODE_1_length_3648_cov_15.2772>gene_93	MULTISPECIES: tryptophan synthase subunit beta [Bacillus]	85915	254	6.99e-82	142	1	142	255	396
108_3_C17_NODE_11	108_3_C17_NODE_11_length_592_cov_1.04301>gene_117	MULTISPECIES: alpha/beta hydrolase [Bacteria]<>Phage replication protein CRI [Streptococcus salivarius SK126]<>Phage replication protein CRI [Enhydrobacter aerosaccus SK60]	80000	67.8	1.74e-12	35	1	35	1	35
108_3_C17_NODE_2	108_3_C17_NODE_2_length_3082_cov_96.4562>gene_94	AsnC family transcriptional regulator [Bacillus bataviensis]<>transcriptional regulator, AsnC family [Bacillus bataviensis LMG 21833]	74576	92.0	2.98e-22	59	1	59	1	59
108_3_C17_NODE_2	108_3_C17_NODE_2_length_3082_cov_96.4562>gene_95	MULTISPECIES: MFS transporter [Bacillus]	79905	667	0.0	423	4	425	2	421
108_3_C17_NODE_2	108_3_C17_NODE_2_length_3082_cov_96.4562>gene_96	glutamate racemase [Bacillus novalis]	85824	469	3.75e-166	261	4	264	1	261
108_3_C17_NODE_3	108_3_C17_NODE_3_length_2278_cov_8.88898>gene_97	hydrolase [Bacillus drentensis]	66827	297	2.60e-99	208	1	208	1	208
108_3_C17_NODE_3	108_3_C17_NODE_3_length_2278_cov_8.88898>gene_98	hypothetical protein [Bacillus novalis]	75472	334	6.32e-114	212	19	230	19	230
108_3_C17_NODE_3	108_3_C17_NODE_3_length_2278_cov_8.88898>gene_99	MULTISPECIES: hypothetical protein [Bacillus]	94783	215	1.22e-70	115	1	115	1	115
108_3_C17_NODE_4	108_3_C17_NODE_4_length_2219_cov_94.9565>gene_100	dTDP-glucose 4,6-dehydratase [Bacillus alveayuensis]	73209	511	0.0	321	1	321	1	321
108_3_C17_NODE_4	108_3_C17_NODE_4_length_2219_cov_94.9565>gene_101	hypothetical protein [Bacillus drentensis]	46360	231	4.26e-73	261	1	226	1	260
108_3_C17_NODE_5	108_3_C17_NODE_5_length_2466_cov_17.7187>gene_102	hydrolase [Bacillus drentensis]	85185	100	1.13e-24	54	1	54	209	262
108_3_C17_NODE_5	108_3_C17_NODE_5_length_2466_cov_17.7187>gene_103	hypothetical protein [Bacillus mesonae]	73741	422	2.33e-147	278	1	278	1	277
108_3_C17_NODE_5	108_3_C17_NODE_5_length_2466_cov_17.7187>gene_104	MerR family transcriptional regulator [Bacillus bataviensis]<>MerR family transcriptional regulator [Bacillus bataviensis LMG 21833]	75601	441	3.14e-154	291	1	291	22	312
108_3_C17_NODE_5	108_3_C17_NODE_5_length_2466_cov_17.7187>gene_105	MULTISPECIES: chromosome segregation protein [Bacillus]	86957	131	1.76e-37	69	1	69	1	69
108_3_C17_NODE_6	108_3_C17_NODE_6_length_1881_cov_230.789>gene_106	MULTISPECIES: AsnC family transcriptional regulator [Bacillus]	90741	208	2.87e-67	108	1	108	61	168
108_3_C17_NODE_6	108_3_C17_NODE_6_length_1881_cov_230.789>gene_107	hypothetical protein [Bacillus bataviensis]<>hypothetical protein BABA_06431 [Bacillus bataviensis LMG 21833]	86816	701	0.0	402	1	402	1	402
108_3_C17_NODE_7	108_3_C17_NODE_7_length_1474_cov_9.76515>gene_109	polar chromosome segregation protein [Bacillus bataviensis]<>polar chromosome segregation protein [Bacillus bataviensis LMG 21833]	64706	127	1.97e-35	102	1	102	72	173
108_3_C17_NODE_7	108_3_C17_NODE_7_length_1474_cov_9.76515>gene_110	acyltransferase [Bacillus bataviensis]<>acyltransferase [Bacillus bataviensis LMG 21833]	78659	525	0.0	328	1	328	1	327
108_3_C17_NODE_8	108_3_C17_NODE_8_length_1402_cov_2.62824>gene_111	arsenate reductase [Bacillus sp. FJAT-29814]	85714	260	9.23e-88	140	1	140	1	140
108_3_C17_NODE_8	108_3_C17_NODE_8_length_1402_cov_2.62824>gene_112	hypothetical protein B14911_19530 [Bacillus sp. NRRL B-14911]<>hypothetical protein N288_01090 [Bacillus infantis NRRL B-14911]	64516	46.2	3.21e-06	31	1	31	1	31
108_3_C17_NODE_8	108_3_C17_NODE_8_length_1402_cov_2.62824>gene_113	acetyltransferase [Bacillus alveayuensis]	74667	224	4.12e-73	150	1	150	1	150
108_3_C17_NODE_9	108_3_C17_NODE_9_length_1112_cov_10.2131>gene_114	MULTISPECIES: two-component sensor histidine kinase [Bacillus]	77027	568	0.0	370	1	370	22	391

## Sheet: Table S3
Table S3A. Comparison of transposases found in single-viruses and viral contigs from salivary viromes obtained in this study. BLASTp stand-alone was used for analyses
(Query) Transposase in single-viruses	(Subject) Transposase in salivary viromes from this study (Gene ID in JGI-IMG)	% Pairwise Identity	Bit-Score	E Value	Hit end	Hit start	Query end	Query start
100_1_N22_NODE_17_length_367_cov_48608.6_ID_83761	Ga0133738_101222	0.8	41.5874	1.27e-07	28	9	166	107
100_1_N22_NODE_33_length_321_cov_23126.9_ID_92113	Ga0133738_101222	0.8	41.5874	7.35e-08	29	10	218	159
100_1_N22_NODE_36_length_316_cov_20096.6_ID_90867	Ga0133738_101222	0.8	41.5874	7.2e-08	29	10	213	154
100_1_N22_NODE_126_length_247_cov_13.3667_ID_97477	Ga0133738_101222	0.8	41.2022	6.75e-08	28	9	127	68
97_2_H12_NODE_47_length_315_cov_22887.6_ID_144451	Ga0133738_101222	0.8	36.5798	5.79e-06	28	9	149	90
97_2_H12_NODE_72_length_285_cov_3444.7_ID_145155	Ga0133738_101222	0.8	36.5798	4.41e-06	28	9	149	90
97_2_H12_NODE_98_length_257_cov_9.03846_ID_99015	Ga0133738_101222	0.8	36.5798	3.46e-06	28	9	168	109
100_1_B15_NODE_20_length_294_cov_11866.5_ID_27145	Ga0133741_1022071	0.81	40.817	4e-07	210	190	222	160
100_1_B15_NODE_54_length_220_cov_15.4516_ID_26623	Ga0133741_1022071	0.905	44.2838	1.34e-08	210	190	100	38
100_1_N22_NODE_42_length_265_cov_14.1159_ID_83759	Ga0133741_1022071	0.739	38.5058	1.95e-06	210	188	193	125
100_1_B15_NODE_16_length_308_cov_11187_ID_26625	Ga0133741_1022071	0.739	40.4318	7.16e-07	210	188	155	87
100_1_B15_NODE_17_length_308_cov_10528.5_ID_27557	Ga0133741_1022071	0.826	43.8986	3.94e-08	210	188	222	154
92_1_D8_NODE_17_length_388_cov_0.731801_ID_215	Ga0133741_1022071	0.696	38.1206	6.57e-06	210	188	107	39
100_1_B15_NODE_2_length_506_cov_5028.21_ID_13801	Ga0133741_1022071	0.581	40.4318	2.97e-06	210	180	281	189
97_2_K2_NODE_1_length_7214_cov_3617.52_ID_231	Ga0133748_151401	0.429	68.9366	1.26e-14	92	4	788	516
108_3_D21_NODE_3_length_3991_cov_71.5102	Ga0133741_1006712	0.809	592.808	0	351	1	3990	2938
108_3_D21_NODE_1_length_17249_cov_1047.99	Ga0133749_1002933	0.883	758.829	0	418	1	1365	112
Table S3B. Transposases found in analyzed salivary viromes. Data obtained from annotation at JGI-IMG
virome	Number of transposases	Total annnotated genes	% Trasposases
SV92	65	11839	0.549033
SV3	60	9067	0.66174
SV4	59	10645	0.554251
SV5	64	15630	0.409469
SV6	75	10262	0.730852
SV7	103	23157	0.44479
SV97	83	11458	0.724385
SV9	60	15060	0.398406
SV12	43	5991	0.717743
SV13	69	12032	0.573471
SV14	66	12387	0.532817
SV15	62	10450	0.593301
SV17	90	13814	0.651513
SV18	60	10360	0.579151
		Average	0.607999

## Sheet: Table S4
Table S4. Viruses used in Virome fragment recruitment (VFR), gene-content based network (GN) and PCA analysis (PCA).
Type	Name	%GC	Sequence Length (pb)	Used
Saliva vSAG	vSAG 92-1-C13	0.352	25724	VFR/GN/PCA
Saliva vSAG	vSAG 92-1-C19	0.312	11696	VFR
Saliva vSAG	vSAG 92-1-D8	0.26	9597	VFR
Saliva vSAG	vSAG 92-1-D16	0.408	50534	VFR
Saliva vSAG	vSAG 108-3-D21	0.319	17249	VFR
Saliva vSAG	vSAG 108-2-M3	0.314	18053	VFR
SV92 assembled contig	SV92 Contig 1	0.377	100165	VFR
SV92 assembled contig	SV92 Contig 4	0.352	66187	VFR
SV92 assembled contig	SV92 Contig 7	0.365	40297	VFR
SV92 assembled contig	SV92 Contig 8	0.427	38263	VFR
SV92 assembled contig	SV92 Contig 13	0.661	31233	VFR
SV92 assembled contig	SV92 Contig 17	0.453	24432	VFR
SV92 assembled contig	SV92 Contig 24	0.489	17338	VFR
SV92 assembled contig	SV92 Contig 26	0.377	17378	VFR
SV92 assembled contig	SV92 Contig 27	0.444	16835	VFR
SV92 assembled contig	SV92 Contig 47	0.425	10181	VFR
Assembled contig	Contig 1	0.517	59856	VFR/GN
Assembled contig	Contig 2	0.385	56274	VFR/GN
Assembled contig	Contig 3	0.378	47589	VFR/GN
Assembled contig	Contig 4	0.445	44354	VFR/GN
Assembled contig	Contig 5	0.476	42593	VFR/GN
Assembled contig	Contig 6	0.423	42346	VFR/GN
Assembled contig	Contig 7	0.449	41494	VFR/GN
Assembled contig	Contig 8	0.472	41114	VFR/GN
Assembled contig	Contig 9	0.391	38912	VFR/GN
Assembled contig	Contig 10	0.38	38317	VFR/GN
Assembled contig	Contig 11	0.391	38217	VFR/GN
Assembled contig	Contig 12	0.532	38196	VFR/GN
Assembled contig	Contig 13	0.449	36348	VFR/GN
Assembled contig	Contig 14	0.399	34769	VFR/GN
Assembled contig	Contig 15	0.41	33667	VFR/GN
Assembled contig	Contig 16	0.413	31089	VFR/GN
Assembled contig	Contig 17	0.407	30206	VFR/GN
Assembled contig	Contig 18	0.468	29247	VFR/GN
Assembled contig	Contig 19	0.382	28987	VFR/GN
Assembled contig	Contig 20	0.508	28928	VFR/GN
Assembled contig	Contig 21	0.428	28523	VFR/GN
Assembled contig	Contig 22	0.401	28331	VFR/GN
Assembled contig	Contig 23	0.466	27773	VFR/GN
Assembled contig	Contig 24	0.453	27443	VFR/GN
Assembled contig	Contig 25	0.501	27283	VFR/GN
Assembled contig	Contig 26	0.381	27099	VFR/GN
Assembled contig	Contig 27	0.399	26825	VFR/GN
Assembled contig	Contig 28	0.397	26763	VFR/GN
Assembled contig	Contig 29	0.434	26441	VFR/GN
Assembled contig	Contig 30	0.518	26067	VFR/GN
Assembled contig	Contig 31	0.396	25886	VFR/GN
Assembled contig	Contig 32	0.4	25060	VFR/GN
Assembled contig	Contig 33	0.475	24948	VFR/GN
Assembled contig	Contig 34	0.4	24851	VFR/GN
Assembled contig	Contig 35	0.393	24423	VFR/GN
Assembled contig	Contig 36	0.469	24336	VFR/GN
Assembled contig	Contig 37	0.364	23863	VFR/GN
Assembled contig	Contig 38	0.58	23127	VFR/GN
Assembled contig	Contig 39	0.403	22934	VFR/GN
Assembled contig	Contig 40	0.485	22882	VFR/GN
Assembled contig	Contig 41	0.389	22504	VFR/GN
Assembled contig	Contig 42	0.414	22464	VFR/GN
Assembled contig	Contig 43	0.368	21992	VFR/GN
Assembled contig	Contig 44	0.471	21970	VFR/GN
Assembled contig	Contig 45	0.467	21841	VFR/GN
Assembled contig	Contig 46	0.417	21665	VFR/GN
Assembled contig	Contig 47	0.524	21349	VFR/GN
Assembled contig	Contig 48	0.362	21241	VFR/GN
Assembled contig	Contig 49	0.481	21210	VFR/GN
Assembled contig	Contig 50	0.488	21142	VFR/GN
Assembled contig	Contig 51	0.515	20729	VFR/GN
Assembled contig	Contig 52	0.499	20649	VFR/GN
Assembled contig	Contig 53	0.392	19894	VFR/GN
Assembled contig	Contig 54	0.49	19648	VFR/GN
Assembled contig	Contig 55	0.39	19127	VFR/GN
Assembled contig	Contig 56	0.38	19100	VFR/GN
Assembled contig	Contig 57	0.489	19047	VFR/GN
Assembled contig	Contig 58	0.524	18950	VFR/GN
Assembled contig	Contig 59	0.454	18932	VFR/GN
Assembled contig	Contig 60	0.586	18882	VFR/GN
Assembled contig	Contig 61	0.489	18804	VFR/GN
Assembled contig	Contig 62	0.392	18776	VFR/GN
Assembled contig	Contig 63	0.386	18733	VFR/GN
Assembled contig	Contig 64	0.389	18555	VFR/GN
Assembled contig	Contig 65	0.381	18343	VFR/GN
Assembled contig	Contig 66	0.477	18305	VFR/GN
Assembled contig	Contig 67	0.353	18297	VFR/GN
Assembled contig	Contig 68	0.469	18197	VFR/GN
Assembled contig	Contig 69	0.4	18022	VFR/GN
Assembled contig	Contig 70	0.47	18018	VFR/GN
Assembled contig	Contig 71	0.363	17886	VFR/GN
Assembled contig	Contig 72	0.457	17773	VFR/GN
Assembled contig	Contig 73	0.394	17737	VFR/GN
Assembled contig	Contig 74	0.536	17615	VFR/GN
Assembled contig	Contig 75	0.41	17606	VFR/GN
Assembled contig	Contig 76	0.464	17551	VFR/GN
Assembled contig	Contig 77	0.415	17412	VFR/GN
Assembled contig	Contig 78	0.34	17411	VFR/GN
Assembled contig	Contig 79	0.452	17388	VFR/GN
Assembled contig	Contig 80	0.342	17372	VFR/GN
Assembled contig	Contig 81	0.392	17011	VFR/GN
Assembled contig	Contig 82	0.513	16913	VFR/GN
Assembled contig	Contig 83	0.53	16883	VFR/GN
Assembled contig	Contig 84	0.367	16871	VFR/GN
Assembled contig	Contig 85	0.581	16766	VFR/GN
Assembled contig	Contig 86	0.454	16719	VFR/GN
Assembled contig	Contig 87	0.455	16625	VFR/GN
Assembled contig	Contig 88	0.445	16576	VFR/GN
Assembled contig	Contig 89	0.478	16546	VFR/GN
Assembled contig	Contig 90	0.473	16390	VFR/GN
Assembled contig	Contig 91	0.402	16217	VFR/GN
Assembled contig	Contig 92	0.384	16084	VFR/GN
Assembled contig	Contig 93	0.479	16045	VFR/GN
Assembled contig	Contig 94	0.486	16039	VFR/GN
Assembled contig	Contig 95	0.531	15846	VFR/GN
Assembled contig	Contig 96	0.472	15838	VFR/GN
Assembled contig	Contig 97	0.499	15826	VFR/GN
Assembled contig	Contig 98	0.476	15809	VFR/GN
Assembled contig	Contig 99	0.459	15667	VFR/GN
Assembled contig	Contig 100	0.425	15563	VFR/GN
Assembled contig	Contig 101	0.613	15459	VFR/GN
Assembled contig	Contig 102	0.411	15425	VFR/GN
Assembled contig	Contig 103	0.521	15321	VFR/GN
Assembled contig	Contig 104	0.386	15263	VFR/GN
Assembled contig	Contig 105	0.397	15061	VFR/GN
Assembled contig	Contig 106	0.412	15036	VFR/GN
Assembled contig	Contig 107	0.391	14952	VFR/GN
Assembled contig	Contig 108	0.481	14952	VFR/GN
Assembled contig	Contig 109	0.529	14919	VFR/GN
Assembled contig	Contig 110	0.441	14894	VFR/GN
Assembled contig	Contig 111	0.376	14885	VFR/GN
Assembled contig	Contig 112	0.482	14884	VFR/GN
Assembled contig	Contig 113	0.41	14798	VFR/GN
Assembled contig	Contig 114	0.469	14750	VFR/GN
Assembled contig	Contig 115	0.39	14713	VFR/GN
Assembled contig	Contig 116	0.399	14643	VFR/GN
Assembled contig	Contig 117	0.394	14600	VFR/GN
Assembled contig	Contig 118	0.397	14569	VFR/GN
Assembled contig	Contig 119	0.473	14500	VFR/GN
Assembled contig	Contig 120	0.434	14463	VFR/GN
Assembled contig	Contig 121	0.457	14455	VFR/GN
Assembled contig	Contig 122	0.336	14423	VFR/GN
Assembled contig	Contig 123	0.487	14356	VFR/GN
Assembled contig	Contig 124	0.469	14331	VFR/GN
Assembled contig	Contig 125	0.395	14136	VFR/GN
Assembled contig	Contig 126	0.465	14120	VFR/GN
Assembled contig	Contig 127	0.485	13986	VFR/GN
Assembled contig	Contig 128	0.398	13911	VFR/GN
Assembled contig	Contig 129	0.502	13779	VFR/GN
Assembled contig	Contig 130	0.418	13695	VFR/GN
Assembled contig	Contig 131	0.513	13683	VFR/GN
Assembled contig	Contig 132	0.495	13676	VFR/GN
Assembled contig	Contig 133	0.467	13612	VFR/GN
Assembled contig	Contig 134	0.449	13563	VFR/GN
Assembled contig	Contig 135	0.382	13495	VFR/GN
Assembled contig	Contig 136	0.568	13474	VFR/GN
Assembled contig	Contig 137	0.389	13457	VFR/GN
Assembled contig	Contig 138	0.376	13444	VFR/GN
Assembled contig	Contig 139	0.373	13418	VFR/GN
Assembled contig	Contig 140	0.506	13371	VFR/GN
Assembled contig	Contig 141	0.461	13105	VFR/GN
Assembled contig	Contig 142	0.423	13101	VFR/GN
Assembled contig	Contig 143	0.464	13095	VFR/GN
Assembled contig	Contig 144	0.366	13001	VFR/GN
Assembled contig	Contig 145	0.38	12920	VFR/GN
Assembled contig	Contig 146	0.477	12920	VFR/GN
Assembled contig	Contig 147	0.418	12871	VFR/GN
Assembled contig	Contig 148	0.46	12857	VFR/GN
Assembled contig	Contig 149	0.488	12807	VFR/GN
Assembled contig	Contig 150	0.483	12758	VFR/GN
Assembled contig	Contig 151	0.483	12742	VFR/GN
Assembled contig	Contig 152	0.477	12733	VFR/GN
Assembled contig	Contig 153	0.441	12707	VFR/GN
Assembled contig	Contig 154	0.476	12694	VFR/GN
Assembled contig	Contig 155	0.379	12693	VFR/GN
Assembled contig	Contig 156	0.448	12610	VFR/GN
Assembled contig	Contig 157	0.526	12308	VFR/GN
Assembled contig	Contig 158	0.399	12184	VFR/GN
Assembled contig	Contig 159	0.473	12161	VFR/GN
Assembled contig	Contig 160	0.404	12154	VFR/GN
Assembled contig	Contig 161	0.379	12145	VFR/GN
Assembled contig	Contig 162	0.475	12130	VFR/GN
Assembled contig	Contig 163	0.495	12113	VFR/GN
Assembled contig	Contig 164	0.401	12020	VFR/GN
Assembled contig	Contig 165	0.487	11911	VFR/GN
Assembled contig	Contig 166	0.37	11903	VFR/GN
Assembled contig	Contig 167	0.378	11784	VFR/GN
Assembled contig	Contig 168	0.456	11761	VFR/GN
Assembled contig	Contig 169	0.466	11758	VFR/GN
Assembled contig	Contig 170	0.401	11696	VFR/GN
Assembled contig	Contig 171	0.394	11618	VFR/GN
Assembled contig	Contig 172	0.468	11504	VFR/GN
Assembled contig	Contig 173	0.463	11498	VFR/GN
Assembled contig	Contig 174	0.402	11470	VFR/GN
Assembled contig	Contig 175	0.373	11448	VFR/GN
Assembled contig	Contig 176	0.479	11432	VFR/GN
Assembled contig	Contig 177	0.485	11426	VFR/GN
Assembled contig	Contig 178	0.486	11406	VFR/GN
Assembled contig	Contig 179	0.523	11394	VFR/GN
Assembled contig	Contig 180	0.418	11347	VFR/GN
Assembled contig	Contig 181	0.53	11296	VFR/GN
Assembled contig	Contig 182	0.369	11287	VFR/GN
Assembled contig	Contig 183	0.476	11277	VFR/GN
Assembled contig	Contig 184	0.475	11269	VFR/GN
Assembled contig	Contig 185	0.461	11211	VFR/GN
Assembled contig	Contig 186	0.481	11161	VFR/GN
Assembled contig	Contig 187	0.502	11141	VFR/GN
Assembled contig	Contig 188	0.657	11123	VFR/GN
Assembled contig	Contig 189	0.311	11110	VFR/GN
Assembled contig	Contig 190	0.444	11061	VFR/GN
Assembled contig	Contig 191	0.47	11060	VFR/GN
Assembled contig	Contig 192	0.421	11048	VFR/GN
Assembled contig	Contig 193	0.397	11023	VFR/GN
Assembled contig	Contig 194	0.451	10993	VFR/GN
Assembled contig	Contig 195	0.45	10978	VFR/GN
Assembled contig	Contig 196	0.472	10939	VFR/GN
Assembled contig	Contig 197	0.408	10874	VFR/GN
Assembled contig	Contig 198	0.444	10859	VFR/GN
Assembled contig	Contig 199	0.511	10845	VFR/GN
Assembled contig	Contig 200	0.393	10838	VFR/GN
Assembled contig	Contig 201	0.477	10838	VFR/GN
Assembled contig	Contig 202	0.47	10823	VFR/GN
Assembled contig	Contig 203	0.381	10813	VFR/GN
Assembled contig	Contig 204	0.42	10793	VFR/GN
Assembled contig	Contig 205	0.462	10771	VFR/GN
Assembled contig	Contig 206	0.473	10770	VFR/GN
Assembled contig	Contig 207	0.403	10767	VFR/GN
Assembled contig	Contig 208	0.381	10742	VFR/GN
Assembled contig	Contig 209	0.492	10703	VFR/GN
Assembled contig	Contig 210	0.593	10661	VFR/GN
Assembled contig	Contig 211	0.395	10648	VFR/GN
Assembled contig	Contig 212	0.464	10627	VFR/GN
Assembled contig	Contig 213	0.481	10592	VFR/GN
Assembled contig	Contig 214	0.48	10455	VFR/GN
Assembled contig	Contig 215	0.473	10328	VFR/GN
Assembled contig	Contig 216	0.393	10328	VFR/GN
Assembled contig	Contig 217	0.391	10291	VFR/GN
Assembled contig	Contig 218	0.48	10277	VFR/GN
Assembled contig	Contig 219	0.415	10266	VFR/GN
Assembled contig	Contig 220	0.485	10259	VFR/GN
Assembled contig	Contig 221	0.541	10249	VFR/GN
Assembled contig	Contig 222	0.485	10220	VFR/GN
Assembled contig	Contig 223	0.464	10211	VFR/GN
Assembled contig	Contig 224	0.367	10199	VFR/GN
Assembled contig	Contig 225	0.407	10194	VFR/GN
Assembled contig	Contig 226	0.397	10137	VFR/GN
Assembled contig	Contig 227	0.349	10118	VFR/GN
Assembled contig	Contig 228	0.549	10112	VFR/GN
Assembled contig	Contig 229	0.479	10082	VFR/GN
Assembled contig	Contig 230	0.452	10074	VFR/GN
Assembled contig	Contig 231	0.454	10064	VFR/GN
Assembled contig	Contig 232	0.456	10021	VFR/GN
Assembled contig	Contig 233	0.507	10018	VFR/GN
Assembled contig	Contig 234	0.454	10004	VFR/GN
Viral isolate (Genbank)	Acinetobacter bacteriophage AP22	0.377	46387	VFR/GN/PCA
Viral isolate (Genbank)	Acinetobacter phage ZZ1	0.344	166687	VFR/GN/PCA
Viral isolate (Genbank)	Actinomyces phage Av-1	0.495	17171	VFR/GN/PCA
Viral isolate (Genbank)	Bacteriophage Aaphi 23	0.425	43033	VFR/GN/PCA
Viral isolate (Genbank)	Corynebacterium phage P1201	0.509	70579	VFR/GN/PCA
Viral isolate (Genbank)	Enterococcus phage EFDG1	0.372	147589	VFR/GN/PCA
Viral isolate (Genbank)	Enterococcus phage EFLK1	0.359	130952	VFR/GN/PCA
Viral isolate (Genbank)	Enterococcus phage phi Ef11	0.344	42822	VFR/GN/PCA
Viral isolate (Genbank)	Epstein-Barr virus (EBV) genome, strain B95-8	0.599	172281	VFR/GN/PCA
Viral isolate (Genbank)	Escherichia phage APCEc03	0.389	103737	VFR/GN/PCA
Viral isolate (Genbank)	Fusobacterium phage Funu1	0.27	39921	VFR/GN/PCA
Viral isolate (Genbank)	Fusobacterium phage Funu2 supercont1.1	0.277	38801	VFR/GN/PCA
Viral isolate (Genbank)	Lactobacillus phage ATCC 8014-B1	0.476	38002	VFR/GN/PCA
Viral isolate (Genbank)	Lactobacillus phage ATCC 8014-B2	0.37	80617	VFR/GN/PCA
Viral isolate (Genbank)	Lactobacillus phage LP65	0.373	131522	VFR/GN/PCA
Viral isolate (Genbank)	Propionibacterium phage PA6	0.54	29739	VFR/GN/PCA
Viral isolate (Genbank)	Propionibacterium phage PA6	0.54	29739	VFR/GN/PCA
Viral isolate (Genbank)	Siphovirus contig 89 Day1AM	0.545	23546	VFR/GN/PCA
Viral isolate (Genbank)	Streptococcus phage YMC-2011	0.412	40758	VFR/GN/PCA
Viral isolate (Genbank)	Streptococcus prophage EJ-1	0.396	42935	VFR/GN/PCA
Viral isolate (Genbank)	Streptococcus pyogenes prophage 3154	0.386	41796	VFR/GN/PCA
Viral isolate (Genbank)	Streptococcus virus 9871	0.371	32729	VFR/GN/PCA
Viral isolate (Genbank)	Streptococcus virus 9872	0.368	33105	VFR/GN/PCA
Viral isolate (Genbank)	Streptococcus virus 9874	0.366	32649	VFR/GN/PCA
Viral isolate (Genbank)	Streptococcus phage 040922	0.398	40104	VFR/GN/PCA
Viral isolate (Genbank)	Streptococcus phage 11865	0.404	32602	VFR/GN/PCA
Viral isolate (Genbank)	Streptococcus phage 128	0.39	34593	VFR/GN/PCA
Viral isolate (Genbank)	Streptococcus phage 20617	0.4	48800	VFR/GN/PCA
Viral isolate (Genbank)	Streptococcus phage 2167	0.409	36217	VFR/GN/PCA
Viral isolate (Genbank)	Streptococcus phage 23782	0.404	32031	VFR/GN/PCA
Viral isolate (Genbank)	Streptococcus phage 3153	0.38	34419	VFR/GN/PCA
Viral isolate (Genbank)	Streptococcus phage 34117	0.405	37636	VFR/GN/PCA
Viral isolate (Genbank)	Streptococcus phage 5093	0.38	37184	VFR/GN/PCA
Viral isolate (Genbank)	Streptococcus phage 53	0.389	34239	VFR/GN/PCA
Viral isolate (Genbank)	Streptococcus phage 73	0.388	36733	VFR/GN/PCA
Viral isolate (Genbank)	Streptococcus phage 8140	0.406	35890	VFR/GN/PCA
Viral isolate (Genbank)	Streptococcus phage 858	0.398	35543	VFR/GN/PCA
Viral isolate (Genbank)	Streptococcus phage A25	0.384	33900	VFR/GN/PCA
Viral isolate (Genbank)	Streptococcus phage Abc2	0.39	34882	VFR/GN/PCA
Viral isolate (Genbank)	Streptococcus phage ALQ132	0.394	35525	VFR/GN/PCA
Viral isolate (Genbank)	Streptococcus phage APCM01	0.39	31075	VFR/GN/PCA
Viral isolate (Genbank)	Streptococcus phage C1	0.346	16687	VFR/GN/PCA
Viral isolate (Genbank)	Streptococcus phage CHPC1151	0.385	33507	VFR/GN/PCA
Viral isolate (Genbank)	Streptococcus phage CHPC577	0.368	35129	VFR/GN/PCA
Viral isolate (Genbank)	Streptococcus phage CHPC926	0.37	30077	VFR/GN/PCA
Viral isolate (Genbank)	Streptococcus phage Cp-1DNA	0.388	19343	VFR/GN/PCA
Viral isolate (Genbank)	Streptococcus phage Cp-7	0.385	19741	VFR/GN/PCA
Viral isolate (Genbank)	Streptococcus phage DCC1738	0.408	38392	VFR/GN/PCA
Viral isolate (Genbank)	Streptococcus phage Dp-1	0.403	56506	VFR/GN/PCA
Viral isolate (Genbank)	Streptococcus phage IC1com	0.411	39965	VFR/GN/PCA
Viral isolate (Genbank)	Streptococcus phage IPP10	0.4	40648	VFR/GN/PCA
Viral isolate (Genbank)	Streptococcus phage IPP11	0.406	37518	VFR/GN/PCA
Viral isolate (Genbank)	Streptococcus phage IPP12	0.403	34428	VFR/GN/PCA
Viral isolate (Genbank)	Streptococcus phage IPP14	0.384	37252	VFR/GN/PCA
Viral isolate (Genbank)	Streptococcus phage IPP15	0.403	38083	VFR/GN/PCA
Viral isolate (Genbank)	Streptococcus phage IPP16	0.375	34329	VFR/GN/PCA
Viral isolate (Genbank)	Streptococcus phage IPP17	0.402	34864	VFR/GN/PCA
Viral isolate (Genbank)	Streptococcus phage IPP18	0.402	34235	VFR/GN/PCA
Viral isolate (Genbank)	Streptococcus phage IPP19	0.405	33895	VFR/GN/PCA
Viral isolate (Genbank)	Streptococcus phage IPP20	0.401	37441	VFR/GN/PCA
Viral isolate (Genbank)	Streptococcus phage IPP21	0.402	37192	VFR/GN/PCA
Viral isolate (Genbank)	Streptococcus phage IPP22	0.402	36344	VFR/GN/PCA
Viral isolate (Genbank)	Streptococcus phage IPP23	0.379	33903	VFR/GN/PCA
Viral isolate (Genbank)	Streptococcus phage IPP24	0.396	34638	VFR/GN/PCA
Viral isolate (Genbank)	Streptococcus phage IPP25	0.379	33895	VFR/GN/PCA
Viral isolate (Genbank)	Streptococcus phage IPP26	0.377	34001	VFR/GN/PCA
Viral isolate (Genbank)	Streptococcus phage IPP28	0.397	33045	VFR/GN/PCA
Viral isolate (Genbank)	Streptococcus phage IPP29	0.399	33953	VFR/GN/PCA
Viral isolate (Genbank)	Streptococcus phage IPP30	0.401	36844	VFR/GN/PCA
Viral isolate (Genbank)	Streptococcus phage IPP31	0.4	39828	VFR/GN/PCA
Viral isolate (Genbank)	Streptococcus phage IPP32	0.403	41421	VFR/GN/PCA
Viral isolate (Genbank)	Streptococcus phage IPP34	0.4	38867	VFR/GN/PCA
Viral isolate (Genbank)	Streptococcus phage IPP35	0.399	40164	VFR/GN/PCA
Viral isolate (Genbank)	Streptococcus phage IPP36	0.402	40781	VFR/GN/PCA
Viral isolate (Genbank)	Streptococcus phage IPP37	0.401	39221	VFR/GN/PCA
Viral isolate (Genbank)	Streptococcus phage IPP38	0.4	40403	VFR/GN/PCA
Viral isolate (Genbank)	Streptococcus phage IPP39	0.384	37761	VFR/GN/PCA
Viral isolate (Genbank)	Streptococcus phage IPP40	0.4	40449	VFR/GN/PCA
Viral isolate (Genbank)	Streptococcus phage IPP41	0.396	34915	VFR/GN/PCA
Viral isolate (Genbank)	Streptococcus phage IPP42	0.393	35061	VFR/GN/PCA
Viral isolate (Genbank)	Streptococcus phage IPP43	0.391	33032	VFR/GN/PCA
Viral isolate (Genbank)	Streptococcus phage IPP44	0.389	30572	VFR/GN/PCA
Viral isolate (Genbank)	Streptococcus phage IPP45	0.404	37387	VFR/GN/PCA
Viral isolate (Genbank)	Streptococcus phage IPP46	0.412	40232	VFR/GN/PCA
Viral isolate (Genbank)	Streptococcus phage IPP48	0.385	37848	VFR/GN/PCA
Viral isolate (Genbank)	Streptococcus phage IPP5	0.389	33495	VFR/GN/PCA
Viral isolate (Genbank)	Streptococcus phage IPP50	0.398	40284	VFR/GN/PCA
Viral isolate (Genbank)	Streptococcus phage IPP51	0.39	32793	VFR/GN/PCA
Viral isolate (Genbank)	Streptococcus phage IPP52	0.381	36805	VFR/GN/PCA
Viral isolate (Genbank)	Streptococcus phage IPP53	0.383	37235	VFR/GN/PCA
Viral isolate (Genbank)	Streptococcus phage IPP54	0.384	38900	VFR/GN/PCA
Viral isolate (Genbank)	Streptococcus phage IPP55	0.387	37847	VFR/GN/PCA
Viral isolate (Genbank)	Streptococcus phage IPP57	0.402	33084	VFR/GN/PCA
Viral isolate (Genbank)	Streptococcus phage IPP58	0.401	32027	VFR/GN/PCA
Viral isolate (Genbank)	Streptococcus phage IPP60	0.401	41977	VFR/GN/PCA
Viral isolate (Genbank)	Streptococcus phage IPP61	0.399	59870	VFR/GN/PCA
Viral isolate (Genbank)	Streptococcus phage IPP62	0.408	39369	VFR/GN/PCA
Viral isolate (Genbank)	Streptococcus phage IPP63	0.401	34280	VFR/GN/PCA
Viral isolate (Genbank)	Streptococcus phage IPP64	0.411	39689	VFR/GN/PCA
Viral isolate (Genbank)	Streptococcus phage IPP65	0.385	39046	VFR/GN/PCA
Viral isolate (Genbank)	Streptococcus phage IPP66	0.378	37969	VFR/GN/PCA
Viral isolate (Genbank)	Streptococcus phage IPP67	0.408	33607	VFR/GN/PCA
Viral isolate (Genbank)	Streptococcus phage IPP68	0.41	36203	VFR/GN/PCA
Viral isolate (Genbank)	Streptococcus phage IPP69	0.405	40787	VFR/GN/PCA
Viral isolate (Genbank)	Streptococcus phage IPP8	0.401	40080	VFR/GN/PCA
Viral isolate (Genbank)	Streptococcus phage IPP9	0.4	41185	VFR/GN/PCA
Viral isolate (Genbank)	Streptococcus phage JX01	0.368	43028	VFR/GN/PCA
Viral isolate (Genbank)	Streptococcus phage K13	0.406	39360	VFR/GN/PCA
Viral isolate (Genbank)	Streptococcus phage LYGO9	0.367	41660	VFR/GN/PCA
Viral isolate (Genbank)	Streptococcus phage M102	0.392	31147	VFR/GN/PCA
Viral isolate (Genbank)	Streptococcus phage M102AD	0.396	30664	VFR/GN/PCA
Viral isolate (Genbank)	Streptococcus phage P9	0.397	40539	VFR/GN/PCA
Viral isolate (Genbank)	Streptococcus phage PH10	0.395	31276	VFR/GN/PCA
Viral isolate (Genbank)	Streptococcus phage PH15	0.405	39136	VFR/GN/PCA
Viral isolate (Genbank)	Streptococcus phage phi12073	0.392	52491	VFR/GN/PCA
Viral isolate (Genbank)	Streptococcus phage phi20c	0.417	33516	VFR/GN/PCA
Viral isolate (Genbank)	Streptococcus phage phi30c	0.406	42703	VFR/GN/PCA
Viral isolate (Genbank)	Streptococcus phage phi3396	0.375	38528	VFR/GN/PCA
Viral isolate (Genbank)	Streptococcus phage phi3396	0.375	38528	VFR/GN/PCA
Viral isolate (Genbank)	Streptococcus phage phi5218	0.409	38539	VFR/GN/PCA
Viral isolate (Genbank)	Streptococcus phage phi7917	0.413	36128	VFR/GN/PCA
Viral isolate (Genbank)	Streptococcus phage phi891591	0.415	34367	VFR/GN/PCA
Viral isolate (Genbank)	Streptococcus phage phiARI0004	0.407	41105	VFR/GN/PCA
Viral isolate (Genbank)	Streptococcus phage phiARI0031	0.412	41887	VFR/GN/PCA
Viral isolate (Genbank)	Streptococcus phage phiARI0131-1	0.396	42927	VFR/GN/PCA
Viral isolate (Genbank)	Streptococcus phage phiARI0131-2	0.402	34563	VFR/GN/PCA
Viral isolate (Genbank)	Streptococcus phage phiARI0274b	0.41	34964	VFR/GN/PCA
Viral isolate (Genbank)	Streptococcus phage phiARI0285-1	0.409	33422	VFR/GN/PCA
Viral isolate (Genbank)	Streptococcus phage phiARI0285-2	0.389	34445	VFR/GN/PCA
Viral isolate (Genbank)	Streptococcus phage phiARI0285-3	0.401	39454	VFR/GN/PCA
Viral isolate (Genbank)	Streptococcus phage phiARI0378	0.382	37461	VFR/GN/PCA
Viral isolate (Genbank)	Streptococcus phage phiARI0399	0.399	40568	VFR/GN/PCA
Viral isolate (Genbank)	Streptococcus phage phiARI0455b	0.402	32645	VFR/GN/PCA
Viral isolate (Genbank)	Streptococcus phage phiARI0460-1	0.397	41807	VFR/GN/PCA
Viral isolate (Genbank)	Streptococcus phage phiARI0460-2	0.402	42238	VFR/GN/PCA
Viral isolate (Genbank)	Streptococcus phage phiARI0462	0.405	40498	VFR/GN/PCA
Viral isolate (Genbank)	Streptococcus phage phiARI0462	0.405	40498	VFR/GN/PCA
Viral isolate (Genbank)	Streptococcus phage phiARI0468-1	0.408	41063	VFR/GN/PCA
Viral isolate (Genbank)	Streptococcus phage phiARI0468-2	0.404	42186	VFR/GN/PCA
Viral isolate (Genbank)	Streptococcus phage phiARI0468-4	0.381	37395	VFR/GN/PCA
Viral isolate (Genbank)	Streptococcus phage phiARI0468b-3	0.401	31936	VFR/GN/PCA
Viral isolate (Genbank)	Streptococcus phage phiARI0578	0.398	28706	VFR/GN/PCA
Viral isolate (Genbank)	Streptococcus phage phiARI0598b	0.41	35788	VFR/GN/PCA
Viral isolate (Genbank)	Streptococcus phage phiARI0639b	0.378	32821	VFR/GN/PCA
Viral isolate (Genbank)	Streptococcus phage phiARI0746	0.396	33181	VFR/GN/PCA
Viral isolate (Genbank)	Streptococcus phage phiARI0826b	0.409	33998	VFR/GN/PCA
Viral isolate (Genbank)	Streptococcus phage phiARI0831b	0.407	31052	VFR/GN/PCA
Viral isolate (Genbank)	Streptococcus phage phiARI0923	0.39	33477	VFR/GN/PCA
Viral isolate (Genbank)	Streptococcus phage phiARI0995b	0.406	29872	VFR/GN/PCA
Viral isolate (Genbank)	Streptococcus phage phiBHN167	0.383	37375	VFR/GN/PCA
Viral isolate (Genbank)	Streptococcus phage phiD12	0.396	50470	VFR/GN/PCA
Viral isolate (Genbank)	Streptococcus phage phiD12	0.408	49973	VFR/GN/PCA
Viral isolate (Genbank)	Streptococcus phage phi-m46.1	0.401	58144	VFR/GN/PCA
Viral isolate (Genbank)	Streptococcus phage phiNJ2	0.394	37282	VFR/GN/PCA
Viral isolate (Genbank)	Streptococcus phage phiNJ3	0.397	53802	VFR/GN/PCA
Viral isolate (Genbank)	Streptococcus phage phiS10	0.418	35373	VFR/GN/PCA
Viral isolate (Genbank)	Streptococcus phage phiSC070807	0.396	57638	VFR/GN/PCA
Viral isolate (Genbank)	Streptococcus phage phiSS12	0.416	35598	VFR/GN/PCA
Viral isolate (Genbank)	Streptococcus phage phiST1	0.399	38940	VFR/GN/PCA
Viral isolate (Genbank)	Streptococcus phage Sfi21	0.376	40739	VFR/GN/PCA
Viral isolate (Genbank)	Streptococcus phage SM1	0.392	34692	VFR/GN/PCA
Viral isolate (Genbank)	Streptococcus phage SMP	0.416	36019	VFR/GN/PCA
Viral isolate (Genbank)	Streptococcus phage SOCP	0.388	19347	VFR/GN/PCA
Viral isolate (Genbank)	Streptococcus phage SpGS-1	0.383	37631	VFR/GN/PCA
Viral isolate (Genbank)	Streptococcus phage Spn1	0.399	41323	VFR/GN/PCA
Viral isolate (Genbank)	Streptococcus phage SP-QS1	0.399	58305	VFR/GN/PCA
Viral isolate (Genbank)	Streptococcus phage SpSL1	0.386	33756	VFR/GN/PCA
Viral isolate (Genbank)	Streptococcus phage Str01	0.379	37030	VFR/GN/PCA
Viral isolate (Genbank)	Streptococcus phage Str03	0.403	32296	VFR/GN/PCA
Viral isolate (Genbank)	Streptococcus phage Str-PAP-1	0.353	36595	VFR/GN/PCA
Viral isolate (Genbank)	Streptococcus phage T12	0.381	37976	VFR/GN/PCA
Viral isolate (Genbank)	Streptococcus phage TP-778L	0.39	41757	VFR/GN/PCA
Viral isolate (Genbank)	Streptococcus phage TP-J34	0.388	45606	VFR/GN/PCA
Viral isolate (Genbank)	Streptococcus phage V22FR6714051	0.403	37159	VFR/GN/PCA
Viral isolate (Genbank)	Streptococcus phagephi-SsUD1	0.397	63748	VFR/GN/PCA
Viral isolate (Genbank)	Streptococcus pneumoniae bacteriophage MM1	0.384	40248	VFR/GN/PCA
Viral isolate (Genbank)	Streptococcus pneumoniae bacteriophage MM11998	0.381	38893	VFR/GN/PCA
Viral isolate (Genbank)	Streptococcus pneumoniae bacteriophageMM1	0.384	40248	VFR/GN/PCA
Viral isolate (Genbank)	Streptococcus prophage 3151	0.378	39538	VFR/GN/PCA
Viral isolate (Genbank)	Streptococcus prophage 3152	0.383	41072	VFR/GN/PCA
Viral isolate (Genbank)	Streptococcus prophage 3155	0.381	38206	VFR/GN/PCA
Viral isolate (Genbank)	Streptococcus prophage 3156	0.397	40014	VFR/GN/PCA
Viral isolate (Genbank)	Streptococcus thermophilus bacteriophage 2972	0.402	34704	VFR/GN/PCA
Viral isolate (Genbank)	Streptococcus thermophilus bacteriophage 7201	0.387	35466	VFR/GN/PCA
Viral isolate (Genbank)	Streptococcus thermophilus bacteriophage DT1	0.391	34815	VFR/GN/PCA
Viral isolate (Genbank)	Streptococcus thermophilus bacteriophage O1205	0.383	43075	VFR/GN/PCA
Viral isolate (Genbank)	Streptococcus thermophilus bacteriophage Sfi11	0.386	39807	VFR/GN/PCA
Viral isolate (Genbank)	Streptococcus thermophilus bacteriophage Sfi19	0.383	37370	VFR/GN/PCA
Viral isolate (Genbank)	Streptococcus thermophilus bacteriophage Sfi21	0.376	40739	VFR/GN/PCA

## Sheet: Table S5
Table S5. Summary table of BLAST and PFAM annotation results for the vSAG 92-C13.
Blast against NCBI-nr database							Hmmscan against PFAM database
	Best Blast Hit ID	predicted product	Species	id (%)	evalue	bitscore	Pfam affilation	predicted product	evalue
gene_1	gi|881066100|ref|WP_048783200.1|	hypothetical protein	Streptococcus sp. 263_SSPC	32.6	2.2e-114	367	PF05895.7 DUF859	Siphovirus protein of unknown function (DUF859)	1.5e-83
gene_2	No hit						No hit
gene_3	gi|1044892308|ref|WP_065427020.1|	hypothetical protein	Streptococcus sp. 263_SSPC	49.3	2.01e-16	77	No hit
gene_4	gi|916899898|ref|WP_051506611.1|	hypothetical protein	Ruminococcus albus	37	8.48e-12	65.9	PF09682.5 Holin_LLH	Phage holin protein (Holin_LLH)	3.1e-13
gene_5	gi|1093459516|ref|WP_070837041.1|	autolysin	Streptococcus sp. HMSC066F01	71.7	3.37e-168	478	PF01473.15 CW_binding_1	Putative cell wall binding repeat	5.3e-22
gene_6	gi|896680625|ref|WP_049555193.1|	hypothetical protein	Granulicatella	48.9	7.44e-21	89
gene_7	gi|815126851|emb|CRH75218.1|	putative integrase/recombinase	Chlamydia trachomatis	58.9	1.12e-154	447	PF00589.17 Phage_integrase	Phage integrase family	7.2e-32
gene_8	gi|951379711|ref|WP_057755889.1|	hypothetical protein	Lactobacillus dextrinicus	31	1.69e-10	64.3	No hit
gene_9	gi|656241224|ref|WP_029188057.1|	transcriptional regulator	Streptococcus suis	52.1	4.97e-28	107	PF12844.2 HTH_19	Helix-turn-helix domain	7.3e-11
gene_10	gi|460535098|gb|AGH13919.1|	uncharacterized protein	uncultured phage	48.1	2.4e-07	51.2	PF13744.1 HTH_37	Helix-turn-helix domain	5.6e-05
gene_11	gi|1092441053|ref|WP_070438250.1|	hypothetical protein	Granulicatella sp. HMSC30F09	84.4	1.37e-57	181	No hit
gene_12	No hit						No hit
gene_13	gi|881066926|ref|WP_048784026.1|	hypothetical protein	Streptococcus sp. 263_SSPC	41.9	2.95e-11	62.4	No hit
gene_14	No hit						No hit
gene_15	gi|881066925|ref|WP_048784025.1|	hypothetical protein	Streptococcus sp. 263_SSPC	68.3	1.5e-23	92.8	No hit
gene_16	gi|881066924|ref|WP_048784024.1|	hypothetical protein	Streptococcus sp. 263_SSPC	70.4	2.05e-27	102	No hit
gene_17	No hit						No hit
gene_18	gi|1016784199|emb|CZQ83699.1|	yqaj viral recombinase	Trichococcus palustris	50.8	8.12e-106	320	PF09588.5 YqaJ	YqaJ-like viral recombinase domain	1.4e-33
gene_19	gi|551063479|ref|WP_022795751.1|	hypothetical protein	Bavariicoccus seileri	66	6.04e-132	385	PF03837.9 RecT	RecT family	1.3e-47
gene_20	gi|951441126|ref|WP_057813744.1|	hypothetical protein	Lactobacillus futsaii	50.6	1.07e-45	164	PF14297.1 DUF4373	Domain of unknown function (DUF4373)	1.1e-19
gene_21	gi|665896640|ref|WP_031263846.1|	hypothetical protein, partial	Sporolactobacillus laevolacticus	53.4	7.23e-29	110	PF06356.6 DUF1064	Protein of unknown function (DUF1064)	5.3e-34
gene_22	gi|491802496|ref|WP_005608110.1|	hypothetical protein	Granulicatella adiacens	62.1	4.34e-38	132	PF05158.7 RNA_pol_Rpc34	RNA polymerase Rpc34 subunit	6.9e-05
gene_23	gi|880990820|ref|WP_048713754.1|	single-stranded DNA-binding protein	Streptococcus sp. 263_SSPC	66.5	6.94e-73	225	PF00436.20 SSB	Single-strand binding protein family	4.1e-37
gene_24	No hit						PF01336.20 tRNA_anti	OB-fold nucleic acid binding domain	6.3e-06
gene_25	No hit						No hit
gene_26	No hit						No hit
gene_27	gi|491802526|ref|WP_005608128.1|	hypothetical protein	Granulicatella adiacens	62.5	2.04e-36	127	PF01503.12 PRA-PH	Phosphoribosyl-ATP pyrophosphohydrolase	1.6e-10
gene_28	gi|896680652|ref|WP_049555220.1|	hypothetical protein	Granulicatella	44.7	3.26e-14	71.6	No hit
gene_29	gi|896680651|ref|WP_049555219.1|	hypothetical protein	Granulicatella	46.8	1.43e-46	159	No hit
gene_30	gi|1092440092|ref|WP_070437672.1|	hypothetical protein	Granulicatella sp. HMSC30F09	86.7	5.08e-70	214	No hit
gene_31	gi|491802524|ref|WP_005608127.1|	phage protein gp29	Granulicatella adiacens	63.4	1.59e-24	97.4	PF11753.3 DUF3310	Protein of unknwon function (DUF3310)	5.4e-19
gene_32	gi|491802514|ref|WP_005608121.1|	hypothetical protein	Granulicatella adiacens	66.4	1.65e-44	149	No hit
gene_33	No hit						No hit
gene_34	No hit						No hit
gene_35	No hit						No hit
gene_36	gi|1123889512|ref|WP_074415280.1|	hypothetical protein	Streptococcus suis	45.2	1.65e-33	122	No hit
gene_37	gi|896681022|ref|WP_049555590.1|	hypothetical protein	Granulicatella	53.8	4.04e-44	151	No hit
gene_38	No hit						No hit
gene_39	gi|799820400|emb|CEW18175.1|	DNA methylase	Streptococcus pneumoniae	69.1	0	529	PF00145.12 DNA_methylase	C-5 cytosine-specific DNA methylase	7.8e-90
gene_40	No hit						No hit
gene_41	gi|1012373792|ref|WP_062806942.1|	hypothetical protein	Streptococcus parauberis	43.6	2.86e-103	320
gene_42	No hit						No hit
gene_43	gi|1086109036|emb|SDI25696.1|	ribonucleoside-diphosphate reductase class Ib glutaredoxin subunit	Dolosicoccus paucivorans	53.4	3.12e-22	90.1	PF00462.19 Glutaredoxin	Glutaredoxin	1.3e-11
gene_44	gi|881065829|ref|WP_048782929.1|	hypothetical protein	Streptococcus sp. 263_SSPC	44.6	3.86e-31	117	PF08281.7 Sigma70_r4_2	Sigma-70, region 4	3.2e-05
gene_45	gi|815133236|emb|CRH67965.1|	Uncharacterised protein	Chlamydia trachomatis	35.4	4.6e-11	62.4	No hit
gene_46	gi|815133235|emb|CRH67964.1|	HNH endonuclease	Chlamydia trachomatis	66.7	1.07e-50	165	PF01844.18 HNH	HNH endonuclease	2e-10
gene_47	No hit						No hit
gene_48	gi|1092470039|ref|WP_070459280.1|	hypothetical protein	Streptococcus sp. HMSC074B11	42	7.03e-16	76.3	No hit
gene_49	No hit						No hit
gene_50	No hit						No hit
gene_51	No hit						No hit
gene_52	No hit						No hit
gene_53	No hit						No hit

## Sheet: Table S6
Table S6. Virome fragment recruitment data
Virome	Subject	Recruit (bp)	% Virome Recruited	Length (bp)	Recruit/Length (KPK)	Virome Length (Gb)	R/L*VL (KPKG)
SV92	Contig 10	26883	0.0100685	38317	0.701595	0.267	2.6277
SV3	Contig 10	5800	0.00563107	38317	0.151369	0.103	1.4696
SV4	Contig 10	11704	0.00451892	38317	0.305452	0.259	1.17935
SV5	Contig 10	962498	0.165094	38317	25.1193	0.583	43.0864
SV6	Contig 10	106476	0.0521941	38317	2.77882	0.204	13.6217
SV7	Contig 10	23787	0.00303406	38317	0.620795	0.784	0.79183
SV97	Contig 10	14804	0.00389579	38317	0.386356	0.38	1.01673
SV9	Contig 10	461971	0.0904053	38317	12.0566	0.511	23.594
SV12	Contig 10	12131	0.0202183	38317	0.316596	0.06	5.2766
SV13	Contig 10	9807	0.00215066	38317	0.255944	0.456	0.56128
SV14	Contig 10	15884	0.00393168	38317	0.414542	0.404	1.02609
SV15	Contig 10	65209	0.0437644	38317	1.70183	0.149	11.4217
SV17	Contig 10	75572	0.0359867	38317	1.97228	0.21	9.39183
SV18	Contig 10	15359	0.00358855	38317	0.40084	0.428	0.936543
SV92	Contig 100	597	0.000223596	15563	0.0383602	0.267	0.143671
SV5	Contig 100	1406	0.000241166	15563	0.0903425	0.583	0.154961
SV14	Contig 100	124	3.06931e-05	15563	0.00796762	0.404	0.0197218
SV15	Contig 100	10363	0.00695503	15563	0.665874	0.149	4.46895
SV18	Contig 100	104	2.42991e-05	15563	0.00668252	0.428	0.0156134
SV3	Contig 101	2947	0.00286117	15459	0.190633	0.103	1.85081
SV4	Contig 101	232012	0.0895799	15459	15.0082	0.259	57.9468
SV5	Contig 101	3246608	0.55688	15459	210.014	0.583	360.23
SV7	Contig 101	427	5.44643e-05	15459	0.0276215	0.784	0.0352314
SV12	Contig 101	445	0.000741667	15459	0.0287858	0.06	0.479764
SV13	Contig 101	99	2.17105e-05	15459	0.00640404	0.456	0.0140439
SV14	Contig 101	116463	0.0288275	15459	7.53367	0.404	18.6477
SV17	Contig 101	40226	0.0191552	15459	2.60211	0.21	12.391
SV5	Contig 102	192	3.29331e-05	15425	0.0124473	0.583	0.0213505
SV97	Contig 102	500	0.000131579	15425	0.0324149	0.38	0.0853024
SV9	Contig 102	32102	0.00628219	15425	2.08117	0.511	4.07273
SV92	Contig 103	44764	0.0167655	15321	2.92174	0.267	10.9429
SV3	Contig 103	1163	0.00112913	15321	0.0759089	0.103	0.736979
SV4	Contig 103	36965	0.0142722	15321	2.4127	0.259	9.31545
SV5	Contig 103	22285	0.00382247	15321	1.45454	0.583	2.49492
SV7	Contig 103	3037	0.000387372	15321	0.198225	0.784	0.252838
SV9	Contig 103	12001181	2.34857	15321	783.316	0.511	1532.91
SV13	Contig 103	28975	0.00635417	15321	1.8912	0.456	4.14736
SV14	Contig 103	12326	0.00305099	15321	0.804517	0.404	1.99138
SV15	Contig 103	150	0.000100671	15321	0.00979048	0.149	0.0657079
SV17	Contig 103	81	3.85714e-05	15321	0.00528686	0.21	0.0251755
SV18	Contig 103	1472	0.000343925	15321	0.0960773	0.428	0.22448
SV92	Contig 111	4805	0.00179963	14885	0.322808	0.267	1.20902
SV6	Contig 111	41030	0.0201127	14885	2.75647	0.204	13.5121
SV7	Contig 111	6542	0.000834439	14885	0.439503	0.784	0.56059
SV97	Contig 111	34973	0.00920342	14885	2.34955	0.38	6.18302
SV9	Contig 111	162	3.17025e-05	14885	0.0108834	0.511	0.0212983
SV13	Contig 111	2901	0.000636184	14885	0.194894	0.456	0.4274
SV14	Contig 111	20271	0.00501757	14885	1.36184	0.404	3.37089
SV15	Contig 111	1602	0.00107517	14885	0.107625	0.149	0.722316
SV17	Contig 111	15697	0.00747476	14885	1.05455	0.21	5.02167
SV18	Contig 111	19157	0.00447593	14885	1.287	0.428	3.00701
SV92	Contig 12	7626	0.00285618	38196	0.199654	0.267	0.747769
SV4	Contig 12	2958408	1.14224	38196	77.4533	0.259	299.048
SV5	Contig 12	29808	0.00511286	38196	0.780396	0.583	1.33859
SV6	Contig 12	184843	0.0906093	38196	4.83933	0.204	23.7222
SV7	Contig 12	7367	0.000939668	38196	0.192874	0.784	0.246012
SV97	Contig 12	31847	0.00838079	38196	0.833778	0.38	2.19415
SV9	Contig 12	428	8.37573e-05	38196	0.0112054	0.511	0.0219283
SV12	Contig 12	864116	1.44019	38196	22.6232	0.06	377.053
SV13	Contig 12	477707	0.10476	38196	12.5067	0.456	27.427
SV14	Contig 12	515	0.000127475	38196	0.0134831	0.404	0.033374
SV15	Contig 12	205765	0.138097	38196	5.38708	0.149	36.1549
SV17	Contig 12	60321	0.0287243	38196	1.57925	0.21	7.52023
SV18	Contig 12	2531435	0.591457	38196	66.2749	0.428	154.848
SV92	Contig 120	4649	0.0017412	14463	0.321441	0.267	1.2039
SV3	Contig 120	3550	0.0034466	14463	0.245454	0.103	2.38305
SV4	Contig 120	2047	0.000790347	14463	0.141534	0.259	0.546462
SV5	Contig 120	6149	0.00105472	14463	0.425154	0.583	0.729252
SV6	Contig 120	656631	0.321878	14463	45.4007	0.204	222.553
SV7	Contig 120	20933	0.00267003	14463	1.44735	0.784	1.84611
SV97	Contig 120	30116	0.00792526	14463	2.08228	0.38	5.47968
SV9	Contig 120	5184	0.00101448	14463	0.358432	0.511	0.701432
SV12	Contig 120	1144	0.00190667	14463	0.0790984	0.06	1.31831
SV13	Contig 120	211431	0.0463664	14463	14.6188	0.456	32.0587
SV14	Contig 120	22368	0.00553663	14463	1.54657	0.404	3.82814
SV15	Contig 120	5373	0.00360604	14463	0.3715	0.149	2.49329
SV17	Contig 120	29008	0.0138133	14463	2.00567	0.21	9.55081
SV18	Contig 120	1814	0.000423832	14463	0.125423	0.428	0.293046
SV92	Contig 122	1636180	0.612801	14423	113.442	0.267	424.878
SV15	Contig 122	244686	0.164219	14423	16.965	0.149	113.859
SV17	Contig 122	56	2.66667e-05	14423	0.00388269	0.21	0.018489
SV92	Contig 124	1171	0.000438577	14331	0.081711	0.267	0.306034
SV6	Contig 124	12695	0.00622304	14331	0.885842	0.204	4.34236
SV7	Contig 124	2667	0.000340179	14331	0.1861	0.784	0.237373
SV9	Contig 124	421	8.23875e-05	14331	0.0293769	0.511	0.057489
SV14	Contig 124	3239	0.000801733	14331	0.226014	0.404	0.559439
SV18	Contig 124	935	0.000218458	14331	0.0652432	0.428	0.152437
SV92	Contig 13	4499	0.00168502	36348	0.123776	0.267	0.463579
SV4	Contig 13	149	5.7529e-05	36348	0.00409926	0.259	0.0158273
SV5	Contig 13	615780	0.105623	36348	16.9412	0.583	29.0587
SV7	Contig 13	659	8.40561e-05	36348	0.0181303	0.784	0.0231254
SV97	Contig 13	917354	0.241409	36348	25.2381	0.38	66.416
SV9	Contig 13	324146	0.0634337	36348	8.91785	0.511	17.4518
SV13	Contig 13	773879	0.16971	36348	21.2908	0.456	46.6904
SV14	Contig 13	41547	0.0102839	36348	1.14303	0.404	2.82929
SV15	Contig 13	225064	0.15105	36348	6.19192	0.149	41.5565
SV17	Contig 13	623	0.000296667	36348	0.0171399	0.21	0.0816184
SV18	Contig 13	1012	0.000236449	36348	0.027842	0.428	0.0650513
SV3	Contig 131	122	0.000118447	13683	0.00891617	0.103	0.0865648
SV4	Contig 131	248	9.57529e-05	13683	0.0181247	0.259	0.0699795
SV13	Contig 131	153	3.35526e-05	13683	0.0111818	0.456	0.0245214
SV14	Contig 131	1120	0.000277228	13683	0.0818534	0.404	0.202607
SV17	Contig 131	129	6.14286e-05	13683	0.00942776	0.21	0.0448941
SV18	Contig 131	98	2.28972e-05	13683	0.00716217	0.428	0.016734
SV92	Contig 136	228	8.53933e-05	13474	0.0169215	0.267	0.0633763
SV4	Contig 136	343	0.000132432	13474	0.0254564	0.259	0.0982874
SV13	Contig 136	59	1.29386e-05	13474	0.0043788	0.456	0.00960264
SV92	Contig 144	3679	0.0013779	13001	0.282978	0.267	1.05984
SV3	Contig 144	79	7.6699e-05	13001	0.00607646	0.103	0.0589947
SV4	Contig 144	51998	0.0200764	13001	3.99954	0.259	15.4422
SV7	Contig 144	337	4.29847e-05	13001	0.0259211	0.784	0.0330626
SV97	Contig 144	1081894	0.284709	13001	83.2162	0.38	218.99
SV14	Contig 144	2329	0.000576485	13001	0.17914	0.404	0.443416
SV15	Contig 144	8352	0.00560537	13001	0.642412	0.149	4.31149
SV18	Contig 144	690	0.000161215	13001	0.0530728	0.428	0.124002
SV7	Contig 148	1023	0.000130485	12857	0.0795676	0.784	0.101489
SV97	Contig 148	119	3.13158e-05	12857	0.00925566	0.38	0.024357
SV13	Contig 148	578	0.000126754	12857	0.0449561	0.456	0.0985878
SV14	Contig 148	720	0.000178218	12857	0.0560006	0.404	0.138615
SV15	Contig 148	34215	0.0229631	12857	2.6612	0.149	17.8604
SV17	Contig 148	264	0.000125714	12857	0.0205336	0.21	0.0977789
SV92	Contig 15	84	3.14607e-05	33667	0.00249502	0.267	0.00934466
SV5	Contig 15	24947	0.00427907	33667	0.740993	0.583	1.271
SV6	Contig 15	4451	0.00218186	33667	0.132207	0.204	0.648072
SV7	Contig 15	601343	0.0767019	33667	17.8615	0.784	22.7825
SV97	Contig 15	32076	0.00844105	33667	0.952743	0.38	2.50722
SV12	Contig 15	459	0.000765	33667	0.0136335	0.06	0.227225
SV14	Contig 15	36558	0.00904901	33667	1.08587	0.404	2.6878
SV15	Contig 15	396	0.000265772	33667	0.0117623	0.149	0.0789413
SV18	Contig 15	54100	0.0126402	33667	1.60691	0.428	3.75447
SV5	Contig 153	24048	0.00412487	12707	1.8925	0.583	3.24614
SV7	Contig 153	8180	0.00104337	12707	0.64374	0.784	0.821097
SV97	Contig 153	26825	0.00705921	12707	2.11104	0.38	5.55537
SV12	Contig 153	435	0.000725	12707	0.0342331	0.06	0.570552
SV15	Contig 153	329	0.000220805	12707	0.0258912	0.149	0.173767
SV17	Contig 153	838	0.000399048	12707	0.0659479	0.21	0.314038
SV18	Contig 153	14381	0.00336005	12707	1.13174	0.428	2.64425
SV14	Contig 155	13844	0.00342673	12693	1.09068	0.404	2.6997
SV92	Contig 175	1890739	0.708142	11448	165.159	0.267	618.573
SV4	Contig 175	119	4.59459e-05	11448	0.0103948	0.259	0.0401345
SV6	Contig 175	162	7.94118e-05	11448	0.0141509	0.204	0.0693674
SV14	Contig 175	1950	0.000482673	11448	0.170335	0.404	0.421622
SV15	Contig 175	371691	0.249457	11448	32.4678	0.149	217.904
SV92	Contig 181	691845	0.259118	11296	61.2469	0.267	229.389
SV4	Contig 181	29058	0.0112193	11296	2.57242	0.259	9.9321
SV97	Contig 181	881	0.000231842	11296	0.0779922	0.38	0.205243
SV9	Contig 181	129	2.52446e-05	11296	0.01142	0.511	0.0223483
SV13	Contig 181	495	0.000108553	11296	0.0438208	0.456	0.0960983
SV14	Contig 181	4197	0.00103886	11296	0.371547	0.404	0.919672
SV18	Contig 181	101	2.35981e-05	11296	0.00894122	0.428	0.0208907
SV14	Contig 187	84	2.07921e-05	11141	0.00753972	0.404	0.0186627
SV18	Contig 187	52	1.21495e-05	11141	0.00466744	0.428	0.0109052
SV92	Contig 188	570425	0.213642	11123	51.2834	0.267	192.073
SV3	Contig 188	2450	0.00237864	11123	0.220264	0.103	2.13849
SV4	Contig 188	581612	0.224561	11123	52.2891	0.259	201.889
SV5	Contig 188	162257	0.0278314	11123	14.5875	0.583	25.0215
SV6	Contig 188	254	0.00012451	11123	0.0228356	0.204	0.111939
SV13	Contig 188	5889	0.00129145	11123	0.529443	0.456	1.16106
SV14	Contig 188	379238	0.0938708	11123	34.0949	0.404	84.3934
SV17	Contig 188	225801	0.107524	11123	20.3004	0.21	96.6684
SV92	Contig 189	189	7.07865e-05	11110	0.0170117	0.267	0.0637142
SV14	Contig 189	94	2.32673e-05	11110	0.00846085	0.404	0.0209427
SV18	Contig 189	99	2.31308e-05	11110	0.00891089	0.428	0.0208198
SV92	Contig 190	976	0.000365543	11061	0.088238	0.267	0.330479
SV5	Contig 190	241	4.13379e-05	11061	0.0217883	0.583	0.0373727
SV97	Contig 190	277	7.28947e-05	11061	0.0250429	0.38	0.0659025
SV9	Contig 190	91	1.78082e-05	11061	0.0082271	0.511	0.0161
SV13	Contig 190	66	1.44737e-05	11061	0.00596691	0.456	0.0130853
SV14	Contig 190	1097	0.000271535	11061	0.0991773	0.404	0.245488
SV15	Contig 190	427	0.000286577	11061	0.0386041	0.149	0.259088
SV17	Contig 190	74	3.52381e-05	11061	0.00669017	0.21	0.031858
SV18	Contig 190	368	8.59813e-05	11061	0.03327	0.428	0.0777338
SV92	Contig 192	4042	0.00151386	11048	0.365858	0.267	1.37025
SV3	Contig 192	1960	0.00190291	11048	0.177408	0.103	1.7224
SV5	Contig 192	4492	0.000770497	11048	0.406589	0.583	0.697409
SV6	Contig 192	120179	0.0589113	11048	10.8779	0.204	53.323
SV7	Contig 192	126	1.60714e-05	11048	0.0114048	0.784	0.0145469
SV97	Contig 192	43476	0.0114411	11048	3.93519	0.38	10.3558
SV9	Contig 192	954	0.000186693	11048	0.0863505	0.511	0.168983
SV12	Contig 192	220	0.000366667	11048	0.0199131	0.06	0.331885
SV13	Contig 192	22636	0.00496404	11048	2.04888	0.456	4.49315
SV14	Contig 192	22987	0.00568985	11048	2.08065	0.404	5.15012
SV15	Contig 192	1490	0.001	11048	0.134866	0.149	0.905141
SV17	Contig 192	189835	0.0903976	11048	17.1827	0.21	81.8226
SV18	Contig 192	13228	0.00309065	11048	1.19732	0.428	2.79748
SV92	Contig 198	2226	0.000833708	10859	0.204991	0.267	0.767757
SV3	Contig 198	450	0.000436893	10859	0.0414403	0.103	0.402333
SV4	Contig 198	412	0.000159073	10859	0.0379409	0.259	0.14649
SV6	Contig 198	1049	0.000514216	10859	0.0966019	0.204	0.473539
SV7	Contig 198	1130	0.000144133	10859	0.104061	0.784	0.132731
SV9	Contig 198	607	0.000118787	10859	0.0558983	0.511	0.10939
SV13	Contig 198	1999	0.000438377	10859	0.184087	0.456	0.403699
SV14	Contig 198	394	9.75248e-05	10859	0.0362833	0.404	0.0898101
SV15	Contig 198	1464	0.00098255	10859	0.134819	0.149	0.904826
SV17	Contig 198	2166	0.00103143	10859	0.199466	0.21	0.949838
SV18	Contig 198	1299	0.000303505	10859	0.119624	0.428	0.279496
SV4	Contig 199	2746	0.00106023	10845	0.253204	0.259	0.977623
SV9	Contig 199	3536	0.000691977	10845	0.326049	0.511	0.63806
SV12	Contig 199	189	0.000315	10845	0.0174274	0.06	0.290456
SV18	Contig 199	8515	0.00198949	10845	0.785154	0.428	1.83447
SV14	Contig 2	62861	0.0155597	56274	1.11705	0.404	2.76498
SV17	Contig 209	82	3.90476e-05	10703	0.0076614	0.21	0.0364829
SV6	Contig 211	44	2.15686e-05	10648	0.00413223	0.204	0.020256
SV14	Contig 217	45372	0.0112307	10291	4.4089	0.404	10.9131
SV3	Contig 222	361	0.000350485	10220	0.0353229	0.103	0.342941
SV5	Contig 222	1647	0.000282504	10220	0.161155	0.583	0.276423
SV7	Contig 222	8321	0.00106135	10220	0.814188	0.784	1.0385
SV92	Contig 225	4862	0.00182097	10194	0.476947	0.267	1.78632
SV3	Contig 225	1006	0.000976699	10194	0.0986855	0.103	0.958112
SV7	Contig 225	10190	0.00129974	10194	0.999608	0.784	1.27501
SV97	Contig 225	2373	0.000624474	10194	0.232784	0.38	0.612589
SV15	Contig 225	336	0.000225503	10194	0.0329606	0.149	0.221212
SV92	Contig 228	2648	0.00099176	10112	0.261867	0.267	0.980776
SV3	Contig 228	5027	0.00488058	10112	0.497132	0.103	4.82653
SV5	Contig 228	154	2.64151e-05	10112	0.0152294	0.583	0.0261225
SV6	Contig 228	200	9.80392e-05	10112	0.0197785	0.204	0.0969533
SV7	Contig 228	8296	0.00105816	10112	0.820411	0.784	1.04644
SV97	Contig 228	1158	0.000304737	10112	0.114517	0.38	0.301362
SV9	Contig 228	642	0.000125636	10112	0.0634889	0.511	0.124244
SV13	Contig 228	337	7.39035e-05	10112	0.0333267	0.456	0.073085
SV15	Contig 228	1505	0.00101007	10112	0.148833	0.149	0.99888
SV13	Contig 229	215	4.71491e-05	10082	0.0213251	0.456	0.0467656
SV15	Contig 229	15137	0.0101591	10082	1.50139	0.149	10.0764
SV17	Contig 229	709	0.000337619	10082	0.0703233	0.21	0.334873
SV92	Contig 230	561	0.000210112	10074	0.0556879	0.267	0.208569
SV3	Contig 230	41564	0.0403534	10074	4.12587	0.103	40.057
SV4	Contig 230	465	0.000179537	10074	0.0461584	0.259	0.178218
SV6	Contig 230	121	5.93137e-05	10074	0.0120111	0.204	0.058878
SV97	Contig 230	126	3.31579e-05	10074	0.0125074	0.38	0.0329143
SV13	Contig 230	68	1.49123e-05	10074	0.00675005	0.456	0.0148027
SV17	Contig 230	258	0.000122857	10074	0.0256105	0.21	0.121955
SV92	Contig 26	458848	0.171853	27099	16.9323	0.267	63.4168
SV3	Contig 26	187138	0.181687	27099	6.90572	0.103	67.0458
SV4	Contig 26	6602	0.00254903	27099	0.243625	0.259	0.940638
SV5	Contig 26	38909	0.00667393	27099	1.43581	0.583	2.46279
SV7	Contig 26	10871	0.00138661	27099	0.401159	0.784	0.511682
SV9	Contig 26	79076	0.0154748	27099	2.91804	0.511	5.71045
SV12	Contig 26	131	0.000218333	27099	0.00483413	0.06	0.0805688
SV13	Contig 26	1393	0.000305482	27099	0.0514041	0.456	0.112728
SV14	Contig 26	151	3.73762e-05	27099	0.00557216	0.404	0.0137925
SV15	Contig 26	428	0.000287248	27099	0.0157939	0.149	0.106
SV17	Contig 26	121922	0.0580581	27099	4.49913	0.21	21.4244
SV92	Contig 30	76453	0.0286341	26067	2.93294	0.267	10.9848
SV7	Contig 30	235413	0.0300272	26067	9.03107	0.784	11.5192
SV13	Contig 30	16018	0.00351272	26067	0.614493	0.456	1.34757
SV14	Contig 30	3693	0.000914109	26067	0.141673	0.404	0.350677
SV15	Contig 30	21411	0.0143698	26067	0.821383	0.149	5.51264
SV92	Contig 37	1670925	0.625815	23863	70.0216	0.267	262.253
SV5	Contig 37	10304	0.00176741	23863	0.431798	0.583	0.740649
SV6	Contig 37	21929	0.0107495	23863	0.918954	0.204	4.50468
SV7	Contig 37	213	2.71684e-05	23863	0.00892595	0.784	0.0113851
SV97	Contig 37	7109395	1.87089	23863	297.925	0.38	784.014
SV13	Contig 37	112819	0.024741	23863	4.72778	0.456	10.3679
SV14	Contig 37	775	0.000191832	23863	0.0324771	0.404	0.0803888
SV15	Contig 37	4616	0.00309799	23863	0.193438	0.149	1.29824
SV17	Contig 37	533722	0.254153	23863	22.3661	0.21	106.505
SV18	Contig 37	2461370	0.575086	23863	103.146	0.428	240.995
SV92	Contig 39	2082	0.000779775	22934	0.0907822	0.267	0.340008
SV3	Contig 39	2718	0.00263883	22934	0.118514	0.103	1.15062
SV4	Contig 39	1126	0.000434749	22934	0.0490974	0.259	0.189565
SV5	Contig 39	23134	0.0039681	22934	1.00872	0.583	1.73022
SV6	Contig 39	105279	0.0516074	22934	4.59052	0.204	22.5026
SV7	Contig 39	16387	0.00209018	22934	0.714529	0.784	0.911389
SV97	Contig 39	74811	0.0196871	22934	3.26201	0.38	8.58424
SV9	Contig 39	4346	0.000850489	22934	0.1895	0.511	0.370842
SV12	Contig 39	14118	0.02353	22934	0.615593	0.06	10.2599
SV13	Contig 39	39323	0.00862346	22934	1.71462	0.456	3.76012
SV14	Contig 39	1711	0.000423515	22934	0.0746054	0.404	0.184667
SV17	Contig 39	1302064	0.62003	22934	56.7744	0.21	270.354
SV18	Contig 39	2111	0.000493224	22934	0.0920467	0.428	0.215062
SV92	Contig 43	62977	0.0235869	21992	2.86363	0.267	10.7252
SV3	Contig 43	4491	0.00436019	21992	0.204211	0.103	1.98263
SV4	Contig 43	1160	0.000447876	21992	0.0527465	0.259	0.203654
SV5	Contig 43	86817	0.0148914	21992	3.94766	0.583	6.77129
SV6	Contig 43	1471475	0.721311	21992	66.9096	0.204	327.988
SV7	Contig 43	7227	0.000921811	21992	0.328619	0.784	0.419158
SV97	Contig 43	40909	0.0107655	21992	1.86018	0.38	4.8952
SV9	Contig 43	13178	0.00257886	21992	0.599218	0.511	1.17264
SV12	Contig 43	9786	0.01631	21992	0.44498	0.06	7.41633
SV13	Contig 43	5462	0.00119781	21992	0.248363	0.456	0.544656
SV14	Contig 43	44654	0.011053	21992	2.03047	0.404	5.02591
SV15	Contig 43	26518	0.0177973	21992	1.2058	0.149	8.09263
SV17	Contig 43	2383	0.00113476	21992	0.108358	0.21	0.515988
SV18	Contig 43	15520	0.00362617	21992	0.705711	0.428	1.64886
SV92	Contig 47	152	5.69288e-05	21349	0.00711977	0.267	0.0266658
SV3	Contig 51	240	0.00023301	20729	0.011578	0.103	0.112408
SV6	Contig 51	108	5.29412e-05	20729	0.00521009	0.204	0.0255397
SV4	Contig 60	200	7.72201e-05	18882	0.0105921	0.259	0.0408961
SV5	Contig 60	1835	0.000314751	18882	0.0971825	0.583	0.166694
SV6	Contig 60	571336	0.280067	18882	30.2582	0.204	148.325
SV7	Contig 60	444507	0.0566973	18882	23.5413	0.784	30.0272
SV12	Contig 60	35	5.83333e-05	18882	0.00185362	0.06	0.0308936
SV14	Contig 60	13833469	3.42413	18882	732.627	0.404	1813.43
SV15	Contig 60	3297	0.00221275	18882	0.174611	0.149	1.17188
SV17	Contig 60	554311	0.263958	18882	29.3566	0.21	139.793
SV13	Contig 64	258	5.65789e-05	18555	0.0139046	0.456	0.0304926
SV13	Contig 65	80	1.75439e-05	18343	0.00436134	0.456	0.00956433
SV7	Contig 67	47841	0.00610217	18297	2.61469	0.784	3.33506
SV13	Contig 67	1276	0.000279825	18297	0.0697382	0.456	0.152935
SV15	Contig 67	2043	0.00137114	18297	0.111658	0.149	0.74938
SV17	Contig 67	10622	0.0050581	18297	0.580532	0.21	2.76444
SV4	Contig 68	3670	0.00141699	18197	0.201682	0.259	0.778693
SV5	Contig 68	1861	0.000319211	18197	0.10227	0.583	0.17542
SV6	Contig 68	598	0.000293137	18197	0.0328626	0.204	0.161091
SV13	Contig 68	600	0.000131579	18197	0.0329725	0.456	0.072308
SV14	Contig 68	2070	0.000512376	18197	0.113755	0.404	0.281572
SV17	Contig 68	799	0.000380476	18197	0.0439083	0.21	0.209087
SV18	Contig 68	217	5.07009e-05	18197	0.011925	0.428	0.0278622
SV92	Contig 7	176242	0.0660082	41494	4.24741	0.267	15.9079
SV3	Contig 7	14517	0.0140942	41494	0.349858	0.103	3.39668
SV5	Contig 7	64420	0.0110497	41494	1.55251	0.583	2.66297
SV6	Contig 7	294	0.000144118	41494	0.00708536	0.204	0.0347322
SV7	Contig 7	5338	0.000680867	41494	0.128645	0.784	0.164088
SV97	Contig 7	127660	0.0335947	41494	3.07659	0.38	8.09629
SV9	Contig 7	37463	0.00733131	41494	0.902853	0.511	1.76684
SV13	Contig 7	5633	0.00123531	41494	0.135755	0.456	0.297707
SV14	Contig 7	14678	0.00363317	41494	0.353738	0.404	0.875589
SV15	Contig 7	17245	0.0115738	41494	0.415602	0.149	2.78928
SV17	Contig 7	7729	0.00368048	41494	0.186268	0.21	0.88699
SV18	Contig 7	87506	0.0204453	41494	2.10888	0.428	4.9273
SV13	Contig 74	824	0.000180702	17615	0.0467783	0.456	0.102584
SV92	Contig 83	230727	0.0864146	16883	13.6662	0.267	51.1844
SV3	Contig 83	899840	0.873631	16883	53.2986	0.103	517.462
SV4	Contig 83	3030335	1.17001	16883	179.49	0.259	693.013
SV5	Contig 83	3242358	0.556151	16883	192.049	0.583	329.415
SV6	Contig 83	875	0.000428922	16883	0.0518273	0.204	0.254055
SV7	Contig 83	195454	0.0249304	16883	11.577	0.784	14.7665
SV97	Contig 83	1113447	0.293012	16883	65.9508	0.38	173.555
SV9	Contig 83	1437769	0.281364	16883	85.1608	0.511	166.655
SV12	Contig 83	1431	0.002385	16883	0.0847598	0.06	1.41266
SV13	Contig 83	820183	0.179865	16883	48.5804	0.456	106.536
SV14	Contig 83	470798	0.116534	16883	27.8859	0.404	69.0246
SV15	Contig 83	43691	0.0293228	16883	2.58787	0.149	17.3683
SV17	Contig 83	245018	0.116675	16883	14.5127	0.21	69.1081
SV18	Contig 83	3551516	0.829793	16883	210.36	0.428	491.496
SV92	Contig 84	2111846	0.790954	16871	125.176	0.267	468.824
SV3	Contig 84	288	0.000279612	16871	0.0170707	0.103	0.165735
SV5	Contig 84	10670	0.00183019	16871	0.632446	0.583	1.08481
SV6	Contig 84	134	6.56863e-05	16871	0.00794262	0.204	0.0389344
SV15	Contig 84	328537	0.220495	16871	19.4735	0.149	130.694
SV3	Contig 87	126	0.00012233	16625	0.00757895	0.103	0.073582
SV4	Contig 87	620	0.000239382	16625	0.0372932	0.259	0.143989
SV5	Contig 87	636	0.000109091	16625	0.0382556	0.583	0.0656186
SV6	Contig 87	1148	0.000562745	16625	0.0690526	0.204	0.338493
SV13	Contig 87	610	0.000133772	16625	0.0366917	0.456	0.0804643
SV14	Contig 87	104592	0.0258891	16625	6.29125	0.404	15.5724
SV15	Contig 87	128	8.5906e-05	16625	0.00769925	0.149	0.0516728
SV3	Contig 95	691	0.000670874	15846	0.0436072	0.103	0.423371
SV4	Contig 95	352	0.000135907	15846	0.0222138	0.259	0.0857676
SV5	Contig 95	1109	0.000190223	15846	0.0699861	0.583	0.120045
SV97	Contig 95	10893	0.00286658	15846	0.687429	0.38	1.80902
SV15	Contig 95	66720	0.0447785	15846	4.21053	0.149	28.2586
SV18	Contig 95	435	0.000101636	15846	0.0274517	0.428	0.0641395
SV92	NC_000872_1_	172	6.44195e-05	40739	0.004222	0.267	0.0158127
SV4	NC_000872_1_	2170	0.000837838	40739	0.0532659	0.259	0.20566
SV6	NC_000872_1_	85088	0.0417098	40739	2.08861	0.204	10.2383
SV7	NC_000872_1_	6389	0.000814923	40739	0.156828	0.784	0.200035
SV97	NC_000872_1_	27542	0.00724789	40739	0.67606	0.38	1.7791
SV9	NC_000872_1_	245	4.79452e-05	40739	0.00601389	0.511	0.0117689
SV12	NC_000872_1_	1709	0.00284833	40739	0.04195	0.06	0.699166
SV13	NC_000872_1_	98	2.14912e-05	40739	0.00240556	0.456	0.00527535
SV14	NC_000872_1_	3075	0.000761139	40739	0.0754805	0.404	0.186833
SV15	NC_000872_1_	55	3.69128e-05	40739	0.00135006	0.149	0.00906079
SV17	NC_000872_1_	230	0.000109524	40739	0.0056457	0.21	0.0268843
SV4	Streptococcus thermophilus bacteriophage Sfi11	800	0.00030888	39807	0.020097	0.259	0.0775945
SV6	Streptococcus thermophilus bacteriophage Sfi11	792	0.000388235	39807	0.019896	0.204	0.0975294
SV7	Streptococcus thermophilus bacteriophage Sfi11	736	9.38776e-05	39807	0.0184892	0.784	0.0235832
SV97	Streptococcus thermophilus bacteriophage Sfi11	1365	0.000359211	39807	0.0342905	0.38	0.090238
SV9	Streptococcus thermophilus bacteriophage Sfi11	245	4.79452e-05	39807	0.0061547	0.511	0.0120444
SV13	Streptococcus thermophilus bacteriophage Sfi11	249	5.46053e-05	39807	0.00625518	0.456	0.0137175
SV14	Streptococcus thermophilus bacteriophage Sfi11	110	2.72277e-05	39807	0.00276333	0.404	0.00683993
SV17	Streptococcus thermophilus bacteriophage Sfi11	1424	0.000678095	39807	0.0357726	0.21	0.170346
SV92	Streptococcus pneumoniae bacteriophage MM1	24751	0.00927004	40248	0.614962	0.267	2.30323
SV3	Streptococcus pneumoniae bacteriophage MM1	1350	0.00131068	40248	0.033542	0.103	0.325651
SV4	Streptococcus pneumoniae bacteriophage MM1	18395	0.00710232	40248	0.457041	0.259	1.76464
SV5	Streptococcus pneumoniae bacteriophage MM1	54936	0.00942298	40248	1.36494	0.583	2.34123
SV6	Streptococcus pneumoniae bacteriophage MM1	2000	0.000980392	40248	0.0496919	0.204	0.243588
SV7	Streptococcus pneumoniae bacteriophage MM1	11081	0.00141339	40248	0.275318	0.784	0.351171
SV97	Streptococcus pneumoniae bacteriophage MM1	91572	0.0240979	40248	2.27519	0.38	5.98735
SV9	Streptococcus pneumoniae bacteriophage MM1	99561	0.0194836	40248	2.47369	0.511	4.84088
SV12	Streptococcus pneumoniae bacteriophage MM1	293	0.000488333	40248	0.00727986	0.06	0.121331
SV13	Streptococcus pneumoniae bacteriophage MM1	15243	0.00334276	40248	0.378727	0.456	0.830541
SV14	Streptococcus pneumoniae bacteriophage MM1	5348	0.00132376	40248	0.132876	0.404	0.328901
SV15	Streptococcus pneumoniae bacteriophage MM1	2224	0.00149262	40248	0.0552574	0.149	0.370855
SV17	Streptococcus pneumoniae bacteriophage MM1	15409	0.00733762	40248	0.382851	0.21	1.8231
SV18	Streptococcus pneumoniae bacteriophage MM1	43057	0.01006	40248	1.06979	0.428	2.49951
SV5	Streptococcus prophage 3151	268	4.59691e-05	39538	0.00677829	0.583	0.0116266
SV7	Streptococcus prophage 3151	209	2.66582e-05	39538	0.00528605	0.784	0.00674242
SV97	Streptococcus prophage 3151	344	9.05263e-05	39538	0.00870049	0.38	0.022896
SV13	Streptococcus prophage 3151	163	3.57456e-05	39538	0.00412262	0.456	0.00904083
SV14	Streptococcus prophage 3151	524	0.000129703	39538	0.0132531	0.404	0.0328046
SV15	Streptococcus prophage 3151	243	0.000163087	39538	0.00614599	0.149	0.0412482
SV18	Streptococcus prophage 3151	235	5.49065e-05	39538	0.00594365	0.428	0.013887
SV5	Streptococcus prophage 3152	197	3.37907e-05	41072	0.00479646	0.583	0.0082272
SV9	Streptococcus prophage 3152	793	0.000155186	41072	0.0193076	0.511	0.0377839
SV14	Streptococcus prophage 3152	210	5.19802e-05	41072	0.00511297	0.404	0.0126559
SV17	Streptococcus prophage 3152	297	0.000141429	41072	0.0072312	0.21	0.0344343
SV18	Streptococcus prophage 3152	561	0.000131075	41072	0.0136589	0.428	0.0319134
SV92	Streptococcus phage 3153	590	0.000220974	34419	0.0171417	0.267	0.0642011
SV3	Streptococcus phage 3153	247	0.000239806	34419	0.00717627	0.103	0.0696725
SV4	Streptococcus phage 3153	181	6.98842e-05	34419	0.00525872	0.259	0.020304
SV5	Streptococcus phage 3153	4025	0.000690395	34419	0.116941	0.583	0.200585
SV7	Streptococcus phage 3153	632	8.06122e-05	34419	0.018362	0.784	0.0234209
SV97	Streptococcus phage 3153	15232	0.00400842	34419	0.442546	0.38	1.1646
SV9	Streptococcus phage 3153	943	0.00018454	34419	0.0273977	0.511	0.0536158
SV13	Streptococcus phage 3153	295	6.4693e-05	34419	0.00857085	0.456	0.0187957
SV14	Streptococcus phage 3153	1166	0.000288614	34419	0.0338766	0.404	0.0838531
SV15	Streptococcus phage 3153	245	0.00016443	34419	0.00711816	0.149	0.0477729
SV17	Streptococcus phage 3153	2730	0.0013	34419	0.0793167	0.21	0.377698
SV18	Streptococcus phage 3153	1032	0.000241121	34419	0.0299834	0.428	0.0700548
SV92	Streptococcus prophage 3156	1417	0.000530712	40014	0.0354126	0.267	0.132631
SV6	Streptococcus prophage 3156	400	0.000196078	40014	0.0099965	0.204	0.0490025
SV92	Streptococcus phage SM1	137441	0.051476	34692	3.96175	0.267	14.838
SV3	Streptococcus phage SM1	1738	0.00168738	34692	0.050098	0.103	0.486388
SV4	Streptococcus phage SM1	12946	0.00499846	34692	0.37317	0.259	1.44081
SV5	Streptococcus phage SM1	213008	0.0365365	34692	6.13997	0.583	10.5317
SV6	Streptococcus phage SM1	339	0.000166176	34692	0.00977171	0.204	0.0479005
SV7	Streptococcus phage SM1	157391	0.0200754	34692	4.53681	0.784	5.78675
SV97	Streptococcus phage SM1	131837	0.0346939	34692	3.80021	0.38	10.0006
SV9	Streptococcus phage SM1	94913	0.018574	34692	2.73588	0.511	5.35396
SV12	Streptococcus phage SM1	7250	0.0120833	34692	0.208982	0.06	3.48303
SV13	Streptococcus phage SM1	8087	0.00177346	34692	0.233108	0.456	0.511203
SV14	Streptococcus phage SM1	13522	0.00334703	34692	0.389773	0.404	0.964784
SV15	Streptococcus phage SM1	5231	0.00351074	34692	0.150784	0.149	1.01197
SV17	Streptococcus phage SM1	41258	0.0196467	34692	1.18927	0.21	5.66317
SV18	Streptococcus phage SM1	67667	0.01581	34692	1.95051	0.428	4.55726
SV92	Streptococcus prophage EJ-1	18622	0.00697453	42935	0.433725	0.267	1.62444
SV3	Streptococcus prophage EJ-1	5974	0.0058	42935	0.139141	0.103	1.35088
SV4	Streptococcus prophage EJ-1	10233	0.00395097	42935	0.238337	0.259	0.92022
SV5	Streptococcus prophage EJ-1	38988	0.00668748	42935	0.90807	0.583	1.55758
SV6	Streptococcus prophage EJ-1	983	0.000481863	42935	0.0228951	0.204	0.112231
SV7	Streptococcus prophage EJ-1	7231	0.000922321	42935	0.168417	0.784	0.214818
SV97	Streptococcus prophage EJ-1	2807	0.000738684	42935	0.0653779	0.38	0.172047
SV9	Streptococcus prophage EJ-1	147924	0.0289479	42935	3.4453	0.511	6.74227
SV12	Streptococcus prophage EJ-1	115	0.000191667	42935	0.00267847	0.06	0.0446411
SV13	Streptococcus prophage EJ-1	5026	0.00110219	42935	0.117061	0.456	0.256712
SV14	Streptococcus prophage EJ-1	5344	0.00132277	42935	0.124467	0.404	0.308087
SV15	Streptococcus prophage EJ-1	2411	0.00161812	42935	0.0561547	0.149	0.376877
SV17	Streptococcus prophage EJ-1	44479	0.0211805	42935	1.03596	0.21	4.93315
SV18	Streptococcus prophage EJ-1	8020	0.00187383	42935	0.186794	0.428	0.436435
SV5	Streptococcus phage SMP	1784	0.000306003	36019	0.0495294	0.583	0.0849561
SV7	Streptococcus phage SMP	2465	0.000314413	36019	0.0684361	0.784	0.0872909
SV97	Streptococcus phage SMP	152	4e-05	36019	0.00422	0.38	0.0111053
SV12	Streptococcus phage SMP	23561	0.0392683	36019	0.654127	0.06	10.9021
SV14	Streptococcus phage SMP	1528	0.000378218	36019	0.0424221	0.404	0.105005
SV15	Streptococcus phage SMP	1172	0.000786577	36019	0.0325384	0.149	0.218378
SV92	Streptococcus phage phi3396	478	0.000179026	38528	0.0124066	0.267	0.0464665
SV4	Streptococcus phage phi3396	222	8.57143e-05	38528	0.00576204	0.259	0.0222473
SV7	Streptococcus phage phi3396	189	2.41071e-05	38528	0.00490552	0.784	0.00625704
SV9	Streptococcus phage phi3396	713	0.00013953	38528	0.018506	0.511	0.0362153
SV13	Streptococcus phage phi3396	73	1.60088e-05	38528	0.00189473	0.456	0.0041551
SV18	Streptococcus phage phi3396	387	9.04206e-05	38528	0.0100446	0.428	0.0234688
SV92	Propionibacterium phage PA6	741	0.000277528	29739	0.0249168	0.267	0.0933213
SV3	Propionibacterium phage PA6	213	0.000206796	29739	0.00716231	0.103	0.069537
SV4	Propionibacterium phage PA6	1961	0.000757143	29739	0.0659403	0.259	0.254596
SV5	Propionibacterium phage PA6	967	0.000165866	29739	0.0325162	0.583	0.055774
SV6	Propionibacterium phage PA6	43	2.10784e-05	29739	0.00144591	0.204	0.00708781
SV7	Propionibacterium phage PA6	972	0.00012398	29739	0.0326844	0.784	0.0416892
SV97	Propionibacterium phage PA6	526	0.000138421	29739	0.0176872	0.38	0.0465453
SV9	Propionibacterium phage PA6	304	5.94912e-05	29739	0.0102223	0.511	0.0200044
SV12	Propionibacterium phage PA6	926	0.00154333	29739	0.0311376	0.06	0.518959
SV13	Propionibacterium phage PA6	752	0.000164912	29739	0.0252867	0.456	0.0554532
SV14	Propionibacterium phage PA6	773	0.000191337	29739	0.0259928	0.404	0.0643386
SV15	Propionibacterium phage PA6	810	0.000543624	29739	0.027237	0.149	0.182798
SV17	Propionibacterium phage PA6	2327	0.0011081	29739	0.0782474	0.21	0.372607
SV18	Propionibacterium phage PA6	894	0.000208879	29739	0.0300615	0.428	0.0702372
SV92	Propionibacterium phage PA6	741	0.000277528	29739	0.0249168	0.267	0.0933213
SV3	Propionibacterium phage PA6	213	0.000206796	29739	0.00716231	0.103	0.069537
SV4	Propionibacterium phage PA6	1961	0.000757143	29739	0.0659403	0.259	0.254596
SV5	Propionibacterium phage PA6	967	0.000165866	29739	0.0325162	0.583	0.055774
SV6	Propionibacterium phage PA6	43	2.10784e-05	29739	0.00144591	0.204	0.00708781
SV7	Propionibacterium phage PA6	972	0.00012398	29739	0.0326844	0.784	0.0416892
SV97	Propionibacterium phage PA6	526	0.000138421	29739	0.0176872	0.38	0.0465453
SV9	Propionibacterium phage PA6	304	5.94912e-05	29739	0.0102223	0.511	0.0200044
SV12	Propionibacterium phage PA6	926	0.00154333	29739	0.0311376	0.06	0.518959
SV13	Propionibacterium phage PA6	752	0.000164912	29739	0.0252867	0.456	0.0554532
SV14	Propionibacterium phage PA6	773	0.000191337	29739	0.0259928	0.404	0.0643386
SV15	Propionibacterium phage PA6	810	0.000543624	29739	0.027237	0.149	0.182798
SV17	Propionibacterium phage PA6	2327	0.0011081	29739	0.0782474	0.21	0.372607
SV18	Propionibacterium phage PA6	894	0.000208879	29739	0.0300615	0.428	0.0702372
SV92	Actinomyces phage Av-1	2993882	1.1213	17171	174.357	0.267	653.022
SV4	Actinomyces phage Av-1	174	6.71815e-05	17171	0.0101334	0.259	0.039125
SV5	Actinomyces phage Av-1	1184521	0.203177	17171	68.9838	0.583	118.326
SV6	Actinomyces phage Av-1	575	0.000281863	17171	0.0334867	0.204	0.16415
SV7	Actinomyces phage Av-1	400714	0.0511115	17171	23.3367	0.784	29.7662
SV97	Actinomyces phage Av-1	73474	0.0193353	17171	4.27896	0.38	11.2604
SV9	Actinomyces phage Av-1	304225	0.0595352	17171	17.7174	0.511	34.672
SV12	Actinomyces phage Av-1	13523	0.0225383	17171	0.787549	0.06	13.1258
SV13	Actinomyces phage Av-1	380	8.33333e-05	17171	0.0221303	0.456	0.0485314
SV15	Actinomyces phage Av-1	352407	0.236515	17171	20.5234	0.149	137.741
SV17	Actinomyces phage Av-1	93438	0.0444943	17171	5.44162	0.21	25.9125
SV18	Actinomyces phage Av-1	71572	0.0167224	17171	4.16819	0.428	9.73876
SV17	Corynebacterium phage P1201	2299	0.00109476	70579	0.0325734	0.21	0.155112
SV92	Streptococcus phage P9	1833	0.000686517	40539	0.0452157	0.267	0.169347
SV9	Streptococcus phage P9	262	5.1272e-05	40539	0.00646291	0.511	0.0126476
SV17	Streptococcus phage P9	924	0.00044	40539	0.0227929	0.21	0.108537
SV18	Streptococcus phage P9	142	3.31776e-05	40539	0.0035028	0.428	0.00818411
SV92	Streptococcus phage 858	329	0.000123221	35543	0.00925639	0.267	0.0346681
SV4	Streptococcus phage 858	402	0.000155212	35543	0.0113102	0.259	0.0436689
SV6	Streptococcus phage 858	3267	0.00160147	35543	0.0919168	0.204	0.450573
SV7	Streptococcus phage 858	1992	0.000254082	35543	0.0560448	0.784	0.0714857
SV97	Streptococcus phage 858	7019	0.00184711	35543	0.197479	0.38	0.519682
SV9	Streptococcus phage 858	599	0.000117221	35543	0.0168528	0.511	0.0329801
SV12	Streptococcus phage 858	60	0.0001	35543	0.0016881	0.06	0.0281349
SV13	Streptococcus phage 858	633	0.000138816	35543	0.0178094	0.456	0.0390557
SV15	Streptococcus phage 858	589	0.000395302	35543	0.0165715	0.149	0.111218
SV17	Streptococcus phage 858	1524	0.000725714	35543	0.0428776	0.21	0.204179
SV18	Streptococcus phage 858	202	4.71963e-05	35543	0.00568326	0.428	0.0132786
SV92	Streptococcus phage PH15	3226	0.00120824	39136	0.0824305	0.267	0.308728
SV3	Streptococcus phage PH15	758	0.000735922	39136	0.0193684	0.103	0.188042
SV4	Streptococcus phage PH15	576	0.000222394	39136	0.0147179	0.259	0.0568259
SV5	Streptococcus phage PH15	20980	0.00359863	39136	0.536079	0.583	0.919519
SV6	Streptococcus phage PH15	10946	0.00536569	39136	0.279691	0.204	1.37104
SV7	Streptococcus phage PH15	76119	0.00970906	39136	1.94499	0.784	2.48085
SV97	Streptococcus phage PH15	4879	0.00128395	39136	0.124668	0.38	0.328073
SV9	Streptococcus phage PH15	47898	0.00937339	39136	1.22389	0.511	2.39508
SV13	Streptococcus phage PH15	857	0.000187939	39136	0.021898	0.456	0.0480219
SV14	Streptococcus phage PH15	671	0.000166089	39136	0.0171453	0.404	0.042439
SV15	Streptococcus phage PH15	3762	0.00252483	39136	0.0961263	0.149	0.645143
SV17	Streptococcus phage PH15	3282	0.00156286	39136	0.0838614	0.21	0.39934
SV18	Streptococcus phage PH15	1466	0.000342523	39136	0.0374591	0.428	0.0875213
SV92	Streptococcus phage 5093	15717	0.00588652	37184	0.422682	0.267	1.58308
SV3	Streptococcus phage 5093	383	0.000371845	37184	0.0103001	0.103	0.100001
SV4	Streptococcus phage 5093	2909	0.00112317	37184	0.0782326	0.259	0.302056
SV5	Streptococcus phage 5093	11130	0.00190909	37184	0.299322	0.583	0.513417
SV6	Streptococcus phage 5093	15454	0.00757549	37184	0.415609	0.204	2.0373
SV7	Streptococcus phage 5093	3580	0.000456633	37184	0.096278	0.784	0.122804
SV97	Streptococcus phage 5093	61015	0.0160566	37184	1.64089	0.38	4.31814
SV9	Streptococcus phage 5093	1100	0.000215264	37184	0.0295826	0.511	0.0578916
SV12	Streptococcus phage 5093	7287	0.012145	37184	0.195971	0.06	3.26619
SV13	Streptococcus phage 5093	1391	0.000305044	37184	0.0374086	0.456	0.0820363
SV14	Streptococcus phage 5093	2178	0.000539109	37184	0.0585736	0.404	0.144984
SV15	Streptococcus phage 5093	876	0.000587919	37184	0.0235585	0.149	0.158111
SV17	Streptococcus phage 5093	6879	0.00327571	37184	0.184999	0.21	0.880947
SV18	Streptococcus phage 5093	22198	0.00518645	37184	0.596977	0.428	1.39481
SV92	Streptococcus phage PH10	15164	0.0056794	31276	0.484845	0.267	1.8159
SV3	Streptococcus phage PH10	1747	0.00169612	31276	0.0558575	0.103	0.542306
SV4	Streptococcus phage PH10	16390	0.00632819	31276	0.524044	0.259	2.02334
SV5	Streptococcus phage PH10	203572	0.034918	31276	6.50889	0.583	11.1645
SV6	Streptococcus phage PH10	1671	0.000819118	31276	0.0534275	0.204	0.2619
SV7	Streptococcus phage PH10	72463	0.00924273	31276	2.31689	0.784	2.95521
SV97	Streptococcus phage PH10	34770	0.00915	31276	1.11172	0.38	2.92557
SV9	Streptococcus phage PH10	50406	0.00986419	31276	1.61165	0.511	3.15392
SV12	Streptococcus phage PH10	7370	0.0122833	31276	0.235644	0.06	3.9274
SV13	Streptococcus phage PH10	46204	0.0101325	31276	1.4773	0.456	3.23969
SV14	Streptococcus phage PH10	43194	0.0106916	31276	1.38106	0.404	3.41846
SV15	Streptococcus phage PH10	1737	0.00116577	31276	0.0555378	0.149	0.372737
SV17	Streptococcus phage PH10	21225	0.0101071	31276	0.678635	0.21	3.2316
SV18	Streptococcus phage PH10	93997	0.0219619	31276	3.0054	0.428	7.02197
SV4	Streptococcus phage ALQ132	827	0.000319305	35525	0.0232794	0.259	0.0898818
SV6	Streptococcus phage ALQ132	2033	0.000996569	35525	0.0572273	0.204	0.280526
SV7	Streptococcus phage ALQ132	673	8.58418e-05	35525	0.0189444	0.784	0.0241638
SV97	Streptococcus phage ALQ132	1105	0.000290789	35525	0.0311049	0.38	0.0818549
SV9	Streptococcus phage ALQ132	643	0.000125832	35525	0.0180999	0.511	0.0354206
SV12	Streptococcus phage ALQ132	296	0.000493333	35525	0.00833216	0.06	0.138869
SV17	Streptococcus phage ALQ132	451	0.000214762	35525	0.0126953	0.21	0.0604537
SV4	Streptococcus phage Abc2	2235	0.000862934	34882	0.0640732	0.259	0.247387
SV5	Streptococcus phage Abc2	268	4.59691e-05	34882	0.00768305	0.583	0.0131785
SV6	Streptococcus phage Abc2	72479	0.0355289	34882	2.07783	0.204	10.1855
SV7	Streptococcus phage Abc2	5247	0.00066926	34882	0.150421	0.784	0.191864
SV97	Streptococcus phage Abc2	34328	0.00903368	34882	0.984118	0.38	2.58978
SV9	Streptococcus phage Abc2	129	2.52446e-05	34882	0.00369818	0.511	0.00723715
SV12	Streptococcus phage Abc2	1934	0.00322333	34882	0.0554441	0.06	0.924068
SV13	Streptococcus phage Abc2	238	5.2193e-05	34882	0.006823	0.456	0.0149627
SV14	Streptococcus phage Abc2	3284	0.000812871	34882	0.094146	0.404	0.233035
SV15	Streptococcus phage Abc2	592	0.000397315	34882	0.0169715	0.149	0.113903
SV92	Streptococcus phage Dp-1	136	5.09363e-05	56506	0.00240682	0.267	0.00901432
SV3	Streptococcus phage Dp-1	1172	0.00113786	56506	0.0207412	0.103	0.20137
SV7	Streptococcus phage Dp-1	90353	0.0115246	56506	1.599	0.784	2.03954
SV97	Streptococcus phage Dp-1	113594	0.0298932	56506	2.0103	0.38	5.29026
SV9	Streptococcus phage Dp-1	453542	0.0887558	56506	8.02644	0.511	15.7073
SV13	Streptococcus phage Dp-1	3550	0.000778509	56506	0.0628252	0.456	0.137775
SV14	Streptococcus phage Dp-1	33563	0.00830767	56506	0.593972	0.404	1.47023
SV15	Streptococcus phage Dp-1	1282	0.000860403	56506	0.0226879	0.149	0.152267
SV18	Streptococcus phage Dp-1	101014	0.0236014	56506	1.78767	0.428	4.1768
SV92	Streptococcus phage YMC-2011	927	0.000347191	40758	0.022744	0.267	0.0851835
SV3	Streptococcus phage YMC-2011	136	0.000132039	40758	0.00333677	0.103	0.0323958
SV4	Streptococcus phage YMC-2011	6538	0.00252432	40758	0.16041	0.259	0.619345
SV5	Streptococcus phage YMC-2011	231	3.96226e-05	40758	0.0056676	0.583	0.00972144
SV6	Streptococcus phage YMC-2011	266011	0.130398	40758	6.5266	0.204	31.9931
SV7	Streptococcus phage YMC-2011	32210	0.00410842	40758	0.790274	0.784	1.008
SV97	Streptococcus phage YMC-2011	100993	0.0265771	40758	2.47787	0.38	6.52071
SV9	Streptococcus phage YMC-2011	123	2.40705e-05	40758	0.00301781	0.511	0.0059057
SV12	Streptococcus phage YMC-2011	5019	0.008365	40758	0.123141	0.06	2.05236
SV13	Streptococcus phage YMC-2011	966	0.000211842	40758	0.0237009	0.456	0.0519756
SV14	Streptococcus phage YMC-2011	12258	0.00303416	40758	0.300751	0.404	0.744433
SV15	Streptococcus phage YMC-2011	1920	0.00128859	40758	0.0471073	0.149	0.316156
SV17	Streptococcus phage YMC-2011	2736	0.00130286	40758	0.0671279	0.21	0.319657
SV18	Streptococcus phage YMC-2011	883	0.000206308	40758	0.0216645	0.428	0.0506179
SV92	Streptococcus phage phiNJ2	179	6.70412e-05	37282	0.00480124	0.267	0.0179822
SV7	Streptococcus phage phiNJ2	202	2.57653e-05	37282	0.00541816	0.784	0.00691092
SV9	Streptococcus phage phiNJ2	788	0.000154207	37282	0.0211362	0.511	0.0413624
SV15	Streptococcus phage phiNJ2	851	0.000571141	37282	0.022826	0.149	0.153195
SV17	Streptococcus phage phiNJ2	124	5.90476e-05	37282	0.003326	0.21	0.0158381
SV18	Streptococcus phage phiNJ2	173	4.04206e-05	37282	0.00464031	0.428	0.0108418
SV6	Streptococcus phage TP-J34	12556	0.0061549	45606	0.275315	0.204	1.34958
SV7	Streptococcus phage TP-J34	169	2.15561e-05	45606	0.00370565	0.784	0.0047266
SV97	Streptococcus phage TP-J34	2422	0.000637368	45606	0.053107	0.38	0.139755
SV12	Streptococcus phage TP-J34	298	0.000496667	45606	0.00653423	0.06	0.108904
SV13	Streptococcus phage TP-J34	520	0.000114035	45606	0.011402	0.456	0.0250044
SV14	Streptococcus phage TP-J34	1088	0.000269307	45606	0.0238565	0.404	0.0590508
SV15	Streptococcus phage TP-J34	194	0.000130201	45606	0.00425383	0.149	0.0285492
SV17	Streptococcus phage TP-J34	1355	0.000645238	45606	0.029711	0.21	0.141481
SV92	Streptococcus phage TP-778L	753	0.000282022	41757	0.0180329	0.267	0.067539
SV3	Streptococcus phage TP-778L	372	0.000361165	41757	0.00890869	0.103	0.0864921
SV4	Streptococcus phage TP-778L	665	0.000256757	41757	0.0159255	0.259	0.0614883
SV6	Streptococcus phage TP-778L	8380	0.00410784	41757	0.200685	0.204	0.98375
SV7	Streptococcus phage TP-778L	1201	0.000153189	41757	0.0287616	0.784	0.0366858
SV97	Streptococcus phage TP-778L	10445	0.00274868	41757	0.250138	0.38	0.658257
SV9	Streptococcus phage TP-778L	107	2.09393e-05	41757	0.00256244	0.511	0.00501457
SV12	Streptococcus phage TP-778L	60	0.0001	41757	0.00143688	0.06	0.0239481
SV13	Streptococcus phage TP-778L	675	0.000148026	41757	0.016165	0.456	0.0354495
SV14	Streptococcus phage TP-778L	438	0.000108416	41757	0.0104893	0.404	0.0259635
SV15	Streptococcus phage TP-778L	781	0.000524161	41757	0.0187035	0.149	0.125527
SV17	Streptococcus phage TP-778L	1264	0.000601905	41757	0.0302704	0.21	0.144145
SV92	Streptococcus phage phiBHN167	2467	0.00092397	37375	0.0660067	0.267	0.247216
SV3	Streptococcus phage phiBHN167	1265	0.00122816	37375	0.0338462	0.103	0.328603
SV4	Streptococcus phage phiBHN167	4448	0.00171737	37375	0.11901	0.259	0.459498
SV5	Streptococcus phage phiBHN167	45871	0.0078681	37375	1.22732	0.583	2.10518
SV6	Streptococcus phage phiBHN167	2768	0.00135686	37375	0.0740602	0.204	0.36304
SV7	Streptococcus phage phiBHN167	14600	0.00186224	37375	0.390635	0.784	0.49826
SV97	Streptococcus phage phiBHN167	15735	0.00414079	37375	0.421003	0.38	1.1079
SV9	Streptococcus phage phiBHN167	83827	0.0164045	37375	2.24286	0.511	4.38916
SV12	Streptococcus phage phiBHN167	292	0.000486667	37375	0.00781271	0.06	0.130212
SV13	Streptococcus phage phiBHN167	4551	0.000998026	37375	0.121766	0.456	0.26703
SV14	Streptococcus phage phiBHN167	6155	0.00152351	37375	0.164682	0.404	0.407629
SV15	Streptococcus phage phiBHN167	1541	0.00103423	37375	0.0412308	0.149	0.276717
SV17	Streptococcus phage phiBHN167	10303	0.00490619	37375	0.275666	0.21	1.31269
SV18	Streptococcus phage phiBHN167	8628	0.00201589	37375	0.230849	0.428	0.539368
SV92	Streptococcus phage 20617	692	0.000259176	48800	0.0141803	0.267	0.0531098
SV4	Streptococcus phage 20617	483	0.000186486	48800	0.00989754	0.259	0.0382144
SV5	Streptococcus phage 20617	1828	0.000313551	48800	0.037459	0.583	0.0642522
SV6	Streptococcus phage 20617	10483	0.00513873	48800	0.214816	0.204	1.05302
SV7	Streptococcus phage 20617	2455	0.000313138	48800	0.0503074	0.784	0.0641676
SV97	Streptococcus phage 20617	13742	0.00361632	48800	0.281598	0.38	0.741048
SV12	Streptococcus phage 20617	1077	0.001795	48800	0.0220697	0.06	0.367828
SV13	Streptococcus phage 20617	122	2.67544e-05	48800	0.0025	0.456	0.00548246
SV14	Streptococcus phage 20617	175	4.33168e-05	48800	0.00358607	0.404	0.0088764
SV15	Streptococcus phage 20617	185	0.000124161	48800	0.00379098	0.149	0.0254428
SV17	Streptococcus phage 20617	2086	0.000993333	48800	0.0427459	0.21	0.203552
SV18	Streptococcus phage 20617	130	3.03738e-05	48800	0.00266393	0.428	0.00622415
SV92	Streptococcus phage K13	60491	0.0226558	39360	1.53686	0.267	5.75605
SV3	Streptococcus phage K13	4608	0.00447379	39360	0.117073	0.103	1.13663
SV4	Streptococcus phage K13	30387	0.0117324	39360	0.772027	0.259	2.9808
SV5	Streptococcus phage K13	260868	0.0447458	39360	6.62774	0.583	11.3683
SV6	Streptococcus phage K13	3545	0.00173775	39360	0.0900661	0.204	0.4415
SV7	Streptococcus phage K13	17763	0.00226569	39360	0.451296	0.784	0.575632
SV97	Streptococcus phage K13	1567	0.000412368	39360	0.039812	0.38	0.104768
SV9	Streptococcus phage K13	1133969	0.221912	39360	28.8102	0.511	56.38
SV12	Streptococcus phage K13	7962	0.01327	39360	0.202287	0.06	3.37144
SV13	Streptococcus phage K13	9331	0.00204627	39360	0.237068	0.456	0.519886
SV14	Streptococcus phage K13	12709	0.00314579	39360	0.322891	0.404	0.799236
SV15	Streptococcus phage K13	9773	0.00655906	39360	0.248298	0.149	1.66643
SV17	Streptococcus phage K13	157340	0.0749238	39360	3.99746	0.21	19.0355
SV18	Streptococcus phage K13	14299	0.00334089	39360	0.363288	0.428	0.848803
SV92	Streptococcus phage DCC1738	58478	0.0219019	38392	1.52318	0.267	5.7048
SV3	Streptococcus phage DCC1738	7196	0.00698641	38392	0.187435	0.103	1.81976
SV4	Streptococcus phage DCC1738	37592	0.0145143	38392	0.979162	0.259	3.78055
SV5	Streptococcus phage DCC1738	219221	0.0376022	38392	5.71007	0.583	9.79429
SV6	Streptococcus phage DCC1738	11206	0.00549314	38392	0.291884	0.204	1.4308
SV7	Streptococcus phage DCC1738	16836	0.00214745	38392	0.438529	0.784	0.559348
SV97	Streptococcus phage DCC1738	2274	0.000598421	38392	0.0592311	0.38	0.155871
SV9	Streptococcus phage DCC1738	1252183	0.245046	38392	32.6157	0.511	63.8273
SV12	Streptococcus phage DCC1738	2231	0.00371833	38392	0.0581111	0.06	0.968518
SV13	Streptococcus phage DCC1738	6350	0.00139254	38392	0.165399	0.456	0.362717
SV14	Streptococcus phage DCC1738	13219	0.00327203	38392	0.344317	0.404	0.852269
SV15	Streptococcus phage DCC1738	11157	0.00748792	38392	0.290607	0.149	1.95039
SV17	Streptococcus phage DCC1738	153530	0.0731095	38392	3.99901	0.21	19.0429
SV18	Streptococcus phage DCC1738	13603	0.00317827	38392	0.354319	0.428	0.827847
SV92	Streptococcus phage IC1com	58055	0.0217434	39965	1.45265	0.267	5.44062
SV3	Streptococcus phage IC1com	5622	0.00545825	39965	0.140673	0.103	1.36576
SV4	Streptococcus phage IC1com	35863	0.0138467	39965	0.89736	0.259	3.46471
SV5	Streptococcus phage IC1com	276191	0.0473741	39965	6.91082	0.583	11.8539
SV6	Streptococcus phage IC1com	3117	0.00152794	39965	0.0779932	0.204	0.38232
SV7	Streptococcus phage IC1com	18124	0.00231173	39965	0.453497	0.784	0.57844
SV97	Streptococcus phage IC1com	1847	0.000486053	39965	0.0462154	0.38	0.12162
SV9	Streptococcus phage IC1com	1218865	0.238525	39965	30.4983	0.511	59.6836
SV12	Streptococcus phage IC1com	1725	0.002875	39965	0.0431628	0.06	0.719379
SV13	Streptococcus phage IC1com	7150	0.00156798	39965	0.178907	0.456	0.392339
SV14	Streptococcus phage IC1com	15678	0.00388069	39965	0.392293	0.404	0.971023
SV15	Streptococcus phage IC1com	10597	0.00711208	39965	0.265157	0.149	1.77958
SV17	Streptococcus phage IC1com	158075	0.0752738	39965	3.95534	0.21	18.8349
SV18	Streptococcus phage IC1com	15002	0.00350514	39965	0.375378	0.428	0.877052
SV92	Streptococcus phage SpSL1	8134	0.00304644	33756	0.240965	0.267	0.902489
SV3	Streptococcus phage SpSL1	6745	0.00654854	33756	0.199816	0.103	1.93996
SV4	Streptococcus phage SpSL1	56415	0.0217819	33756	1.67126	0.259	6.45274
SV5	Streptococcus phage SpSL1	145110	0.0248902	33756	4.29879	0.583	7.37357
SV6	Streptococcus phage SpSL1	432	0.000211765	33756	0.0127977	0.204	0.0627339
SV7	Streptococcus phage SpSL1	20482	0.0026125	33756	0.606766	0.784	0.773936
SV97	Streptococcus phage SpSL1	5168	0.00136	33756	0.153099	0.38	0.402891
SV9	Streptococcus phage SpSL1	226492	0.0443233	33756	6.70968	0.511	13.1305
SV12	Streptococcus phage SpSL1	4442	0.00740333	33756	0.131591	0.06	2.19319
SV13	Streptococcus phage SpSL1	22088	0.00484386	33756	0.654343	0.456	1.43496
SV14	Streptococcus phage SpSL1	31593	0.00782005	33756	0.935923	0.404	2.31664
SV15	Streptococcus phage SpSL1	6612	0.00443758	33756	0.195876	0.149	1.31461
SV17	Streptococcus phage SpSL1	70587	0.0336129	33756	2.09109	0.21	9.95759
SV18	Streptococcus phage SpSL1	20423	0.00477173	33756	0.605018	0.428	1.41359
SV7	Streptococcus phage Str-PAP-1	1295	0.000165179	36595	0.0353873	0.784	0.0451369
SV9	Streptococcus phage Str-PAP-1	370	7.2407e-05	36595	0.0101107	0.511	0.019786
SV13	Streptococcus phage Str-PAP-1	315	6.90789e-05	36595	0.00860773	0.456	0.0188766
SV18	Streptococcus phage Str-PAP-1	332	7.75701e-05	36595	0.00907228	0.428	0.0211969
SV92	Streptococcus phage A25	171	6.40449e-05	33900	0.00504425	0.267	0.0188923
SV4	Streptococcus phage A25	161	6.21622e-05	33900	0.00474926	0.259	0.0183369
SV7	Streptococcus phage A25	110	1.40306e-05	33900	0.00324484	0.784	0.00413882
SV9	Streptococcus phage A25	149	2.91585e-05	33900	0.00439528	0.511	0.00860133
SV14	Streptococcus phage A25	369	9.13366e-05	33900	0.010885	0.404	0.026943
SV15	Streptococcus phage A25	285	0.000191275	33900	0.00840708	0.149	0.0564234
SV17	Streptococcus phage A25	124	5.90476e-05	33900	0.00365782	0.21	0.0174182
SV5	Streptococcus phage T12	463	7.94168e-05	37976	0.0121919	0.583	0.0209124
SV3	Streptococcus phage M102AD	206	0.0002	30664	0.00671798	0.103	0.0652231
SV4	Streptococcus phage M102AD	1693	0.000653668	30664	0.0552113	0.259	0.213171
SV5	Streptococcus phage M102AD	546	9.36535e-05	30664	0.0178059	0.583	0.0305418
SV4	Streptococcus phage APCM01	2367	0.0009139	31075	0.0761706	0.259	0.294095
SV5	Streptococcus phage APCM01	921	0.000157976	31075	0.029638	0.583	0.050837
SV92	Streptococcus phage phiARI0923	15318	0.00573708	33477	0.457568	0.267	1.71374
SV3	Streptococcus phage phiARI0923	8661	0.00840874	33477	0.258715	0.103	2.5118
SV4	Streptococcus phage phiARI0923	25204	0.00973127	33477	0.752875	0.259	2.90685
SV5	Streptococcus phage phiARI0923	95724	0.0164192	33477	2.8594	0.583	4.90462
SV6	Streptococcus phage phiARI0923	667	0.000326961	33477	0.0199241	0.204	0.0976673
SV7	Streptococcus phage phiARI0923	19282	0.00245944	33477	0.575978	0.784	0.734665
SV97	Streptococcus phage phiARI0923	46830	0.0123237	33477	1.39887	0.38	3.68124
SV9	Streptococcus phage phiARI0923	169524	0.033175	33477	5.06389	0.511	9.90977
SV12	Streptococcus phage phiARI0923	2309	0.00384833	33477	0.0689727	0.06	1.14955
SV13	Streptococcus phage phiARI0923	15269	0.00334846	33477	0.456104	0.456	1.00023
SV14	Streptococcus phage phiARI0923	28559	0.00706906	33477	0.853093	0.404	2.11162
SV15	Streptococcus phage phiARI0923	7185	0.00482215	33477	0.214625	0.149	1.44044
SV17	Streptococcus phage phiARI0923	83190	0.0396143	33477	2.48499	0.21	11.8333
SV18	Streptococcus phage phiARI0923	37391	0.00873621	33477	1.11692	0.428	2.60962
SV4	Streptococcus virus 9874	335	0.000129344	32649	0.0102607	0.259	0.0396164
SV6	Streptococcus virus 9874	4540	0.00222549	32649	0.139055	0.204	0.681641
SV7	Streptococcus virus 9874	740	9.43878e-05	32649	0.0226653	0.784	0.0289098
SV97	Streptococcus virus 9874	6170	0.00162368	32649	0.18898	0.38	0.497315
SV9	Streptococcus virus 9874	398	7.78865e-05	32649	0.0121903	0.511	0.0238557
SV13	Streptococcus virus 9874	63	1.38158e-05	32649	0.00192961	0.456	0.00423161
SV14	Streptococcus virus 9874	1029	0.000254703	32649	0.031517	0.404	0.0780125
SV15	Streptococcus virus 9874	224	0.000150336	32649	0.00686085	0.149	0.046046
SV6	Streptococcus virus 9871	7756	0.00380196	32729	0.236976	0.204	1.16165
SV7	Streptococcus virus 9871	153	1.95153e-05	32729	0.00467475	0.784	0.0059627
SV97	Streptococcus virus 9871	10510	0.00276579	32729	0.321122	0.38	0.845058
SV9	Streptococcus virus 9871	398	7.78865e-05	32729	0.0121605	0.511	0.0237974
SV12	Streptococcus virus 9871	8370	0.01395	32729	0.255737	0.06	4.26228
SV14	Streptococcus virus 9871	584	0.000144554	32729	0.0178435	0.404	0.0441671
SV17	Streptococcus virus 9871	128	6.09524e-05	32729	0.0039109	0.21	0.0186234
SV6	Streptococcus virus 9872	6860	0.00336275	33105	0.207219	0.204	1.01578
SV7	Streptococcus virus 9872	153	1.95153e-05	33105	0.00462166	0.784	0.00589497
SV97	Streptococcus virus 9872	6524	0.00171684	33105	0.19707	0.38	0.518605
SV9	Streptococcus virus 9872	593	0.000116047	33105	0.0179127	0.511	0.0350542
SV12	Streptococcus virus 9872	8176	0.0136267	33105	0.246972	0.06	4.1162
SV14	Streptococcus virus 9872	583	0.000144307	33105	0.0176106	0.404	0.0435907
SV17	Streptococcus virus 9872	128	6.09524e-05	33105	0.00386649	0.21	0.0184118
SV92	Streptococcus phage phiARI0131-1	69531	0.0260416	42927	1.61975	0.267	6.06648
SV3	Streptococcus phage phiARI0131-1	6165	0.00598544	42927	0.143616	0.103	1.39433
SV4	Streptococcus phage phiARI0131-1	36865	0.0142336	42927	0.858784	0.259	3.31577
SV5	Streptococcus phage phiARI0131-1	371173	0.063666	42927	8.64661	0.583	14.8312
SV6	Streptococcus phage phiARI0131-1	38091	0.0186721	42927	0.887344	0.204	4.34972
SV7	Streptococcus phage phiARI0131-1	14810	0.00188903	42927	0.345004	0.784	0.440057
SV97	Streptococcus phage phiARI0131-1	5175	0.00136184	42927	0.120553	0.38	0.317246
SV9	Streptococcus phage phiARI0131-1	1849095	0.361858	42927	43.0753	0.511	84.2962
SV12	Streptococcus phage phiARI0131-1	9197	0.0153283	42927	0.214247	0.06	3.57079
SV13	Streptococcus phage phiARI0131-1	3773	0.000827412	42927	0.0878934	0.456	0.192749
SV14	Streptococcus phage phiARI0131-1	10331	0.00255718	42927	0.240664	0.404	0.595704
SV15	Streptococcus phage phiARI0131-1	7171	0.00481275	42927	0.167051	0.149	1.12115
SV17	Streptococcus phage phiARI0131-1	154193	0.0734252	42927	3.59198	0.21	17.1047
SV18	Streptococcus phage phiARI0131-1	14385	0.00336098	42927	0.335104	0.428	0.782953
SV92	Streptococcus phage phiARI0746	77350	0.02897	33181	2.33115	0.267	8.73091
SV3	Streptococcus phage phiARI0746	5537	0.00537573	33181	0.166873	0.103	1.62012
SV4	Streptococcus phage phiARI0746	43133	0.0166537	33181	1.29993	0.259	5.01904
SV5	Streptococcus phage phiARI0746	239665	0.0411089	33181	7.22296	0.583	12.3893
SV6	Streptococcus phage phiARI0746	10060	0.00493137	33181	0.303186	0.204	1.4862
SV7	Streptococcus phage phiARI0746	15435	0.00196875	33181	0.465176	0.784	0.593337
SV97	Streptococcus phage phiARI0746	92293	0.0242876	33181	2.7815	0.38	7.31974
SV9	Streptococcus phage phiARI0746	1120477	0.219271	33181	33.7686	0.511	66.0834
SV12	Streptococcus phage phiARI0746	2664	0.00444	33181	0.0802869	0.06	1.33812
SV13	Streptococcus phage phiARI0746	14300	0.00313596	33181	0.43097	0.456	0.945109
SV14	Streptococcus phage phiARI0746	12826	0.00317475	33181	0.386547	0.404	0.956798
SV15	Streptococcus phage phiARI0746	13943	0.00935772	33181	0.42021	0.149	2.8202
SV17	Streptococcus phage phiARI0746	152100	0.0724286	33181	4.58395	0.21	21.8283
SV18	Streptococcus phage phiARI0746	53155	0.0124194	33181	1.60197	0.428	3.74292
SV92	Streptococcus phage phiARI0031	62470	0.023397	41887	1.49139	0.267	5.58574
SV3	Streptococcus phage phiARI0031	6180	0.006	41887	0.14754	0.103	1.43243
SV4	Streptococcus phage phiARI0031	41852	0.0161591	41887	0.999164	0.259	3.85778
SV5	Streptococcus phage phiARI0031	251526	0.0431434	41887	6.00487	0.583	10.2999
SV6	Streptococcus phage phiARI0031	12319	0.00603873	41887	0.294101	0.204	1.44167
SV7	Streptococcus phage phiARI0031	17050	0.00217474	41887	0.407048	0.784	0.519193
SV97	Streptococcus phage phiARI0031	2005	0.000527632	41887	0.0478669	0.38	0.125965
SV9	Streptococcus phage phiARI0031	1320466	0.258408	41887	31.5245	0.511	61.6917
SV12	Streptococcus phage phiARI0031	8674	0.0144567	41887	0.207081	0.06	3.45135
SV13	Streptococcus phage phiARI0031	7659	0.00167961	41887	0.182849	0.456	0.400985
SV14	Streptococcus phage phiARI0031	16523	0.00408985	41887	0.394466	0.404	0.976401
SV15	Streptococcus phage phiARI0031	13424	0.0090094	41887	0.320481	0.149	2.15088
SV17	Streptococcus phage phiARI0031	163157	0.0776938	41887	3.89517	0.21	18.5484
SV18	Streptococcus phage phiARI0031	16922	0.00395374	41887	0.403992	0.428	0.943906
SV92	Streptococcus phage phiARI0460-1	58986	0.0220921	41807	1.41091	0.267	5.28431
SV3	Streptococcus phage phiARI0460-1	5553	0.00539126	41807	0.132825	0.103	1.28956
SV4	Streptococcus phage phiARI0460-1	32538	0.0125629	41807	0.778291	0.259	3.00498
SV5	Streptococcus phage phiARI0460-1	363326	0.0623201	41807	8.69055	0.583	14.9066
SV6	Streptococcus phage phiARI0460-1	31134	0.0152618	41807	0.744708	0.204	3.65053
SV7	Streptococcus phage phiARI0460-1	20726	0.00264362	41807	0.495754	0.784	0.63234
SV97	Streptococcus phage phiARI0460-1	4621	0.00121605	41807	0.110532	0.38	0.290873
SV9	Streptococcus phage phiARI0460-1	1626051	0.31821	41807	38.8942	0.511	76.1139
SV12	Streptococcus phage phiARI0460-1	8767	0.0146117	41807	0.209702	0.06	3.49503
SV13	Streptococcus phage phiARI0460-1	5877	0.00128882	41807	0.140575	0.456	0.308278
SV14	Streptococcus phage phiARI0460-1	11634	0.0028797	41807	0.278279	0.404	0.688809
SV15	Streptococcus phage phiARI0460-1	10004	0.00671409	41807	0.23929	0.149	1.60597
SV17	Streptococcus phage phiARI0460-1	151180	0.0719905	41807	3.61614	0.21	17.2197
SV18	Streptococcus phage phiARI0460-1	15742	0.00367804	41807	0.37654	0.428	0.879766
SV92	Streptococcus phage phiARI0468-4	1521	0.000569663	37395	0.0406739	0.267	0.152337
SV3	Streptococcus phage phiARI0468-4	958	0.000930097	37395	0.0256184	0.103	0.248722
SV4	Streptococcus phage phiARI0468-4	2266	0.000874903	37395	0.0605963	0.259	0.233963
SV5	Streptococcus phage phiARI0468-4	48035	0.00823928	37395	1.28453	0.583	2.20331
SV6	Streptococcus phage phiARI0468-4	1714	0.000840196	37395	0.045835	0.204	0.224681
SV7	Streptococcus phage phiARI0468-4	10592	0.00135102	37395	0.283246	0.784	0.361284
SV97	Streptococcus phage phiARI0468-4	17962	0.00472684	37395	0.480332	0.38	1.26403
SV9	Streptococcus phage phiARI0468-4	35820	0.00700978	37395	0.957882	0.511	1.87452
SV12	Streptococcus phage phiARI0468-4	292	0.000486667	37395	0.00780853	0.06	0.130142
SV13	Streptococcus phage phiARI0468-4	4068	0.000892105	37395	0.108785	0.456	0.238563
SV14	Streptococcus phage phiARI0468-4	4421	0.00109431	37395	0.118224	0.404	0.292635
SV15	Streptococcus phage phiARI0468-4	1151	0.000772483	37395	0.0307795	0.149	0.206574
SV17	Streptococcus phage phiARI0468-4	2447	0.00116524	37395	0.0654366	0.21	0.311603
SV18	Streptococcus phage phiARI0468-4	4349	0.00101612	37395	0.116299	0.428	0.271727
SV92	Streptococcus phage phiARI0004	65039	0.0243592	41105	1.58226	0.267	5.92609
SV3	Streptococcus phage phiARI0004	5925	0.00575243	41105	0.144143	0.103	1.39945
SV4	Streptococcus phage phiARI0004	41834	0.0161521	41105	1.01774	0.259	3.92948
SV5	Streptococcus phage phiARI0004	222732	0.0382045	41105	5.41861	0.583	9.29436
SV6	Streptococcus phage phiARI0004	12130	0.00594608	41105	0.295098	0.204	1.44656
SV7	Streptococcus phage phiARI0004	21622	0.00275791	41105	0.526019	0.784	0.670942
SV97	Streptococcus phage phiARI0004	1935	0.000509211	41105	0.0470746	0.38	0.12388
SV9	Streptococcus phage phiARI0004	1277905	0.250079	41105	31.0888	0.511	60.8391
SV12	Streptococcus phage phiARI0004	8524	0.0142067	41105	0.207371	0.06	3.45619
SV13	Streptococcus phage phiARI0004	7477	0.00163969	41105	0.1819	0.456	0.398904
SV14	Streptococcus phage phiARI0004	12846	0.0031797	41105	0.312517	0.404	0.773556
SV15	Streptococcus phage phiARI0004	13122	0.00880671	41105	0.319231	0.149	2.14249
SV17	Streptococcus phage phiARI0004	165545	0.078831	41105	4.02737	0.21	19.1779
SV18	Streptococcus phage phiARI0004	18645	0.00435631	41105	0.453594	0.428	1.0598
SV92	Streptococcus phage phiARI0468-2	64205	0.0240468	42186	1.52195	0.267	5.70019
SV3	Streptococcus phage phiARI0468-2	6087	0.00590971	42186	0.14429	0.103	1.40087
SV4	Streptococcus phage phiARI0468-2	34301	0.0132436	42186	0.81309	0.259	3.13934
SV5	Streptococcus phage phiARI0468-2	307767	0.0527902	42186	7.29548	0.583	12.5137
SV6	Streptococcus phage phiARI0468-2	33280	0.0163137	42186	0.788887	0.204	3.86709
SV7	Streptococcus phage phiARI0468-2	19357	0.00246901	42186	0.458849	0.784	0.585266
SV97	Streptococcus phage phiARI0468-2	5925	0.00155921	42186	0.140449	0.38	0.369604
SV9	Streptococcus phage phiARI0468-2	1859358	0.363867	42186	44.0752	0.511	86.2529
SV12	Streptococcus phage phiARI0468-2	11283	0.018805	42186	0.267458	0.06	4.45764
SV13	Streptococcus phage phiARI0468-2	6357	0.00139408	42186	0.15069	0.456	0.33046
SV14	Streptococcus phage phiARI0468-2	11147	0.00275916	42186	0.264235	0.404	0.654046
SV15	Streptococcus phage phiARI0468-2	13287	0.00891745	42186	0.314962	0.149	2.11384
SV17	Streptococcus phage phiARI0468-2	155547	0.07407	42186	3.68717	0.21	17.558
SV18	Streptococcus phage phiARI0468-2	16744	0.00391215	42186	0.396909	0.428	0.927357
SV92	Streptococcus phage phiARI0468-1	64790	0.0242659	41063	1.57782	0.267	5.90944
SV3	Streptococcus phage phiARI0468-1	6176	0.00599612	41063	0.150403	0.103	1.46022
SV4	Streptococcus phage phiARI0468-1	38417	0.0148328	41063	0.935562	0.259	3.61221
SV5	Streptococcus phage phiARI0468-1	218570	0.0374906	41063	5.3228	0.583	9.13001
SV6	Streptococcus phage phiARI0468-1	12948	0.00634706	41063	0.31532	0.204	1.54569
SV7	Streptococcus phage phiARI0468-1	15695	0.00200191	41063	0.382218	0.784	0.487522
SV97	Streptococcus phage phiARI0468-1	1973	0.000519211	41063	0.0480481	0.38	0.126442
SV9	Streptococcus phage phiARI0468-1	1309736	0.256308	41063	31.8958	0.511	62.4183
SV12	Streptococcus phage phiARI0468-1	8807	0.0146783	41063	0.214475	0.06	3.57459
SV13	Streptococcus phage phiARI0468-1	9149	0.00200636	41063	0.222804	0.456	0.488605
SV14	Streptococcus phage phiARI0468-1	13756	0.00340495	41063	0.334997	0.404	0.829202
SV15	Streptococcus phage phiARI0468-1	12279	0.00824094	41063	0.299028	0.149	2.0069
SV17	Streptococcus phage phiARI0468-1	160473	0.0764157	41063	3.90797	0.21	18.6094
SV18	Streptococcus phage phiARI0468-1	18261	0.00426659	41063	0.444707	0.428	1.03903
SV92	Streptococcus phage phiARI0131-2	17256	0.00646292	34563	0.499262	0.267	1.8699
SV3	Streptococcus phage phiARI0131-2	5802	0.00563301	34563	0.167867	0.103	1.62978
SV4	Streptococcus phage phiARI0131-2	15560	0.00600772	34563	0.450192	0.259	1.73819
SV5	Streptococcus phage phiARI0131-2	73908	0.0126772	34563	2.13836	0.583	3.66785
SV6	Streptococcus phage phiARI0131-2	2149	0.00105343	34563	0.0621763	0.204	0.304786
SV7	Streptococcus phage phiARI0131-2	43636	0.00556582	34563	1.26251	0.784	1.61034
SV97	Streptococcus phage phiARI0131-2	13468	0.00354421	34563	0.389665	0.38	1.02543
SV9	Streptococcus phage phiARI0131-2	235841	0.0461528	34563	6.82351	0.511	13.3532
SV12	Streptococcus phage phiARI0131-2	5880	0.0098	34563	0.170124	0.06	2.8354
SV13	Streptococcus phage phiARI0131-2	29637	0.00649934	34563	0.857478	0.456	1.88043
SV14	Streptococcus phage phiARI0131-2	45536	0.0112713	34563	1.31748	0.404	3.26108
SV15	Streptococcus phage phiARI0131-2	1790	0.00120134	34563	0.0517895	0.149	0.34758
SV17	Streptococcus phage phiARI0131-2	44932	0.0213962	34563	1.3	0.21	6.19049
SV18	Streptococcus phage phiARI0131-2	58240	0.0136075	34563	1.68504	0.428	3.93701
SV92	Streptococcus phage phiARI0462	53911	0.0201914	40498	1.3312	0.267	4.98577
SV3	Streptococcus phage phiARI0462	5400	0.00524272	40498	0.13334	0.103	1.29456
SV4	Streptococcus phage phiARI0462	35645	0.0137625	40498	0.880167	0.259	3.39833
SV5	Streptococcus phage phiARI0462	310495	0.0532581	40498	7.66692	0.583	13.1508
SV6	Streptococcus phage phiARI0462	1543	0.000756373	40498	0.0381006	0.204	0.186768
SV7	Streptococcus phage phiARI0462	19761	0.00252054	40498	0.48795	0.784	0.622385
SV97	Streptococcus phage phiARI0462	2017	0.000530789	40498	0.0498049	0.38	0.131066
SV9	Streptococcus phage phiARI0462	1105880	0.216415	40498	27.307	0.511	53.4384
SV12	Streptococcus phage phiARI0462	1722	0.00287	40498	0.0425206	0.06	0.708677
SV13	Streptococcus phage phiARI0462	6525	0.00143092	40498	0.161119	0.456	0.353331
SV14	Streptococcus phage phiARI0462	17681	0.00437649	40498	0.436589	0.404	1.08067
SV15	Streptococcus phage phiARI0462	13221	0.00887315	40498	0.326461	0.149	2.19101
SV17	Streptococcus phage phiARI0462	153215	0.0729595	40498	3.78327	0.21	18.0156
SV18	Streptococcus phage phiARI0462	17181	0.00401425	40498	0.424243	0.428	0.991222
SV3	Bacteriophage Aaphi 23	99	9.61165e-05	43033	0.00230056	0.103	0.0223355
SV4	Bacteriophage Aaphi 23	290	0.000111969	43033	0.00673901	0.259	0.0260194
SV5	Bacteriophage Aaphi 23	1066	0.000182847	43033	0.0247717	0.583	0.04249
SV7	Bacteriophage Aaphi 23	1365	0.000174107	43033	0.0317198	0.784	0.040459
SV97	Bacteriophage Aaphi 23	3369	0.000886579	43033	0.0782888	0.38	0.206023
SV9	Bacteriophage Aaphi 23	474	9.27593e-05	43033	0.0110148	0.511	0.0215554
SV12	Bacteriophage Aaphi 23	165	0.000275	43033	0.00383427	0.06	0.0639044
SV13	Bacteriophage Aaphi 23	324	7.10526e-05	43033	0.00752911	0.456	0.0165112
SV14	Bacteriophage Aaphi 23	2931	0.000725495	43033	0.0681105	0.404	0.16859
SV15	Bacteriophage Aaphi 23	196	0.000131544	43033	0.00455464	0.149	0.0305681
SV17	Bacteriophage Aaphi 23	1273	0.00060619	43033	0.0295819	0.21	0.140866
SV18	Bacteriophage Aaphi 23	100	2.33645e-05	43033	0.0023238	0.428	0.00542943
SV92	Fusobacterium phage Funu1	1658	0.000620974	39921	0.041532	0.267	0.155551
SV3	Fusobacterium phage Funu1	1187	0.00115243	39921	0.0297337	0.103	0.288677
SV4	Fusobacterium phage Funu1	1924	0.000742857	39921	0.0481952	0.259	0.186082
SV5	Fusobacterium phage Funu1	38357	0.00657925	39921	0.960823	0.583	1.64807
SV6	Fusobacterium phage Funu1	1629	0.000798529	39921	0.0408056	0.204	0.200027
SV7	Fusobacterium phage Funu1	8039	0.00102538	39921	0.201373	0.784	0.256853
SV97	Fusobacterium phage Funu1	2487	0.000654474	39921	0.062298	0.38	0.163942
SV9	Fusobacterium phage Funu1	3722	0.000728376	39921	0.0932341	0.511	0.182454
SV12	Fusobacterium phage Funu1	428	0.000713333	39921	0.0107212	0.06	0.178686
SV13	Fusobacterium phage Funu1	37547	0.00823399	39921	0.940533	0.456	2.06257
SV14	Fusobacterium phage Funu1	3667	0.000907673	39921	0.0918564	0.404	0.227367
SV15	Fusobacterium phage Funu1	62	4.16107e-05	39921	0.00155307	0.149	0.0104233
SV17	Fusobacterium phage Funu1	3255	0.00155	39921	0.081536	0.21	0.388267
SV18	Fusobacterium phage Funu1	1112	0.000259813	39921	0.027855	0.428	0.0650818
SV92	Fusobacterium phage Funu2 supercont1.1	15275	0.00572097	38801	0.393675	0.267	1.47444
SV3	Fusobacterium phage Funu2 supercont1.1	1978	0.00192039	38801	0.0509781	0.103	0.494933
SV4	Fusobacterium phage Funu2 supercont1.1	946	0.000365251	38801	0.0243808	0.259	0.0941344
SV5	Fusobacterium phage Funu2 supercont1.1	11238	0.00192762	38801	0.289632	0.583	0.496795
SV6	Fusobacterium phage Funu2 supercont1.1	1238	0.000606863	38801	0.0319064	0.204	0.156404
SV7	Fusobacterium phage Funu2 supercont1.1	44561	0.0056838	38801	1.14845	0.784	1.46486
SV97	Fusobacterium phage Funu2 supercont1.1	2108	0.000554737	38801	0.0543285	0.38	0.14297
SV9	Fusobacterium phage Funu2 supercont1.1	2256	0.000441487	38801	0.0581428	0.511	0.113782
SV12	Fusobacterium phage Funu2 supercont1.1	63	0.000105	38801	0.00162367	0.06	0.0270612
SV13	Fusobacterium phage Funu2 supercont1.1	5253	0.00115197	38801	0.135383	0.456	0.296893
SV14	Fusobacterium phage Funu2 supercont1.1	28667	0.00709579	38801	0.738821	0.404	1.82877
SV15	Fusobacterium phage Funu2 supercont1.1	81	5.43624e-05	38801	0.00208758	0.149	0.0140106
SV17	Fusobacterium phage Funu2 supercont1.1	24802	0.0118105	38801	0.63921	0.21	3.04386
SV18	Fusobacterium phage Funu2 supercont1.1	5209	0.00121706	38801	0.134249	0.428	0.313666
SV7	Epstein-Barr virus (EBV) genome, strain B95-8	138047	0.017608	172281	0.80129	0.784	1.02205
SV13	Epstein-Barr virus (EBV) genome, strain B95-8	4748	0.00104123	172281	0.0275596	0.456	0.0604378
SV15	Epstein-Barr virus (EBV) genome, strain B95-8	9095	0.00610403	172281	0.0527917	0.149	0.354306
SV18	Epstein-Barr virus (EBV) genome, strain B95-8	6656	0.00155514	172281	0.0386346	0.428	0.0902677
SV92	Siphovirus_contig89_KF594184.1	66045	0.024736	23546	2.80494	0.267	10.5054
SV3	Siphovirus_contig89_KF594184.1	1193884	1.15911	23546	50.7043	0.103	492.275
SV4	Siphovirus_contig89_KF594184.1	2690	0.00103861	23546	0.114244	0.259	0.441098
SV5	Siphovirus_contig89_KF594184.1	4760874	0.816616	23546	202.195	0.583	346.817
SV6	Siphovirus_contig89_KF594184.1	508	0.00024902	23546	0.0215748	0.204	0.105759
SV7	Siphovirus_contig89_KF594184.1	3125220	0.398625	23546	132.728	0.784	169.296
SV97	Siphovirus_contig89_KF594184.1	462410	0.121687	23546	19.6386	0.38	51.6805
SV9	Siphovirus_contig89_KF594184.1	1399925	0.273958	23546	59.4549	0.511	116.35
SV13	Siphovirus_contig89_KF594184.1	3063686	0.671861	23546	130.115	0.456	285.34
SV14	Siphovirus_contig89_KF594184.1	904069	0.223779	23546	38.3959	0.404	95.0393
SV15	Siphovirus_contig89_KF594184.1	105856	0.0710443	23546	4.49571	0.149	30.1726
SV17	Siphovirus_contig89_KF594184.1	84446	0.0402124	23546	3.58643	0.21	17.0782
SV18	Siphovirus_contig89_KF594184.1	268436	0.0627187	23546	11.4005	0.428	26.6367
SV92	SV92 Contig 1	14509378	5.43422	100165	144.855	0.267	542.527
SV3	SV92 Contig 1	1013600	0.984078	100165	10.1193	0.103	98.2457
SV4	SV92 Contig 1	1177	0.00045444	100165	0.0117506	0.259	0.0453692
SV5	SV92 Contig 1	214	3.67067e-05	100165	0.00213647	0.583	0.00366462
SV6	SV92 Contig 1	1593	0.000780882	100165	0.0159038	0.204	0.0779596
SV7	SV92 Contig 1	1759637	0.224443	100165	17.5674	0.784	22.4074
SV97	SV92 Contig 1	771	0.000202895	100165	0.0076973	0.38	0.0202561
SV9	SV92 Contig 1	21819	0.00426986	100165	0.217831	0.511	0.426283
SV12	SV92 Contig 1	43	7.16667e-05	100165	0.000429292	0.06	0.00715486
SV13	SV92 Contig 1	1005	0.000220395	100165	0.0100334	0.456	0.0220032
SV14	SV92 Contig 1	303	7.5e-05	100165	0.00302501	0.404	0.00748765
SV15	SV92 Contig 1	12107	0.0081255	100165	0.120871	0.149	0.811212
SV17	SV92 Contig 1	8043	0.00383	100165	0.0802975	0.21	0.382369
SV18	SV92 Contig 1	1557627	0.363932	100165	15.5506	0.428	36.3332
SV92	SV92 Contig 13	10048082	3.76333	31233	321.714	0.267	1204.92
SV3	SV92 Contig 13	565	0.000548544	31233	0.0180898	0.103	0.17563
SV4	SV92 Contig 13	5047386	1.9488	31233	161.604	0.259	623.955
SV5	SV92 Contig 13	263	4.51115e-05	31233	0.00842058	0.583	0.0144435
SV6	SV92 Contig 13	537	0.000263235	31233	0.0171934	0.204	0.0842811
SV7	SV92 Contig 13	3876752	0.494484	31233	124.124	0.784	158.321
SV97	SV92 Contig 13	6832	0.00179789	31233	0.218743	0.38	0.575639
SV9	SV92 Contig 13	425576	0.083283	31233	13.6258	0.511	26.6651
SV13	SV92 Contig 13	14559	0.00319276	31233	0.466142	0.456	1.02224
SV14	SV92 Contig 13	18520	0.00458416	31233	0.592963	0.404	1.46773
SV15	SV92 Contig 13	240	0.000161074	31233	0.00768418	0.149	0.0515717
SV17	SV92 Contig 13	434	0.000206667	31233	0.0138956	0.21	0.0661693
SV18	SV92 Contig 13	29187711	6.81956	31233	934.515	0.428	2183.45
SV92	SV92 Contig 17	2427286	0.909096	24432	99.3486	0.267	372.092
SV3	SV92 Contig 17	216	0.000209709	24432	0.00884086	0.103	0.0858336
SV4	SV92 Contig 17	285	0.000110039	24432	0.011665	0.259	0.0450387
SV5	SV92 Contig 17	468441	0.0803501	24432	19.1733	0.583	32.8872
SV6	SV92 Contig 17	334	0.000163725	24432	0.0136706	0.204	0.0670127
SV7	SV92 Contig 17	302954	0.0386421	24432	12.3999	0.784	15.8162
SV97	SV92 Contig 17	183244	0.0482221	24432	7.50016	0.38	19.7373
SV9	SV92 Contig 17	220605	0.0431712	24432	9.02935	0.511	17.67
SV12	SV92 Contig 17	14563	0.0242717	24432	0.596063	0.06	9.93438
SV13	SV92 Contig 17	1495	0.000327851	24432	0.0611902	0.456	0.134189
SV14	SV92 Contig 17	2123	0.000525495	24432	0.0868942	0.404	0.215085
SV15	SV92 Contig 17	921923	0.61874	24432	37.7342	0.149	253.25
SV17	SV92 Contig 17	269915	0.128531	24432	11.0476	0.21	52.6076
SV18	SV92 Contig 17	174386	0.0407444	24432	7.13761	0.428	16.6767
SV92	SV92 Contig 24	3921853	1.46886	17338	226.2	0.267	847.19
SV5	SV92 Contig 24	417534	0.0716182	17338	24.082	0.583	41.3071
SV6	SV92 Contig 24	94	4.60784e-05	17338	0.00542162	0.204	0.0265766
SV7	SV92 Contig 24	80933	0.0103231	17338	4.66795	0.784	5.95402
SV97	SV92 Contig 24	63311	0.0166608	17338	3.65157	0.38	9.60941
SV9	SV92 Contig 24	240267	0.047019	17338	13.8578	0.511	27.119
SV12	SV92 Contig 24	6276	0.01046	17338	0.361979	0.06	6.03299
SV13	SV92 Contig 24	134	2.9386e-05	17338	0.00772869	0.456	0.0169489
SV15	SV92 Contig 24	331196	0.222279	17338	19.1023	0.149	128.203
SV17	SV92 Contig 24	78455	0.0373595	17338	4.52503	0.21	21.5478
SV18	SV92 Contig 24	81512	0.0190449	17338	4.70135	0.428	10.9845
SV92	SV92 Contig 26	271599	0.101722	17378	15.6289	0.267	58.5352
SV3	SV92 Contig 26	831	0.000806796	17378	0.0478191	0.103	0.464263
SV97	SV92 Contig 26	619895	0.16313	17378	35.6713	0.38	93.8717
SV9	SV92 Contig 26	85	1.66341e-05	17378	0.00489124	0.511	0.0095719
SV13	SV92 Contig 26	848	0.000185965	17378	0.0487973	0.456	0.107012
SV14	SV92 Contig 26	850	0.000210396	17378	0.0489124	0.404	0.12107
SV17	SV92 Contig 26	68214	0.0324829	17378	3.92531	0.21	18.6919
SV18	SV92 Contig 26	81	1.89252e-05	17378	0.00466107	0.428	0.0108903
SV92	SV92 Contig 27	3743739	1.40215	16835	222.378	0.267	832.878
SV3	SV92 Contig 27	19918	0.0193379	16835	1.18313	0.103	11.4867
SV4	SV92 Contig 27	2415218	0.932517	16835	143.464	0.259	553.915
SV5	SV92 Contig 27	191	3.27616e-05	16835	0.0113454	0.583	0.0194604
SV7	SV92 Contig 27	1492095	0.190318	16835	88.6305	0.784	113.049
SV97	SV92 Contig 27	88507	0.0232913	16835	5.25732	0.38	13.8351
SV9	SV92 Contig 27	92	1.80039e-05	16835	0.00546481	0.511	0.0106943
SV13	SV92 Contig 27	35079	0.00769276	16835	2.08369	0.456	4.56951
SV14	SV92 Contig 27	911541	0.225629	16835	54.1456	0.404	134.024
SV17	SV92 Contig 27	12350	0.00588095	16835	0.733591	0.21	3.49329
SV18	SV92 Contig 27	2780124	0.649562	16835	165.14	0.428	385.84
SV92	SV92 Contig 4	10710069	4.01126	66187	161.815	0.267	606.05
SV3	SV92 Contig 4	288	0.000279612	66187	0.00435131	0.103	0.0422457
SV4	SV92 Contig 4	119	4.59459e-05	66187	0.00179794	0.259	0.00694184
SV5	SV92 Contig 4	2770	0.000475129	66187	0.0418511	0.583	0.0717858
SV6	SV92 Contig 4	412	0.000201961	66187	0.00622479	0.204	0.0305137
SV9	SV92 Contig 4	266	5.20548e-05	66187	0.00401892	0.511	0.00786481
SV12	SV92 Contig 4	191	0.000318333	66187	0.00288576	0.06	0.0480961
SV14	SV92 Contig 4	2071	0.000512624	66187	0.0312901	0.404	0.0774508
SV15	SV92 Contig 4	1435613	0.963499	66187	21.6903	0.149	145.572
SV17	SV92 Contig 4	56	2.66667e-05	66187	0.000846088	0.21	0.00402899
SV92	SV92 Contig 47	1348468	0.505044	10181	132.449	0.267	496.065
SV3	SV92 Contig 47	16217	0.0157447	10181	1.59287	0.103	15.4647
SV4	SV92 Contig 47	5245	0.0020251	10181	0.515175	0.259	1.98909
SV5	SV92 Contig 47	263672	0.0452268	10181	25.8984	0.583	44.4227
SV6	SV92 Contig 47	147348	0.0722294	10181	14.4728	0.204	70.9453
SV7	SV92 Contig 47	163314	0.0208309	10181	16.0411	0.784	20.4605
SV97	SV92 Contig 47	344468	0.0906495	10181	33.8344	0.38	89.0379
SV9	SV92 Contig 47	25475	0.00498532	10181	2.50221	0.511	4.89669
SV12	SV92 Contig 47	783	0.001305	10181	0.076908	0.06	1.2818
SV13	SV92 Contig 47	7831	0.00171732	10181	0.769178	0.456	1.68679
SV14	SV92 Contig 47	105211	0.0260423	10181	10.3341	0.404	25.5793
SV15	SV92 Contig 47	13724	0.00921074	10181	1.348	0.149	9.04699
SV17	SV92 Contig 47	217804	0.103716	10181	21.3932	0.21	101.872
SV18	SV92 Contig 47	33867	0.00791285	10181	3.32649	0.428	7.77217
SV92	SV92 Contig 7	4075920	1.52656	40297	101.147	0.267	378.828
SV3	SV92 Contig 7	581	0.000564078	40297	0.0144179	0.103	0.13998
SV5	SV92 Contig 7	18409	0.00315763	40297	0.456833	0.583	0.78359
SV6	SV92 Contig 7	16000	0.00784314	40297	0.397052	0.204	1.94633
SV7	SV92 Contig 7	503	6.41582e-05	40297	0.0124823	0.784	0.0159213
SV97	SV92 Contig 7	9087601	2.39147	40297	225.516	0.38	593.462
SV9	SV92 Contig 7	457	8.94325e-05	40297	0.0113408	0.511	0.0221933
SV12	SV92 Contig 7	409	0.000681667	40297	0.0101496	0.06	0.169161
SV13	SV92 Contig 7	170590	0.0374101	40297	4.23332	0.456	9.28359
SV14	SV92 Contig 7	5087	0.00125916	40297	0.126238	0.404	0.31247
SV15	SV92 Contig 7	6293	0.00422349	40297	0.156165	0.149	1.04809
SV17	SV92 Contig 7	673899	0.320904	40297	16.7233	0.21	79.6348
SV18	SV92 Contig 7	4842199	1.13135	40297	120.163	0.428	280.754
SV92	SV92 Contig 8	11339070	4.24684	38263	296.346	0.267	1109.91
SV3	SV92 Contig 8	47964	0.046567	38263	1.25353	0.103	12.1702
SV4	SV92 Contig 8	5248	0.00202625	38263	0.137156	0.259	0.52956
SV5	SV92 Contig 8	223271	0.0382969	38263	5.83517	0.583	10.0089
SV6	SV92 Contig 8	462147	0.226543	38263	12.0782	0.204	59.2067
SV7	SV92 Contig 8	119765	0.0152761	38263	3.13005	0.784	3.99241
SV97	SV92 Contig 8	706096	0.185815	38263	18.4538	0.38	48.5625
SV9	SV92 Contig 8	149059	0.0291701	38263	3.89564	0.511	7.62357
SV12	SV92 Contig 8	2390	0.00398333	38263	0.0624624	0.06	1.04104
SV13	SV92 Contig 8	457602	0.100351	38263	11.9594	0.456	26.2267
SV14	SV92 Contig 8	98893	0.0244785	38263	2.58456	0.404	6.39742
SV15	SV92 Contig 8	15624	0.0104859	38263	0.408332	0.149	2.74048
SV17	SV92 Contig 8	839726	0.39987	38263	21.9462	0.21	104.506
SV18	SV92 Contig 8	78551	0.018353	38263	2.05292	0.428	4.79655
SV92	Streptococcus phage phi12073	237	8.8764e-05	52491	0.00451506	0.267	0.0169103
SV4	Streptococcus phage phi12073	232	8.95753e-05	52491	0.00441981	0.259	0.0170649
SV5	Streptococcus phage phi12073	886	0.000151973	52491	0.0168791	0.583	0.0289521
SV6	Streptococcus phage phi12073	104	5.09804e-05	52491	0.00198129	0.204	0.00971222
SV7	Streptococcus phage phi12073	156306	0.019937	52491	2.97777	0.784	3.79817
SV9	Streptococcus phage phi12073	485	9.49119e-05	52491	0.00923968	0.511	0.0180816
SV15	Streptococcus phage phi12073	973	0.00065302	52491	0.0185365	0.149	0.124406
SV17	Streptococcus phage phi12073	2509	0.00119476	52491	0.0477987	0.21	0.227613
SV92	Streptococcus phage IPP11	17447	0.00653446	37518	0.46503	0.267	1.74169
SV3	Streptococcus phage IPP11	4899	0.00475631	37518	0.130577	0.103	1.26774
SV4	Streptococcus phage IPP11	15633	0.00603591	37518	0.41668	0.259	1.6088
SV5	Streptococcus phage IPP11	117516	0.0201571	37518	3.13226	0.583	5.37265
SV6	Streptococcus phage IPP11	1334	0.000653922	37518	0.0355563	0.204	0.174295
SV7	Streptococcus phage IPP11	33849	0.00431747	37518	0.902207	0.784	1.15077
SV97	Streptococcus phage IPP11	53844	0.0141695	37518	1.43515	0.38	3.77671
SV9	Streptococcus phage IPP11	242207	0.0473986	37518	6.45575	0.511	12.6336
SV12	Streptococcus phage IPP11	4009	0.00668167	37518	0.106855	0.06	1.78092
SV13	Streptococcus phage IPP11	26559	0.00582434	37518	0.7079	0.456	1.55241
SV14	Streptococcus phage IPP11	48427	0.0119869	37518	1.29077	0.404	3.19497
SV15	Streptococcus phage IPP11	1636	0.00109799	37518	0.0436057	0.149	0.292656
SV17	Streptococcus phage IPP11	44289	0.02109	37518	1.18047	0.21	5.6213
SV18	Streptococcus phage IPP11	83684	0.0195523	37518	2.2305	0.428	5.21145
SV92	Streptococcus phage phiARI0378	13381	0.00501161	37461	0.357198	0.267	1.33782
SV3	Streptococcus phage phiARI0378	1528	0.0014835	37461	0.0407891	0.103	0.396011
SV4	Streptococcus phage phiARI0378	3208	0.00123861	37461	0.0856357	0.259	0.33064
SV5	Streptococcus phage phiARI0378	76318	0.0130906	37461	2.03727	0.583	3.49445
SV6	Streptococcus phage phiARI0378	1632	0.0008	37461	0.0435653	0.204	0.213555
SV7	Streptococcus phage phiARI0378	13395	0.00170855	37461	0.357572	0.784	0.456087
SV97	Streptococcus phage phiARI0378	50311	0.0132397	37461	1.34302	0.38	3.53427
SV9	Streptococcus phage phiARI0378	105328	0.0206121	37461	2.81167	0.511	5.50229
SV12	Streptococcus phage phiARI0378	292	0.000486667	37461	0.00779477	0.06	0.129913
SV13	Streptococcus phage phiARI0378	5561	0.00121952	37461	0.148448	0.456	0.325543
SV14	Streptococcus phage phiARI0378	4978	0.00123218	37461	0.132885	0.404	0.328923
SV15	Streptococcus phage phiARI0378	1923	0.0012906	37461	0.0513334	0.149	0.344519
SV17	Streptococcus phage phiARI0378	9517	0.0045319	37461	0.254051	0.21	1.20977
SV18	Streptococcus phage phiARI0378	24458	0.00571449	37461	0.652892	0.428	1.52545
SV92	Streptococcus phage IPP20	16218	0.00607416	37441	0.433162	0.267	1.62233
SV3	Streptococcus phage IPP20	5002	0.00485631	37441	0.133597	0.103	1.29706
SV4	Streptococcus phage IPP20	13520	0.00522008	37441	0.361101	0.259	1.39421
SV5	Streptococcus phage IPP20	83993	0.014407	37441	2.24334	0.583	3.84793
SV6	Streptococcus phage IPP20	872	0.000427451	37441	0.02329	0.204	0.114167
SV7	Streptococcus phage IPP20	31565	0.00402615	37441	0.84306	0.784	1.07533
SV97	Streptococcus phage IPP20	53802	0.0141584	37441	1.43698	0.38	3.78153
SV9	Streptococcus phage IPP20	232229	0.045446	37441	6.20253	0.511	12.138
SV12	Streptococcus phage IPP20	4281	0.007135	37441	0.11434	0.06	1.90566
SV13	Streptococcus phage IPP20	29016	0.00636316	37441	0.774979	0.456	1.69952
SV14	Streptococcus phage IPP20	45212	0.0111911	37441	1.20755	0.404	2.98899
SV15	Streptococcus phage IPP20	1073	0.000720134	37441	0.0286584	0.149	0.192338
SV17	Streptococcus phage IPP20	44649	0.0212614	37441	1.19252	0.21	5.67865
SV18	Streptococcus phage IPP20	85357	0.0199432	37441	2.27977	0.428	5.32657
SV92	Streptococcus phage IPP45	21376	0.00800599	37387	0.57175	0.267	2.14138
SV3	Streptococcus phage IPP45	6852	0.00665243	37387	0.183272	0.103	1.77934
SV4	Streptococcus phage IPP45	14625	0.00564672	37387	0.391179	0.259	1.51034
SV5	Streptococcus phage IPP45	62046	0.0106425	37387	1.65956	0.583	2.84659
SV6	Streptococcus phage IPP45	1811	0.000887745	37387	0.0484393	0.204	0.237448
SV7	Streptococcus phage IPP45	33161	0.00422972	37387	0.886966	0.784	1.13133
SV97	Streptococcus phage IPP45	81347	0.0214071	37387	2.17581	0.38	5.72582
SV9	Streptococcus phage IPP45	231126	0.0452301	37387	6.18199	0.511	12.0978
SV12	Streptococcus phage IPP45	8792	0.0146533	37387	0.235162	0.06	3.91937
SV13	Streptococcus phage IPP45	20386	0.00447061	37387	0.54527	0.456	1.19577
SV14	Streptococcus phage IPP45	136945	0.0338973	37387	3.6629	0.404	9.06659
SV15	Streptococcus phage IPP45	1583	0.00106242	37387	0.0423409	0.149	0.284167
SV17	Streptococcus phage IPP45	140364	0.06684	37387	3.75435	0.21	17.8779
SV18	Streptococcus phage IPP45	55198	0.0128967	37387	1.4764	0.428	3.44952
SV92	Streptococcus phage phiBHN167	2467	0.00092397	37375	0.0660067	0.267	0.247216
SV3	Streptococcus phage phiBHN167	1265	0.00122816	37375	0.0338462	0.103	0.328603
SV4	Streptococcus phage phiBHN167	4448	0.00171737	37375	0.11901	0.259	0.459498
SV5	Streptococcus phage phiBHN167	45871	0.0078681	37375	1.22732	0.583	2.10518
SV6	Streptococcus phage phiBHN167	2768	0.00135686	37375	0.0740602	0.204	0.36304
SV7	Streptococcus phage phiBHN167	14600	0.00186224	37375	0.390635	0.784	0.49826
SV97	Streptococcus phage phiBHN167	15735	0.00414079	37375	0.421003	0.38	1.1079
SV9	Streptococcus phage phiBHN167	83827	0.0164045	37375	2.24286	0.511	4.38916
SV12	Streptococcus phage phiBHN167	292	0.000486667	37375	0.00781271	0.06	0.130212
SV13	Streptococcus phage phiBHN167	4551	0.000998026	37375	0.121766	0.456	0.26703
SV14	Streptococcus phage phiBHN167	6155	0.00152351	37375	0.164682	0.404	0.407629
SV15	Streptococcus phage phiBHN167	1541	0.00103423	37375	0.0412308	0.149	0.276717
SV17	Streptococcus phage phiBHN167	10303	0.00490619	37375	0.275666	0.21	1.31269
SV18	Streptococcus phage phiBHN167	8628	0.00201589	37375	0.230849	0.428	0.539368
SV4	Streptococcus thermophilus bacteriophage Sfi19	2651	0.00102355	37370	0.0709393	0.259	0.273897
SV5	Streptococcus thermophilus bacteriophage Sfi19	498	8.54202e-05	37370	0.0133262	0.583	0.022858
SV6	Streptococcus thermophilus bacteriophage Sfi19	68844	0.0337471	37370	1.84223	0.204	9.03052
SV7	Streptococcus thermophilus bacteriophage Sfi19	5485	0.000699617	37370	0.146775	0.784	0.187214
SV97	Streptococcus thermophilus bacteriophage Sfi19	37265	0.00980658	37370	0.99719	0.38	2.62418
SV9	Streptococcus thermophilus bacteriophage Sfi19	516	0.000100978	37370	0.0138079	0.511	0.0270213
SV12	Streptococcus thermophilus bacteriophage Sfi19	2251	0.00375167	37370	0.0602355	0.06	1.00392
SV13	Streptococcus thermophilus bacteriophage Sfi19	98	2.14912e-05	37370	0.00262242	0.456	0.00575093
SV14	Streptococcus thermophilus bacteriophage Sfi19	3129	0.000774505	37370	0.0837303	0.404	0.207253
SV15	Streptococcus thermophilus bacteriophage Sfi19	292	0.000195973	37370	0.00781375	0.149	0.0524413
SV17	Streptococcus thermophilus bacteriophage Sfi19	155	7.38095e-05	37370	0.00414771	0.21	0.019751
SV5	Streptococcus phage phiD12	470	8.06175e-05	50470	0.00931246	0.583	0.0159733
SV7	Streptococcus phage phiD12	2959	0.000377423	50470	0.0586289	0.784	0.0747817
SV9	Streptococcus phage phiD12	92	1.80039e-05	50470	0.00182287	0.511	0.00356725
SV14	Streptococcus phage phiD12	148	3.66337e-05	50470	0.00293244	0.404	0.0072585
SV15	Streptococcus phage phiD12	245	0.00016443	50470	0.00485437	0.149	0.0325797
SV17	Streptococcus phage phiD12	1001	0.000476667	50470	0.0198336	0.21	0.0944455
SV92	Streptococcus phage IPP14	13214	0.00494906	37252	0.354719	0.267	1.32854
SV3	Streptococcus phage IPP14	1534	0.00148932	37252	0.041179	0.103	0.399796
SV4	Streptococcus phage IPP14	3310	0.00127799	37252	0.0888543	0.259	0.343067
SV5	Streptococcus phage IPP14	55225	0.00947256	37252	1.48247	0.583	2.54283
SV6	Streptococcus phage IPP14	1462	0.000716667	37252	0.0392462	0.204	0.192383
SV7	Streptococcus phage IPP14	8861	0.00113023	37252	0.237866	0.784	0.303401
SV97	Streptococcus phage IPP14	49176	0.0129411	37252	1.32009	0.38	3.47392
SV9	Streptococcus phage IPP14	84227	0.0164828	37252	2.26101	0.511	4.42467
SV12	Streptococcus phage IPP14	293	0.000488333	37252	0.00786535	0.06	0.131089
SV13	Streptococcus phage IPP14	5458	0.00119693	37252	0.146516	0.456	0.321306
SV14	Streptococcus phage IPP14	5892	0.00145842	37252	0.158166	0.404	0.3915
SV15	Streptococcus phage IPP14	1732	0.00116242	37252	0.0464941	0.149	0.312041
SV17	Streptococcus phage IPP14	12172	0.00579619	37252	0.326748	0.21	1.55594
SV18	Streptococcus phage IPP14	27844	0.00650561	37252	0.74745	0.428	1.74638
SV92	Streptococcus phage IPP53	14843	0.00555918	37235	0.39863	0.267	1.493
SV3	Streptococcus phage IPP53	1520	0.00147573	37235	0.0408218	0.103	0.396328
SV4	Streptococcus phage IPP53	13395	0.00517181	37235	0.359742	0.259	1.38897
SV5	Streptococcus phage IPP53	57706	0.00989811	37235	1.54978	0.583	2.65828
SV6	Streptococcus phage IPP53	1584	0.000776471	37235	0.0425406	0.204	0.208532
SV7	Streptococcus phage IPP53	13192	0.00168265	37235	0.35429	0.784	0.451901
SV97	Streptococcus phage IPP53	53182	0.0139953	37235	1.42828	0.38	3.75863
SV9	Streptococcus phage IPP53	82949	0.0162327	37235	2.22772	0.511	4.35952
SV12	Streptococcus phage IPP53	294	0.00049	37235	0.0078958	0.06	0.131597
SV13	Streptococcus phage IPP53	10815	0.00237171	37235	0.290453	0.456	0.636957
SV14	Streptococcus phage IPP53	10118	0.00250446	37235	0.271734	0.404	0.672608
SV15	Streptococcus phage IPP53	1111	0.000745638	37235	0.0298375	0.149	0.200252
SV17	Streptococcus phage IPP53	12336	0.00587429	37235	0.331301	0.21	1.57762
SV18	Streptococcus phage IPP53	28619	0.00668668	37235	0.768605	0.428	1.79581
SV92	Streptococcus phage IPP21	20487	0.00767303	37192	0.550844	0.267	2.06309
SV3	Streptococcus phage IPP21	5198	0.0050466	37192	0.139761	0.103	1.35691
SV4	Streptococcus phage IPP21	16688	0.00644324	37192	0.448699	0.259	1.73243
SV5	Streptococcus phage IPP21	103748	0.0177955	37192	2.78952	0.583	4.78478
SV6	Streptococcus phage IPP21	1361	0.000667157	37192	0.0365939	0.204	0.179382
SV7	Streptococcus phage IPP21	36301	0.00463023	37192	0.976043	0.784	1.24495
SV97	Streptococcus phage IPP21	56667	0.0149124	37192	1.52363	0.38	4.00956
SV9	Streptococcus phage IPP21	218767	0.0428115	37192	5.8821	0.511	11.511
SV12	Streptococcus phage IPP21	5092	0.00848667	37192	0.136911	0.06	2.28185
SV13	Streptococcus phage IPP21	29833	0.00654232	37192	0.802135	0.456	1.75907
SV14	Streptococcus phage IPP21	48259	0.0119453	37192	1.29756	0.404	3.21179
SV15	Streptococcus phage IPP21	1408	0.000944966	37192	0.0378576	0.149	0.254078
SV17	Streptococcus phage IPP21	45961	0.0218862	37192	1.23578	0.21	5.88465
SV18	Streptococcus phage IPP21	95069	0.0222124	37192	2.55617	0.428	5.97236
SV92	Streptococcus phage V22FR6714051	61622	0.0230794	37159	1.65833	0.267	6.21099
SV3	Streptococcus phage V22FR6714051	5453	0.00529417	37159	0.146748	0.103	1.42474
SV4	Streptococcus phage V22FR6714051	33890	0.0130849	37159	0.912027	0.259	3.52134
SV5	Streptococcus phage V22FR6714051	270210	0.0463482	37159	7.27172	0.583	12.4729
SV6	Streptococcus phage V22FR6714051	2519	0.0012348	37159	0.0677898	0.204	0.332303
SV7	Streptococcus phage V22FR6714051	28691	0.00365957	37159	0.772114	0.784	0.98484
SV97	Streptococcus phage V22FR6714051	2087	0.000549211	37159	0.0561641	0.38	0.1478
SV9	Streptococcus phage V22FR6714051	1168495	0.228668	37159	31.4458	0.511	61.5378
SV12	Streptococcus phage V22FR6714051	9128	0.0152133	37159	0.245647	0.06	4.09412
SV13	Streptococcus phage V22FR6714051	7232	0.00158596	37159	0.194623	0.456	0.426805
SV14	Streptococcus phage V22FR6714051	10077	0.00249431	37159	0.271186	0.404	0.671252
SV15	Streptococcus phage V22FR6714051	11352	0.00761879	37159	0.305498	0.149	2.05032
SV17	Streptococcus phage V22FR6714051	142836	0.0680171	37159	3.84391	0.21	18.3044
SV18	Streptococcus phage V22FR6714051	14015	0.00327453	37159	0.377163	0.428	0.881222
SV92	Streptococcus phage Str01	171	6.40449e-05	37030	0.00461788	0.267	0.0172954
SV4	Streptococcus phage Str01	161	6.21622e-05	37030	0.00434783	0.259	0.016787
SV7	Streptococcus phage Str01	110	1.40306e-05	37030	0.00297056	0.784	0.00378899
SV9	Streptococcus phage Str01	107	2.09393e-05	37030	0.00288955	0.511	0.00565469
SV14	Streptococcus phage Str01	369	9.13366e-05	37030	0.00996489	0.404	0.0246656
SV15	Streptococcus phage Str01	72	4.83221e-05	37030	0.00194437	0.149	0.0130495
SV17	Streptococcus phage Str01	124	5.90476e-05	37030	0.00334864	0.21	0.0159459
SV92	Streptococcus phage IPP30	20646	0.00773258	36844	0.560363	0.267	2.09874
SV3	Streptococcus phage IPP30	5697	0.00553107	36844	0.154625	0.103	1.50121
SV4	Streptococcus phage IPP30	16052	0.00619768	36844	0.435675	0.259	1.68214
SV5	Streptococcus phage IPP30	101625	0.0174314	36844	2.75825	0.583	4.73113
SV6	Streptococcus phage IPP30	1179	0.000577941	36844	0.0319998	0.204	0.156862
SV7	Streptococcus phage IPP30	32937	0.00420115	36844	0.893958	0.784	1.14025
SV97	Streptococcus phage IPP30	54045	0.0142224	36844	1.46686	0.38	3.86016
SV9	Streptococcus phage IPP30	217340	0.0425323	36844	5.89893	0.511	11.5439
SV12	Streptococcus phage IPP30	4400	0.00733333	36844	0.119422	0.06	1.99037
SV13	Streptococcus phage IPP30	26212	0.00574825	36844	0.711432	0.456	1.56016
SV14	Streptococcus phage IPP30	44130	0.0109233	36844	1.19775	0.404	2.96473
SV15	Streptococcus phage IPP30	1140	0.000765101	36844	0.0309413	0.149	0.20766
SV17	Streptococcus phage IPP30	44939	0.0213995	36844	1.21971	0.21	5.80814
SV18	Streptococcus phage IPP30	86758	0.0202706	36844	2.35474	0.428	5.50173
SV7	Streptococcus phage phiD12	2959	0.000377423	49973	0.059212	0.784	0.0755255
SV92	Streptococcus phage IPP52	10858	0.00406667	36805	0.295014	0.267	1.10492
SV3	Streptococcus phage IPP52	1372	0.00133204	36805	0.0372775	0.103	0.361918
SV4	Streptococcus phage IPP52	4433	0.00171158	36805	0.120446	0.259	0.465041
SV5	Streptococcus phage IPP52	57727	0.00990172	36805	1.56846	0.583	2.69032
SV6	Streptococcus phage IPP52	1678	0.000822549	36805	0.0455916	0.204	0.223488
SV7	Streptococcus phage IPP52	10810	0.00137883	36805	0.29371	0.784	0.37463
SV97	Streptococcus phage IPP52	39392	0.0103663	36805	1.07029	0.38	2.81655
SV9	Streptococcus phage IPP52	113522	0.0222157	36805	3.08442	0.511	6.03604
SV12	Streptococcus phage IPP52	292	0.000486667	36805	0.0079337	0.06	0.132228
SV13	Streptococcus phage IPP52	5814	0.001275	36805	0.157968	0.456	0.34642
SV14	Streptococcus phage IPP52	5628	0.00139307	36805	0.152914	0.404	0.3785
SV15	Streptococcus phage IPP52	1388	0.000931544	36805	0.0377123	0.149	0.253102
SV17	Streptococcus phage IPP52	10770	0.00512857	36805	0.292623	0.21	1.39344
SV18	Streptococcus phage IPP52	23369	0.00546005	36805	0.634941	0.428	1.48351
SV4	Streptococcus phage 73	1971	0.000761004	36733	0.0536575	0.259	0.207172
SV6	Streptococcus phage 73	65599	0.0321564	36733	1.78583	0.204	8.75408
SV7	Streptococcus phage 73	4455	0.00056824	36733	0.121281	0.784	0.154695
SV97	Streptococcus phage 73	31592	0.00831368	36733	0.860044	0.38	2.26327
SV9	Streptococcus phage 73	129	2.52446e-05	36733	0.00351183	0.511	0.00687246
SV12	Streptococcus phage 73	1934	0.00322333	36733	0.0526502	0.06	0.877503
SV13	Streptococcus phage 73	367	8.04825e-05	36733	0.00999102	0.456	0.0219101
SV14	Streptococcus phage 73	2964	0.000733663	36733	0.0806904	0.404	0.199729
SV15	Streptococcus phage 73	212	0.000142282	36733	0.00577138	0.149	0.0387341
SV18	Streptococcus phage 73	59	1.3785e-05	36733	0.00160619	0.428	0.00375277
SV92	Streptococcus phage IPP22	10250	0.00383895	36344	0.282027	0.267	1.05628
SV3	Streptococcus phage IPP22	5659	0.00549417	36344	0.155707	0.103	1.51171
SV4	Streptococcus phage IPP22	16219	0.00626216	36344	0.446263	0.259	1.72303
SV5	Streptococcus phage IPP22	67878	0.0116429	36344	1.86765	0.583	3.20352
SV6	Streptococcus phage IPP22	1226	0.00060098	36344	0.0337332	0.204	0.165359
SV7	Streptococcus phage IPP22	41656	0.00531327	36344	1.14616	0.784	1.46194
SV97	Streptococcus phage IPP22	12390	0.00326053	36344	0.340909	0.38	0.897129
SV9	Streptococcus phage IPP22	183289	0.0358687	36344	5.04317	0.511	9.86922
SV12	Streptococcus phage IPP22	4741	0.00790167	36344	0.130448	0.06	2.17413
SV13	Streptococcus phage IPP22	25479	0.0055875	36344	0.701051	0.456	1.53739
SV14	Streptococcus phage IPP22	39901	0.00987649	36344	1.09787	0.404	2.7175
SV15	Streptococcus phage IPP22	1749	0.00117383	36344	0.0481235	0.149	0.322976
SV17	Streptococcus phage IPP22	48007	0.0228605	36344	1.32091	0.21	6.29003
SV18	Streptococcus phage IPP22	68599	0.0160278	36344	1.88749	0.428	4.41003
SV92	Streptococcus phage 2167	56831	0.021285	36217	1.56918	0.267	5.87708
SV3	Streptococcus phage 2167	5456	0.00529709	36217	0.150647	0.103	1.4626
SV4	Streptococcus phage 2167	33689	0.0130073	36217	0.930199	0.259	3.5915
SV5	Streptococcus phage 2167	274318	0.0470528	36217	7.57429	0.583	12.9919
SV6	Streptococcus phage 2167	2634	0.00129118	36217	0.0727283	0.204	0.356511
SV7	Streptococcus phage 2167	18316	0.00233622	36217	0.505729	0.784	0.645063
SV97	Streptococcus phage 2167	1587	0.000417632	36217	0.0438192	0.38	0.115314
SV9	Streptococcus phage 2167	1118857	0.218954	36217	30.8931	0.511	60.4563
SV12	Streptococcus phage 2167	1841	0.00306833	36217	0.0508325	0.06	0.847208
SV13	Streptococcus phage 2167	5562	0.00121974	36217	0.153574	0.456	0.336786
SV14	Streptococcus phage 2167	9916	0.00245446	36217	0.273794	0.404	0.677708
SV15	Streptococcus phage 2167	10566	0.00709128	36217	0.291741	0.149	1.958
SV17	Streptococcus phage 2167	144536	0.0688267	36217	3.99083	0.21	19.004
SV18	Streptococcus phage 2167	14815	0.00346145	36217	0.409062	0.428	0.955752
SV92	Streptococcus phage IPP68	19437	0.00727978	36203	0.536889	0.267	2.01082
SV3	Streptococcus phage IPP68	7806	0.00757864	36203	0.215617	0.103	2.09337
SV4	Streptococcus phage IPP68	15898	0.00613822	36203	0.439135	0.259	1.6955
SV5	Streptococcus phage IPP68	61483	0.010546	36203	1.69828	0.583	2.91301
SV6	Streptococcus phage IPP68	614	0.00030098	36203	0.0169599	0.204	0.0831369
SV7	Streptococcus phage IPP68	34919	0.00445395	36203	0.964533	0.784	1.23027
SV97	Streptococcus phage IPP68	54756	0.0144095	36203	1.51247	0.38	3.98019
SV9	Streptococcus phage IPP68	196935	0.0385391	36203	5.43974	0.511	10.6453
SV12	Streptococcus phage IPP68	2089	0.00348167	36203	0.0577024	0.06	0.961707
SV13	Streptococcus phage IPP68	16001	0.00350899	36203	0.44198	0.456	0.969254
SV14	Streptococcus phage IPP68	130740	0.0323614	36203	3.6113	0.404	8.93887
SV15	Streptococcus phage IPP68	1318	0.000884564	36203	0.0364058	0.149	0.244334
SV17	Streptococcus phage IPP68	126339	0.0601614	36203	3.48974	0.21	16.6178
SV18	Streptococcus phage IPP68	48925	0.0114311	36203	1.35141	0.428	3.15749
SV6	Streptococcus phage phi7917	87	4.26471e-05	36128	0.0024081	0.204	0.0118044
SV7	Streptococcus phage phi7917	339	4.32398e-05	36128	0.0093833	0.784	0.0119685
SV9	Streptococcus phage phi7917	226	4.4227e-05	36128	0.00625554	0.511	0.0122418
SV14	Streptococcus phage phi7917	141	3.4901e-05	36128	0.00390279	0.404	0.00966037
SV17	Streptococcus phage phi7917	1408	0.000670476	36128	0.0389725	0.21	0.185584
SV18	Streptococcus phage phi7917	688	0.000160748	36128	0.0190434	0.428	0.0444939
SV92	Streptococcus phage 8140	59426	0.0222569	35890	1.65578	0.267	6.20143
SV3	Streptococcus phage 8140	4547	0.00441456	35890	0.126693	0.103	1.23003
SV4	Streptococcus phage 8140	29013	0.0112019	35890	0.808387	0.259	3.12118
SV5	Streptococcus phage 8140	282299	0.0484218	35890	7.86567	0.583	13.4917
SV6	Streptococcus phage 8140	3323	0.00162892	35890	0.0925885	0.204	0.453865
SV7	Streptococcus phage 8140	15692	0.00200153	35890	0.437225	0.784	0.557685
SV97	Streptococcus phage 8140	1521	0.000400263	35890	0.0423795	0.38	0.111525
SV9	Streptococcus phage 8140	986661	0.193084	35890	27.4913	0.511	53.7989
SV12	Streptococcus phage 8140	2257	0.00376167	35890	0.0628866	0.06	1.04811
SV13	Streptococcus phage 8140	7815	0.00171382	35890	0.217749	0.456	0.477519
SV14	Streptococcus phage 8140	8522	0.00210941	35890	0.237448	0.404	0.587742
SV15	Streptococcus phage 8140	8666	0.00581611	35890	0.24146	0.149	1.62054
SV17	Streptococcus phage 8140	147488	0.0702324	35890	4.10945	0.21	19.5688
SV18	Streptococcus phage 8140	13901	0.0032479	35890	0.387322	0.428	0.904959
SV92	Streptococcus phage phiARI0598b	62867	0.0235457	35788	1.75665	0.267	6.57921
SV3	Streptococcus phage phiARI0598b	5588	0.00542524	35788	0.156142	0.103	1.51594
SV4	Streptococcus phage phiARI0598b	37095	0.0143224	35788	1.03652	0.259	4.00201
SV5	Streptococcus phage phiARI0598b	224165	0.0384503	35788	6.26369	0.583	10.7439
SV6	Streptococcus phage phiARI0598b	11317	0.00554755	35788	0.316223	0.204	1.55011
SV7	Streptococcus phage phiARI0598b	12774	0.00162934	35788	0.356935	0.784	0.455275
SV97	Streptococcus phage phiARI0598b	2341	0.000616053	35788	0.065413	0.38	0.172139
SV9	Streptococcus phage phiARI0598b	1135646	0.22224	35788	31.7326	0.511	62.099
SV12	Streptococcus phage phiARI0598b	2875	0.00479167	35788	0.0803342	0.06	1.3389
SV13	Streptococcus phage phiARI0598b	5943	0.00130329	35788	0.166061	0.456	0.364169
SV14	Streptococcus phage phiARI0598b	11472	0.0028396	35788	0.320554	0.404	0.793451
SV15	Streptococcus phage phiARI0598b	14102	0.00946443	35788	0.394043	0.149	2.64458
SV17	Streptococcus phage phiARI0598b	161246	0.0767838	35788	4.50559	0.21	21.4552
SV18	Streptococcus phage phiARI0598b	17795	0.00415771	35788	0.497234	0.428	1.16176
SV92	Streptococcus phage phiSS12	689	0.000258052	35598	0.019355	0.267	0.0724907
SV4	Streptococcus phage phiSS12	240	9.26641e-05	35598	0.00674195	0.259	0.0260307
SV5	Streptococcus phage phiSS12	30921	0.00530377	35598	0.868616	0.583	1.48991
SV6	Streptococcus phage phiSS12	87	4.26471e-05	35598	0.00244396	0.204	0.0119802
SV7	Streptococcus phage phiSS12	1121	0.000142985	35598	0.0314905	0.784	0.0401665
SV97	Streptococcus phage phiSS12	50	1.31579e-05	35598	0.00140457	0.38	0.00369625
SV9	Streptococcus phage phiSS12	9008	0.00176282	35598	0.253048	0.511	0.495201
SV13	Streptococcus phage phiSS12	259	5.67982e-05	35598	0.00727569	0.456	0.0159555
SV14	Streptococcus phage phiSS12	663	0.000164109	35598	0.0186246	0.404	0.0461006
SV15	Streptococcus phage phiSS12	1542	0.0010349	35598	0.043317	0.149	0.290718
SV17	Streptococcus phage phiSS12	3801	0.00181	35598	0.106776	0.21	0.508456
SV18	Streptococcus phage phiSS12	1035	0.000241822	35598	0.0290747	0.428	0.0679315
SV4	Streptococcus thermophilus bacteriophage 7201	1446	0.000558301	35466	0.0407714	0.259	0.157419
SV5	Streptococcus thermophilus bacteriophage 7201	267	4.57976e-05	35466	0.00752834	0.583	0.0129131
SV6	Streptococcus thermophilus bacteriophage 7201	47356	0.0232137	35466	1.33525	0.204	6.54535
SV7	Streptococcus thermophilus bacteriophage 7201	4393	0.000560332	35466	0.123865	0.784	0.157991
SV97	Streptococcus thermophilus bacteriophage 7201	29370	0.00772895	35466	0.828117	0.38	2.17926
SV9	Streptococcus thermophilus bacteriophage 7201	252	4.93151e-05	35466	0.0071054	0.511	0.0139049
SV12	Streptococcus thermophilus bacteriophage 7201	1584	0.00264	35466	0.0446625	0.06	0.744375
SV13	Streptococcus thermophilus bacteriophage 7201	63	1.38158e-05	35466	0.00177635	0.456	0.0038955
SV14	Streptococcus thermophilus bacteriophage 7201	2958	0.000732178	35466	0.0834038	0.404	0.206445
SV15	Streptococcus thermophilus bacteriophage 7201	286	0.000191946	35466	0.00806406	0.149	0.0541212
SV92	Streptococcus phage phiS10	663	0.000248315	35373	0.0187431	0.267	0.0701989
SV4	Streptococcus phage phiS10	1292	0.000498842	35373	0.036525	0.259	0.141023
SV5	Streptococcus phage phiS10	22241	0.00381492	35373	0.628756	0.583	1.07848
SV7	Streptococcus phage phiS10	243	3.09949e-05	35373	0.00686965	0.784	0.0087623
SV9	Streptococcus phage phiS10	191	3.73777e-05	35373	0.0053996	0.511	0.0105667
SV13	Streptococcus phage phiS10	116	2.54386e-05	35373	0.00327934	0.456	0.00719153
SV14	Streptococcus phage phiS10	517	0.00012797	35373	0.0146157	0.404	0.0361774
SV15	Streptococcus phage phiS10	1130	0.000758389	35373	0.0319453	0.149	0.214398
SV17	Streptococcus phage phiS10	2320	0.00110476	35373	0.0655867	0.21	0.312318
SV18	Streptococcus phage phiS10	580	0.000135514	35373	0.0163967	0.428	0.03831
SV92	Streptococcus phage CHPC577	1400	0.000524345	35129	0.0398531	0.267	0.149263
SV4	Streptococcus phage CHPC577	948	0.000366023	35129	0.0269863	0.259	0.104194
SV5	Streptococcus phage CHPC577	217	3.72213e-05	35129	0.00617723	0.583	0.0105956
SV6	Streptococcus phage CHPC577	9504	0.00465882	35129	0.270546	0.204	1.3262
SV97	Streptococcus phage CHPC577	87	2.28947e-05	35129	0.00247659	0.38	0.00651733
SV9	Streptococcus phage CHPC577	1150	0.000225049	35129	0.0327365	0.511	0.0640636
SV14	Streptococcus phage CHPC577	129	3.19307e-05	35129	0.00367218	0.404	0.00908955
SV17	Streptococcus phage CHPC577	66	3.14286e-05	35129	0.00187879	0.21	0.00894662
SV92	Streptococcus phage IPP42	4097	0.00153446	35061	0.116853	0.267	0.437653
SV3	Streptococcus phage IPP42	7301	0.00708835	35061	0.208237	0.103	2.02172
SV4	Streptococcus phage IPP42	22633	0.00873861	35061	0.645532	0.259	2.4924
SV5	Streptococcus phage IPP42	40395	0.00692882	35061	1.15213	0.583	1.97622
SV6	Streptococcus phage IPP42	674	0.000330392	35061	0.0192236	0.204	0.0942335
SV7	Streptococcus phage IPP42	17094	0.00218036	35061	0.48755	0.784	0.621875
SV97	Streptococcus phage IPP42	3015	0.000793421	35061	0.085993	0.38	0.226297
SV9	Streptococcus phage IPP42	209099	0.0409196	35061	5.96386	0.511	11.671
SV12	Streptococcus phage IPP42	3319	0.00553167	35061	0.0946636	0.06	1.57773
SV13	Streptococcus phage IPP42	12094	0.00265219	35061	0.344942	0.456	0.756451
SV14	Streptococcus phage IPP42	33391	0.0082651	35061	0.952369	0.404	2.35735
SV15	Streptococcus phage IPP42	5770	0.00387248	35061	0.16457	0.149	1.1045
SV17	Streptococcus phage IPP42	90239	0.042971	35061	2.57377	0.21	12.2561
SV18	Streptococcus phage IPP42	20582	0.00480888	35061	0.587034	0.428	1.37157
SV92	Streptococcus phage phiARI0274b	63211	0.0236745	34964	1.80789	0.267	6.77112
SV3	Streptococcus phage phiARI0274b	5605	0.00544175	34964	0.160308	0.103	1.55639
SV4	Streptococcus phage phiARI0274b	44001	0.0169888	34964	1.25847	0.259	4.85894
SV5	Streptococcus phage phiARI0274b	346294	0.0593986	34964	9.9043	0.583	16.9885
SV6	Streptococcus phage phiARI0274b	11634	0.00570294	34964	0.332742	0.204	1.63109
SV7	Streptococcus phage phiARI0274b	14134	0.00180281	34964	0.404244	0.784	0.515618
SV97	Streptococcus phage phiARI0274b	1659	0.000436579	34964	0.0474488	0.38	0.124865
SV9	Streptococcus phage phiARI0274b	1356923	0.265543	34964	38.8091	0.511	75.9474
SV12	Streptococcus phage phiARI0274b	2518	0.00419667	34964	0.0720169	0.06	1.20028
SV13	Streptococcus phage phiARI0274b	4673	0.00102478	34964	0.133652	0.456	0.293096
SV14	Streptococcus phage phiARI0274b	10476	0.00259307	34964	0.299622	0.404	0.74164
SV15	Streptococcus phage phiARI0274b	9332	0.00626309	34964	0.266903	0.149	1.7913
SV17	Streptococcus phage phiARI0274b	162713	0.0774824	34964	4.65373	0.21	22.1606
SV18	Streptococcus phage phiARI0274b	9741	0.00227593	34964	0.278601	0.428	0.650937
SV92	Streptococcus phage IPP41	4040	0.00151311	34915	0.11571	0.267	0.433369
SV3	Streptococcus phage IPP41	7424	0.00720777	34915	0.212631	0.103	2.06438
SV4	Streptococcus phage IPP41	25914	0.0100054	34915	0.742202	0.259	2.86565
SV5	Streptococcus phage IPP41	44390	0.00761407	34915	1.27137	0.583	2.18074
SV6	Streptococcus phage IPP41	1068	0.000523529	34915	0.0305886	0.204	0.149944
SV7	Streptococcus phage IPP41	19285	0.00245982	34915	0.552341	0.784	0.704517
SV97	Streptococcus phage IPP41	2010	0.000528947	34915	0.0575684	0.38	0.151496
SV9	Streptococcus phage IPP41	237414	0.0464607	34915	6.79977	0.511	13.3068
SV12	Streptococcus phage IPP41	2173	0.00362167	34915	0.0622369	0.06	1.03728
SV13	Streptococcus phage IPP41	11972	0.00262544	34915	0.34289	0.456	0.751951
SV14	Streptococcus phage IPP41	27579	0.00682649	34915	0.78989	0.404	1.95517
SV15	Streptococcus phage IPP41	6489	0.00435503	34915	0.185851	0.149	1.24732
SV17	Streptococcus phage IPP41	82490	0.039281	34915	2.36259	0.21	11.2505
SV18	Streptococcus phage IPP41	13384	0.0031271	34915	0.383331	0.428	0.895633
SV92	Streptococcus phage IPP17	4878	0.00182697	34864	0.139915	0.267	0.524027
SV3	Streptococcus phage IPP17	4974	0.00482913	34864	0.142669	0.103	1.38513
SV4	Streptococcus phage IPP17	16868	0.00651274	34864	0.483823	0.259	1.86804
SV5	Streptococcus phage IPP17	59063	0.0101309	34864	1.6941	0.583	2.90583
SV6	Streptococcus phage IPP17	995	0.000487745	34864	0.0285395	0.204	0.139899
SV7	Streptococcus phage IPP17	35841	0.00457156	34864	1.02802	0.784	1.31125
SV97	Streptococcus phage IPP17	9525	0.00250658	34864	0.273204	0.38	0.718959
SV9	Streptococcus phage IPP17	229458	0.0449037	34864	6.58152	0.511	12.8797
SV12	Streptococcus phage IPP17	3881	0.00646833	34864	0.111318	0.06	1.8553
SV13	Streptococcus phage IPP17	26673	0.00584934	34864	0.765059	0.456	1.67776
SV14	Streptococcus phage IPP17	40297	0.0099745	34864	1.15583	0.404	2.86098
SV15	Streptococcus phage IPP17	1068	0.000716779	34864	0.0306333	0.149	0.205593
SV17	Streptococcus phage IPP17	36654	0.0174543	34864	1.05134	0.21	5.00639
SV18	Streptococcus phage IPP17	61881	0.0144582	34864	1.77493	0.428	4.14702
SV4	Streptococcus thermophilus bacteriophage DT1	2716	0.00104865	34815	0.0780124	0.259	0.301206
SV5	Streptococcus thermophilus bacteriophage DT1	267	4.57976e-05	34815	0.00766911	0.583	0.0131546
SV6	Streptococcus thermophilus bacteriophage DT1	61594	0.0301931	34815	1.76918	0.204	8.67245
SV7	Streptococcus thermophilus bacteriophage DT1	4939	0.000629974	34815	0.141864	0.784	0.180949
SV97	Streptococcus thermophilus bacteriophage DT1	29628	0.00779684	34815	0.851012	0.38	2.23951
SV9	Streptococcus thermophilus bacteriophage DT1	772	0.000151076	34815	0.0221744	0.511	0.043394
SV12	Streptococcus thermophilus bacteriophage DT1	1737	0.002895	34815	0.0498923	0.06	0.831538
SV14	Streptococcus thermophilus bacteriophage DT1	2876	0.000711881	34815	0.0826081	0.404	0.204475
SV15	Streptococcus thermophilus bacteriophage DT1	397	0.000266443	34815	0.0114031	0.149	0.0765311
SV4	Streptococcus thermophilus bacteriophage 2972	819	0.000316216	34704	0.0235996	0.259	0.0911181
SV6	Streptococcus thermophilus bacteriophage 2972	1892	0.000927451	34704	0.0545182	0.204	0.267246
SV7	Streptococcus thermophilus bacteriophage 2972	1131	0.00014426	34704	0.0325899	0.784	0.0415688
SV97	Streptococcus thermophilus bacteriophage 2972	2046	0.000538421	34704	0.0589557	0.38	0.155147
SV9	Streptococcus thermophilus bacteriophage 2972	1036	0.00020274	34704	0.0298525	0.511	0.0584197
SV12	Streptococcus thermophilus bacteriophage 2972	60	0.0001	34704	0.00172891	0.06	0.0288151
SV13	Streptococcus thermophilus bacteriophage 2972	278	6.09649e-05	34704	0.0080106	0.456	0.0175671
SV17	Streptococcus thermophilus bacteriophage 2972	1524	0.000725714	34704	0.0439142	0.21	0.209115
SV18	Streptococcus thermophilus bacteriophage 2972	202	4.71963e-05	34704	0.00582065	0.428	0.0135997
SV92	Streptococcus phage IPP24	3913	0.00146554	34638	0.112968	0.267	0.423103
SV3	Streptococcus phage IPP24	1122	0.00108932	34638	0.0323922	0.103	0.314487
SV4	Streptococcus phage IPP24	5625	0.00217181	34638	0.162394	0.259	0.627003
SV5	Streptococcus phage IPP24	20925	0.00358919	34638	0.604105	0.583	1.0362
SV6	Streptococcus phage IPP24	1253	0.000614216	34638	0.0361741	0.204	0.177324
SV7	Streptococcus phage IPP24	6334	0.000807908	34638	0.182863	0.784	0.233243
SV97	Streptococcus phage IPP24	2828	0.000744211	34638	0.0816444	0.38	0.214854
SV9	Streptococcus phage IPP24	131489	0.0257317	34638	3.79609	0.511	7.42875
SV12	Streptococcus phage IPP24	3382	0.00563667	34638	0.0976384	0.06	1.62731
SV13	Streptococcus phage IPP24	11974	0.00262588	34638	0.34569	0.456	0.758091
SV14	Streptococcus phage IPP24	7614	0.00188465	34638	0.219816	0.404	0.5441
SV15	Streptococcus phage IPP24	1105	0.000741611	34638	0.0319014	0.149	0.214103
SV17	Streptococcus phage IPP24	22218	0.01058	34638	0.641434	0.21	3.05445
SV18	Streptococcus phage IPP24	14390	0.00336215	34638	0.41544	0.428	0.970653
SV4	Streptococcus phage 128	2396	0.000925097	34593	0.0692626	0.259	0.267423
SV5	Streptococcus phage 128	268	4.59691e-05	34593	0.00774723	0.583	0.0132886
SV6	Streptococcus phage 128	66170	0.0324363	34593	1.91281	0.204	9.37654
SV7	Streptococcus phage 128	4205	0.000536352	34593	0.121556	0.784	0.155046
SV97	Streptococcus phage 128	41395	0.0108934	34593	1.19663	0.38	3.14902
SV9	Streptococcus phage 128	650	0.000127202	34593	0.0187899	0.511	0.0367709
SV12	Streptococcus phage 128	2021	0.00336833	34593	0.0584222	0.06	0.973704
SV14	Streptococcus phage 128	2078	0.000514356	34593	0.06007	0.404	0.148688
SV15	Streptococcus phage 128	399	0.000267785	34593	0.0115341	0.149	0.0774102
SV92	Streptococcus phage phiARI0285-2	3962	0.0014839	34445	0.115024	0.267	0.430801
SV3	Streptococcus phage phiARI0285-2	2357	0.00228835	34445	0.0684279	0.103	0.664349
SV4	Streptococcus phage phiARI0285-2	11170	0.00431274	34445	0.324285	0.259	1.25207
SV5	Streptococcus phage phiARI0285-2	36448	0.0062518	34445	1.05815	0.583	1.81501
SV6	Streptococcus phage phiARI0285-2	1567	0.000768137	34445	0.0454928	0.204	0.223004
SV7	Streptococcus phage phiARI0285-2	11770	0.00150128	34445	0.341704	0.784	0.435847
SV97	Streptococcus phage phiARI0285-2	1538	0.000404737	34445	0.0446509	0.38	0.117502
SV9	Streptococcus phage phiARI0285-2	72802	0.014247	34445	2.11357	0.511	4.13615
SV12	Streptococcus phage phiARI0285-2	1469	0.00244833	34445	0.0426477	0.06	0.710795
SV13	Streptococcus phage phiARI0285-2	8291	0.0018182	34445	0.240703	0.456	0.527857
SV14	Streptococcus phage phiARI0285-2	17957	0.0044448	34445	0.521324	0.404	1.29041
SV15	Streptococcus phage phiARI0285-2	592	0.000397315	34445	0.0171868	0.149	0.115348
SV17	Streptococcus phage phiARI0285-2	21926	0.010441	34445	0.636551	0.21	3.0312
SV18	Streptococcus phage phiARI0285-2	8721	0.00203762	34445	0.253186	0.428	0.591557
SV92	Streptococcus phage IPP12	6395	0.00239513	34428	0.18575	0.267	0.695693
SV3	Streptococcus phage IPP12	4463	0.00433301	34428	0.129633	0.103	1.25857
SV4	Streptococcus phage IPP12	18213	0.00703205	34428	0.529017	0.259	2.04254
SV5	Streptococcus phage IPP12	41424	0.00710532	34428	1.20321	0.583	2.06382
SV6	Streptococcus phage IPP12	644	0.000315686	34428	0.0187057	0.204	0.0916946
SV7	Streptococcus phage IPP12	37368	0.00476633	34428	1.0854	0.784	1.38443
SV97	Streptococcus phage IPP12	13045	0.00343289	34428	0.378907	0.38	0.997123
SV9	Streptococcus phage IPP12	223225	0.043684	34428	6.48382	0.511	12.6885
SV12	Streptococcus phage IPP12	5112	0.00852	34428	0.148484	0.06	2.47473
SV13	Streptococcus phage IPP12	26322	0.00577237	34428	0.764552	0.456	1.67665
SV14	Streptococcus phage IPP12	47028	0.0116406	34428	1.36598	0.404	3.38114
SV15	Streptococcus phage IPP12	757	0.000508054	34428	0.0219879	0.149	0.14757
SV17	Streptococcus phage IPP12	37401	0.01781	34428	1.08635	0.21	5.17311
SV18	Streptococcus phage IPP12	70201	0.0164021	34428	2.03907	0.428	4.76418
SV5	Streptococcus phage phi891591	1298	0.000222642	34367	0.0377688	0.583	0.0647835
SV7	Streptococcus phage phi891591	849	0.000108291	34367	0.0247039	0.784	0.0315101
SV9	Streptococcus phage phi891591	682	0.000133464	34367	0.0198446	0.511	0.0388349
SV12	Streptococcus phage phi891591	290	0.000483333	34367	0.00843833	0.06	0.140639
SV13	Streptococcus phage phi891591	120	2.63158e-05	34367	0.00349172	0.456	0.00765728
SV17	Streptococcus phage phi891591	768	0.000365714	34367	0.022347	0.21	0.106414
SV92	Streptococcus phage IPP16	9382	0.00351386	34329	0.273297	0.267	1.02358
SV3	Streptococcus phage IPP16	1769	0.00171748	34329	0.0515308	0.103	0.500299
SV4	Streptococcus phage IPP16	3874	0.00149575	34329	0.112849	0.259	0.435711
SV5	Streptococcus phage IPP16	130928	0.0224576	34329	3.81392	0.583	6.54188
SV6	Streptococcus phage IPP16	1054	0.000516667	34329	0.0307029	0.204	0.150504
SV7	Streptococcus phage IPP16	14968	0.00190918	34329	0.436016	0.784	0.556143
SV97	Streptococcus phage IPP16	3591	0.000945	34329	0.104605	0.38	0.275277
SV9	Streptococcus phage IPP16	6060	0.00118591	34329	0.176527	0.511	0.345454
SV12	Streptococcus phage IPP16	877	0.00146167	34329	0.0255469	0.06	0.425782
SV13	Streptococcus phage IPP16	13668	0.00299737	34329	0.398147	0.456	0.87313
SV14	Streptococcus phage IPP16	2763	0.000683911	34329	0.0804859	0.404	0.199222
SV15	Streptococcus phage IPP16	10688	0.00717315	34329	0.31134	0.149	2.08953
SV17	Streptococcus phage IPP16	15297	0.00728429	34329	0.4456	0.21	2.1219
SV18	Streptococcus phage IPP16	3125	0.00073014	34329	0.0910309	0.428	0.212689
SV92	Streptococcus phage IPP63	5901	0.00221011	34280	0.172141	0.267	0.644724
SV3	Streptococcus phage IPP63	3785	0.00367476	34280	0.110414	0.103	1.07198
SV4	Streptococcus phage IPP63	14676	0.00566641	34280	0.428121	0.259	1.65298
SV5	Streptococcus phage IPP63	39249	0.00673225	34280	1.14495	0.583	1.9639
SV6	Streptococcus phage IPP63	338	0.000165686	34280	0.00985998	0.204	0.0483332
SV7	Streptococcus phage IPP63	28872	0.00368265	34280	0.84224	0.784	1.07429
SV97	Streptococcus phage IPP63	8145	0.00214342	34280	0.237602	0.38	0.625269
SV9	Streptococcus phage IPP63	303821	0.0594562	34280	8.86292	0.511	17.3443
SV12	Streptococcus phage IPP63	3766	0.00627667	34280	0.10986	0.06	1.831
SV13	Streptococcus phage IPP63	22957	0.00503443	34280	0.669691	0.456	1.46862
SV14	Streptococcus phage IPP63	41817	0.0103507	34280	1.21987	0.404	3.01947
SV15	Streptococcus phage IPP63	905	0.000607383	34280	0.0264002	0.149	0.177183
SV17	Streptococcus phage IPP63	41932	0.0199676	34280	1.22322	0.21	5.82486
SV18	Streptococcus phage IPP63	50934	0.0119005	34280	1.48582	0.428	3.47155
SV4	Streptococcus phage 53	3705	0.0014305	34239	0.10821	0.259	0.417799
SV5	Streptococcus phage 53	266	4.56261e-05	34239	0.00776892	0.583	0.0133258
SV6	Streptococcus phage 53	55536	0.0272235	34239	1.62201	0.204	7.95103
SV7	Streptococcus phage 53	3930	0.000501276	34239	0.114781	0.784	0.146405
SV97	Streptococcus phage 53	25760	0.00677895	34239	0.752358	0.38	1.97989
SV9	Streptococcus phage 53	472	9.23679e-05	34239	0.0137854	0.511	0.0269774
SV12	Streptococcus phage 53	1636	0.00272667	34239	0.0477818	0.06	0.796363
SV14	Streptococcus phage 53	2777	0.000687376	34239	0.0811063	0.404	0.200758
SV15	Streptococcus phage 53	402	0.000269799	34239	0.011741	0.149	0.0787986
SV92	Streptococcus phage IPP18	18329	0.00686479	34235	0.535388	0.267	2.0052
SV3	Streptococcus phage IPP18	4719	0.00458155	34235	0.137841	0.103	1.33827
SV4	Streptococcus phage IPP18	16144	0.0062332	34235	0.471564	0.259	1.82071
SV5	Streptococcus phage IPP18	119335	0.0204691	34235	3.48576	0.583	5.97901
SV6	Streptococcus phage IPP18	1382	0.000677451	34235	0.040368	0.204	0.197883
SV7	Streptococcus phage IPP18	42058	0.00536454	34235	1.22851	0.784	1.56698
SV97	Streptococcus phage IPP18	57986	0.0152595	34235	1.69376	0.38	4.45727
SV9	Streptococcus phage IPP18	230961	0.0451978	34235	6.74634	0.511	13.2022
SV12	Streptococcus phage IPP18	4582	0.00763667	34235	0.13384	0.06	2.23066
SV13	Streptococcus phage IPP18	31049	0.00680899	34235	0.906937	0.456	1.9889
SV14	Streptococcus phage IPP18	46000	0.0113861	34235	1.34365	0.404	3.32588
SV15	Streptococcus phage IPP18	2107	0.00141409	34235	0.0615452	0.149	0.413055
SV17	Streptococcus phage IPP18	49936	0.023779	34235	1.45862	0.21	6.94583
SV18	Streptococcus phage IPP18	97831	0.0228577	34235	2.85763	0.428	6.67671
SV92	Streptococcus phage IPP26	7895	0.00295693	34001	0.232199	0.267	0.869659
SV3	Streptococcus phage IPP26	1597	0.00155049	34001	0.0469692	0.103	0.456012
SV4	Streptococcus phage IPP26	3870	0.00149421	34001	0.11382	0.259	0.43946
SV5	Streptococcus phage IPP26	44812	0.00768645	34001	1.31796	0.583	2.26065
SV6	Streptococcus phage IPP26	22164	0.0108647	34001	0.651863	0.204	3.19541
SV7	Streptococcus phage IPP26	7694	0.000981378	34001	0.226287	0.784	0.288632
SV97	Streptococcus phage IPP26	5060	0.00133158	34001	0.148819	0.38	0.391629
SV9	Streptococcus phage IPP26	525944	0.102924	34001	15.4685	0.511	30.271
SV12	Streptococcus phage IPP26	280	0.000466667	34001	0.00823505	0.06	0.137251
SV13	Streptococcus phage IPP26	1312	0.000287719	34001	0.0385871	0.456	0.0846208
SV14	Streptococcus phage IPP26	697	0.000172525	34001	0.0204994	0.404	0.0507411
SV15	Streptococcus phage IPP26	4509	0.00302617	34001	0.132614	0.149	0.890025
SV17	Streptococcus phage IPP26	12619	0.00600905	34001	0.371136	0.21	1.76731
SV18	Streptococcus phage IPP26	3832	0.000895327	34001	0.112703	0.428	0.263324
SV92	Streptococcus phage phiARI0826b	56845	0.0212903	33998	1.67201	0.267	6.26221
SV3	Streptococcus phage phiARI0826b	5569	0.0054068	33998	0.163804	0.103	1.59033
SV4	Streptococcus phage phiARI0826b	36454	0.0140749	33998	1.07224	0.259	4.13992
SV5	Streptococcus phage phiARI0826b	214504	0.0367931	33998	6.30931	0.583	10.8221
SV6	Streptococcus phage phiARI0826b	11515	0.00564461	33998	0.338696	0.204	1.66028
SV7	Streptococcus phage phiARI0826b	13950	0.00177934	33998	0.410318	0.784	0.523365
SV97	Streptococcus phage phiARI0826b	1628	0.000428421	33998	0.0478852	0.38	0.126014
SV9	Streptococcus phage phiARI0826b	1213247	0.237426	33998	35.6858	0.511	69.8353
SV12	Streptococcus phage phiARI0826b	8486	0.0141433	33998	0.249603	0.06	4.16005
SV13	Streptococcus phage phiARI0826b	6182	0.0013557	33998	0.181834	0.456	0.398759
SV14	Streptococcus phage phiARI0826b	9726	0.00240743	33998	0.286076	0.404	0.708108
SV15	Streptococcus phage phiARI0826b	10453	0.00701544	33998	0.307459	0.149	2.06348
SV17	Streptococcus phage phiARI0826b	150613	0.0717205	33998	4.43005	0.21	21.0955
SV18	Streptococcus phage phiARI0826b	15750	0.00367991	33998	0.463263	0.428	1.08239
SV92	Streptococcus phage IPP29	16770	0.0062809	33953	0.493918	0.267	1.84988
SV3	Streptococcus phage IPP29	4625	0.00449029	33953	0.136218	0.103	1.3225
SV4	Streptococcus phage IPP29	16126	0.00622625	33953	0.474951	0.259	1.83379
SV5	Streptococcus phage IPP29	108762	0.0186556	33953	3.20331	0.583	5.49453
SV6	Streptococcus phage IPP29	1149	0.000563235	33953	0.0338409	0.204	0.165887
SV7	Streptococcus phage IPP29	33946	0.00432985	33953	0.999794	0.784	1.27525
SV97	Streptococcus phage IPP29	52982	0.0139426	33953	1.56045	0.38	4.10645
SV9	Streptococcus phage IPP29	222898	0.04362	33953	6.5649	0.511	12.8472
SV12	Streptococcus phage IPP29	4148	0.00691333	33953	0.122169	0.06	2.03615
SV13	Streptococcus phage IPP29	27292	0.00598509	33953	0.803817	0.456	1.76276
SV14	Streptococcus phage IPP29	46778	0.0115787	33953	1.37773	0.404	3.41022
SV15	Streptococcus phage IPP29	1528	0.0010255	33953	0.0450034	0.149	0.302036
SV17	Streptococcus phage IPP29	44359	0.0211233	33953	1.30648	0.21	6.22135
SV18	Streptococcus phage IPP29	85410	0.0199556	33953	2.51554	0.428	5.87742
SV92	Streptococcus phage IPP23	2993	0.00112097	33903	0.0882813	0.267	0.330641
SV3	Streptococcus phage IPP23	1503	0.00145922	33903	0.0443324	0.103	0.430411
SV4	Streptococcus phage IPP23	2643	0.00102046	33903	0.0779577	0.259	0.300995
SV5	Streptococcus phage IPP23	21968	0.0037681	33903	0.647966	0.583	1.11143
SV6	Streptococcus phage IPP23	219	0.000107353	33903	0.00645961	0.204	0.0316647
SV7	Streptococcus phage IPP23	7308	0.000932143	33903	0.215556	0.784	0.274944
SV97	Streptococcus phage IPP23	2593	0.000682368	33903	0.0764829	0.38	0.201271
SV9	Streptococcus phage IPP23	62004	0.0121339	33903	1.82886	0.511	3.57899
SV12	Streptococcus phage IPP23	666	0.00111	33903	0.0196443	0.06	0.327405
SV13	Streptococcus phage IPP23	2855	0.000626096	33903	0.0842108	0.456	0.184673
SV14	Streptococcus phage IPP23	3224	0.00079802	33903	0.0950948	0.404	0.235383
SV15	Streptococcus phage IPP23	5151	0.00345705	33903	0.151933	0.149	1.01969
SV17	Streptococcus phage IPP23	5752	0.00273905	33903	0.169661	0.21	0.807907
SV18	Streptococcus phage IPP23	7393	0.00172734	33903	0.218063	0.428	0.509494
SV4	Streptococcus thermophilus bacteriophage O1205	796	0.000307336	43075	0.0184794	0.259	0.071349
SV6	Streptococcus thermophilus bacteriophage O1205	6034	0.00295784	43075	0.140081	0.204	0.686673
SV7	Streptococcus thermophilus bacteriophage O1205	2556	0.00032602	43075	0.0593384	0.784	0.0756867
SV97	Streptococcus thermophilus bacteriophage O1205	319	8.39474e-05	43075	0.00740569	0.38	0.0194887
SV9	Streptococcus thermophilus bacteriophage O1205	245	4.79452e-05	43075	0.00568775	0.511	0.0111306
SV12	Streptococcus thermophilus bacteriophage O1205	103	0.000171667	43075	0.00239118	0.06	0.039853
SV13	Streptococcus thermophilus bacteriophage O1205	214	4.69298e-05	43075	0.00496808	0.456	0.0108949
SV14	Streptococcus thermophilus bacteriophage O1205	705	0.000174505	43075	0.0163668	0.404	0.0405119
SV17	Streptococcus thermophilus bacteriophage O1205	762	0.000362857	43075	0.0176901	0.21	0.0842385
SV92	Streptococcus phage IPP25	3492	0.00130787	33895	0.103024	0.267	0.385858
SV3	Streptococcus phage IPP25	1015	0.000985437	33895	0.0299454	0.103	0.290732
SV4	Streptococcus phage IPP25	4357	0.00168224	33895	0.128544	0.259	0.496309
SV5	Streptococcus phage IPP25	169421	0.0290602	33895	4.99841	0.583	8.5736
SV6	Streptococcus phage IPP25	694	0.000340196	33895	0.020475	0.204	0.100368
SV7	Streptococcus phage IPP25	8549	0.00109043	33895	0.25222	0.784	0.321709
SV97	Streptococcus phage IPP25	1074	0.000282632	33895	0.0316861	0.38	0.0833844
SV9	Streptococcus phage IPP25	280296	0.0548524	33895	8.26954	0.511	16.183
SV12	Streptococcus phage IPP25	6384	0.01064	33895	0.188346	0.06	3.13911
SV13	Streptococcus phage IPP25	8806	0.00193114	33895	0.259802	0.456	0.569742
SV14	Streptococcus phage IPP25	2091	0.000517574	33895	0.0616905	0.404	0.152699
SV15	Streptococcus phage IPP25	4114	0.00276107	33895	0.121375	0.149	0.814596
SV17	Streptococcus phage IPP25	4629	0.00220429	33895	0.136569	0.21	0.650328
SV18	Streptococcus phage IPP25	6868	0.00160467	33895	0.202626	0.428	0.473425
SV92	Streptococcus phage IPP19	6637	0.00248577	33895	0.195811	0.267	0.733373
SV3	Streptococcus phage IPP19	5237	0.00508447	33895	0.154507	0.103	1.50006
SV4	Streptococcus phage IPP19	16251	0.00627452	33895	0.479451	0.259	1.85116
SV5	Streptococcus phage IPP19	63144	0.0108309	33895	1.86293	0.583	3.19542
SV6	Streptococcus phage IPP19	1012	0.000496078	33895	0.0298569	0.204	0.146357
SV7	Streptococcus phage IPP19	38531	0.00491467	33895	1.13678	0.784	1.44997
SV97	Streptococcus phage IPP19	13321	0.00350553	33895	0.393008	0.38	1.03423
SV9	Streptococcus phage IPP19	213403	0.0417618	33895	6.296	0.511	12.3209
SV12	Streptococcus phage IPP19	5141	0.00856833	33895	0.151674	0.06	2.5279
SV13	Streptococcus phage IPP19	27003	0.00592171	33895	0.796666	0.456	1.74707
SV14	Streptococcus phage IPP19	43952	0.0108792	33895	1.29671	0.404	3.20968
SV15	Streptococcus phage IPP19	1012	0.000679195	33895	0.0298569	0.149	0.200382
SV17	Streptococcus phage IPP19	37534	0.0178733	33895	1.10736	0.21	5.27315
SV18	Streptococcus phage IPP19	70702	0.0165192	33895	2.08591	0.428	4.87363
SV92	Streptococcus phage IPP67	19114	0.0071588	33607	0.568751	0.267	2.13015
SV3	Streptococcus phage IPP67	7133	0.00692524	33607	0.212247	0.103	2.06065
SV4	Streptococcus phage IPP67	16986	0.0065583	33607	0.50543	0.259	1.95147
SV5	Streptococcus phage IPP67	60882	0.0104429	33607	1.81159	0.583	3.10735
SV6	Streptococcus phage IPP67	411	0.000201471	33607	0.0122296	0.204	0.059949
SV7	Streptococcus phage IPP67	34372	0.00438418	33607	1.02276	0.784	1.30454
SV97	Streptococcus phage IPP67	54756	0.0144095	33607	1.6293	0.38	4.28764
SV9	Streptococcus phage IPP67	231055	0.0452162	33607	6.8752	0.511	13.4544
SV12	Streptococcus phage IPP67	1850	0.00308333	33607	0.0550481	0.06	0.917468
SV13	Streptococcus phage IPP67	16715	0.00366557	33607	0.497367	0.456	1.09072
SV14	Streptococcus phage IPP67	134091	0.0331908	33607	3.98997	0.404	9.87617
SV15	Streptococcus phage IPP67	1318	0.000884564	33607	0.039218	0.149	0.263208
SV17	Streptococcus phage IPP67	127769	0.0608424	33607	3.80186	0.21	18.1041
SV18	Streptococcus phage IPP67	48924	0.0114308	33607	1.45577	0.428	3.40133
SV92	Streptococcus phage phi20c	364	0.00013633	33516	0.0108605	0.267	0.040676
SV5	Streptococcus phage phi20c	113	1.93825e-05	33516	0.00337152	0.583	0.00578306
SV7	Streptococcus phage phi20c	139	1.77296e-05	33516	0.00414727	0.784	0.00528989
SV97	Streptococcus phage phi20c	96	2.52632e-05	33516	0.0028643	0.38	0.00753764
SV9	Streptococcus phage phi20c	156	3.05284e-05	33516	0.00465449	0.511	0.0091086
SV14	Streptococcus phage phi20c	214	5.29703e-05	33516	0.00638501	0.404	0.0158045
SV15	Streptococcus phage phi20c	237	0.00015906	33516	0.00707125	0.149	0.0474581
SV17	Streptococcus phage phi20c	144	6.85714e-05	33516	0.00429646	0.21	0.0204593
SV92	Streptococcus phage CHPC1151	8237	0.00308502	33507	0.245829	0.267	0.920709
SV4	Streptococcus phage CHPC1151	21205	0.00818726	33507	0.632853	0.259	2.44345
SV5	Streptococcus phage CHPC1151	17755	0.00304545	33507	0.529889	0.583	0.908901
SV6	Streptococcus phage CHPC1151	7994	0.00391863	33507	0.238577	0.204	1.1695
SV7	Streptococcus phage CHPC1151	1240	0.000158163	33507	0.0370072	0.784	0.0472031
SV97	Streptococcus phage CHPC1151	32828	0.00863895	33507	0.979736	0.38	2.57825
SV9	Streptococcus phage CHPC1151	1142	0.000223483	33507	0.0340824	0.511	0.0666975
SV13	Streptococcus phage CHPC1151	3412	0.000748246	33507	0.101829	0.456	0.22331
SV14	Streptococcus phage CHPC1151	2309	0.000571535	33507	0.068911	0.404	0.170572
SV15	Streptococcus phage CHPC1151	430	0.000288591	33507	0.0128331	0.149	0.0861285
SV17	Streptococcus phage CHPC1151	3672	0.00174857	33507	0.109589	0.21	0.521853
SV18	Streptococcus phage CHPC1151	13980	0.00326636	33507	0.417226	0.428	0.974828
SV92	Streptococcus phage IPP5	21076	0.00789363	33495	0.629228	0.267	2.35666
SV3	Streptococcus phage IPP5	8662	0.00840971	33495	0.258606	0.103	2.51074
SV4	Streptococcus phage IPP5	19050	0.00735521	33495	0.568742	0.259	2.19591
SV5	Streptococcus phage IPP5	48507	0.00832024	33495	1.44819	0.583	2.48402
SV6	Streptococcus phage IPP5	1592	0.000780392	33495	0.0475295	0.204	0.232988
SV7	Streptococcus phage IPP5	37937	0.0048389	33495	1.13262	0.784	1.44466
SV97	Streptococcus phage IPP5	7695	0.002025	33495	0.229736	0.38	0.604568
SV9	Streptococcus phage IPP5	209214	0.0409421	33495	6.24613	0.511	12.2233
SV12	Streptococcus phage IPP5	887	0.00147833	33495	0.0264816	0.06	0.441359
SV13	Streptococcus phage IPP5	10186	0.00223377	33495	0.304105	0.456	0.666897
SV14	Streptococcus phage IPP5	16983	0.00420371	33495	0.507031	0.404	1.25503
SV15	Streptococcus phage IPP5	7669	0.00514698	33495	0.22896	0.149	1.53664
SV17	Streptococcus phage IPP5	92079	0.0438471	33495	2.74904	0.21	13.0907
SV18	Streptococcus phage IPP5	13120	0.00306542	33495	0.3917	0.428	0.915188
SV92	Streptococcus phage phiARI0285-1	66069	0.0247449	33422	1.97681	0.267	7.40379
SV3	Streptococcus phage phiARI0285-1	4646	0.00451068	33422	0.13901	0.103	1.34961
SV4	Streptococcus phage phiARI0285-1	35682	0.0137768	33422	1.06762	0.259	4.12209
SV5	Streptococcus phage phiARI0285-1	346143	0.0593727	33422	10.3567	0.583	17.7646
SV6	Streptococcus phage phiARI0285-1	10450	0.00512255	33422	0.312668	0.204	1.53269
SV7	Streptococcus phage phiARI0285-1	13814	0.00176199	33422	0.413321	0.784	0.527195
SV97	Streptococcus phage phiARI0285-1	1509	0.000397105	33422	0.0451499	0.38	0.118816
SV9	Streptococcus phage phiARI0285-1	1297039	0.253824	33422	38.8079	0.511	75.9451
SV12	Streptococcus phage phiARI0285-1	2831	0.00471833	33422	0.0847047	0.06	1.41174
SV13	Streptococcus phage phiARI0285-1	5588	0.00122544	33422	0.167195	0.456	0.366656
SV14	Streptococcus phage phiARI0285-1	5949	0.00147252	33422	0.177997	0.404	0.440585
SV15	Streptococcus phage phiARI0285-1	7986	0.00535973	33422	0.238944	0.149	1.60365
SV17	Streptococcus phage phiARI0285-1	162450	0.0773571	33422	4.86057	0.21	23.1456
SV18	Streptococcus phage phiARI0285-1	8217	0.00191986	33422	0.245856	0.428	0.57443
SV92	Streptococcus phage IPP57	5247	0.00196517	33084	0.158596	0.267	0.593994
SV3	Streptococcus phage IPP57	4422	0.0042932	33084	0.13366	0.103	1.29767
SV4	Streptococcus phage IPP57	15307	0.00591004	33084	0.462671	0.259	1.78637
SV5	Streptococcus phage IPP57	44164	0.0075753	33084	1.33491	0.583	2.28972
SV6	Streptococcus phage IPP57	852	0.000417647	33084	0.0257526	0.204	0.126238
SV7	Streptococcus phage IPP57	31474	0.00401454	33084	0.951336	0.784	1.21344
SV97	Streptococcus phage IPP57	12174	0.00320368	33084	0.367972	0.38	0.968349
SV9	Streptococcus phage IPP57	243951	0.0477399	33084	7.37369	0.511	14.4299
SV12	Streptococcus phage IPP57	4336	0.00722667	33084	0.13106	0.06	2.18434
SV13	Streptococcus phage IPP57	24451	0.00536206	33084	0.739058	0.456	1.62074
SV14	Streptococcus phage IPP57	42622	0.01055	33084	1.2883	0.404	3.18885
SV15	Streptococcus phage IPP57	1213	0.000814094	33084	0.0366642	0.149	0.246069
SV17	Streptococcus phage IPP57	43741	0.020829	33084	1.32212	0.21	6.29581
SV18	Streptococcus phage IPP57	66034	0.0154285	33084	1.99595	0.428	4.66343
SV92	Streptococcus phage IPP28	6049	0.00226554	33045	0.183053	0.267	0.685593
SV3	Streptococcus phage IPP28	4265	0.00414078	33045	0.129066	0.103	1.25307
SV4	Streptococcus phage IPP28	16293	0.00629073	33045	0.493055	0.259	1.90369
SV5	Streptococcus phage IPP28	61079	0.0104767	33045	1.84836	0.583	3.17043
SV6	Streptococcus phage IPP28	1024	0.000501961	33045	0.030988	0.204	0.151902
SV7	Streptococcus phage IPP28	31928	0.00407245	33045	0.966198	0.784	1.23239
SV97	Streptococcus phage IPP28	26210	0.00689737	33045	0.793161	0.38	2.08727
SV9	Streptococcus phage IPP28	220727	0.0431951	33045	6.67959	0.511	13.0716
SV12	Streptococcus phage IPP28	10501	0.0175017	33045	0.317779	0.06	5.29631
SV13	Streptococcus phage IPP28	25743	0.00564539	33045	0.779029	0.456	1.7084
SV14	Streptococcus phage IPP28	42619	0.0105493	33045	1.28973	0.404	3.19239
SV15	Streptococcus phage IPP28	1081	0.000725503	33045	0.032713	0.149	0.21955
SV17	Streptococcus phage IPP28	41326	0.019679	33045	1.2506	0.21	5.95523
SV18	Streptococcus phage IPP28	61979	0.0144811	33045	1.87559	0.428	4.38223
SV92	Streptococcus phage IPP43	3466	0.00129813	33032	0.104929	0.267	0.392991
SV3	Streptococcus phage IPP43	7987	0.00775437	33032	0.241796	0.103	2.34753
SV4	Streptococcus phage IPP43	25732	0.00993514	33032	0.779002	0.259	3.00773
SV5	Streptococcus phage IPP43	52681	0.00903619	33032	1.59485	0.583	2.73559
SV6	Streptococcus phage IPP43	739	0.000362255	33032	0.0223722	0.204	0.109668
SV7	Streptococcus phage IPP43	18484	0.00235765	33032	0.559579	0.784	0.713748
SV97	Streptococcus phage IPP43	28573	0.00751921	33032	0.86501	0.38	2.27634
SV9	Streptococcus phage IPP43	194424	0.0380477	33032	5.88593	0.511	11.5185
SV12	Streptococcus phage IPP43	1990	0.00331667	33032	0.0602446	0.06	1.00408
SV13	Streptococcus phage IPP43	10942	0.00239956	33032	0.331255	0.456	0.726435
SV14	Streptococcus phage IPP43	27009	0.0066854	33032	0.817662	0.404	2.02392
SV15	Streptococcus phage IPP43	7199	0.00483154	33032	0.21794	0.149	1.46269
SV17	Streptococcus phage IPP43	77205	0.0367643	33032	2.33728	0.21	11.1299
SV18	Streptococcus phage IPP43	13900	0.00324766	33032	0.420804	0.428	0.983187
SV92	Streptococcus phage phiARI0639b	13232	0.00495581	32821	0.403157	0.267	1.50995
SV3	Streptococcus phage phiARI0639b	539	0.000523301	32821	0.0164224	0.103	0.159441
SV4	Streptococcus phage phiARI0639b	1974	0.000762162	32821	0.0601444	0.259	0.232218
SV5	Streptococcus phage phiARI0639b	55844	0.00957873	32821	1.70147	0.583	2.91848
SV6	Streptococcus phage phiARI0639b	893	0.000437745	32821	0.0272082	0.204	0.133373
SV7	Streptococcus phage phiARI0639b	7033	0.000897066	32821	0.214284	0.784	0.273321
SV97	Streptococcus phage phiARI0639b	45746	0.0120384	32821	1.3938	0.38	3.6679
SV9	Streptococcus phage phiARI0639b	10904	0.00213386	32821	0.332226	0.511	0.650149
SV12	Streptococcus phage phiARI0639b	293	0.000488333	32821	0.00892721	0.06	0.148787
SV13	Streptococcus phage phiARI0639b	5125	0.0011239	32821	0.15615	0.456	0.342434
SV14	Streptococcus phage phiARI0639b	5437	0.00134579	32821	0.165656	0.404	0.41004
SV15	Streptococcus phage phiARI0639b	2411	0.00161812	32821	0.0734591	0.149	0.493014
SV17	Streptococcus phage phiARI0639b	6716	0.0031981	32821	0.204625	0.21	0.974405
SV18	Streptococcus phage phiARI0639b	26405	0.00616939	32821	0.804515	0.428	1.87971
SV92	Streptococcus phage IPP51	13968	0.00523146	32793	0.425945	0.267	1.5953
SV3	Streptococcus phage IPP51	7132	0.00692427	32793	0.217485	0.103	2.11151
SV4	Streptococcus phage IPP51	22394	0.00864633	32793	0.68289	0.259	2.63664
SV5	Streptococcus phage IPP51	98327	0.0168657	32793	2.99841	0.583	5.14308
SV6	Streptococcus phage IPP51	792	0.000388235	32793	0.0241515	0.204	0.11839
SV7	Streptococcus phage IPP51	17530	0.00223597	32793	0.534565	0.784	0.681843
SV97	Streptococcus phage IPP51	40526	0.0106647	32793	1.23581	0.38	3.25214
SV9	Streptococcus phage IPP51	198350	0.038816	32793	6.04855	0.511	11.8367
SV12	Streptococcus phage IPP51	3223	0.00537167	32793	0.0982832	0.06	1.63805
SV13	Streptococcus phage IPP51	13429	0.00294496	32793	0.409508	0.456	0.898044
SV14	Streptococcus phage IPP51	37051	0.00917104	32793	1.12984	0.404	2.79665
SV15	Streptococcus phage IPP51	6520	0.00437584	32793	0.198823	0.149	1.33438
SV17	Streptococcus phage IPP51	93743	0.0446395	32793	2.85863	0.21	13.6125
SV18	Streptococcus phage IPP51	34801	0.00813107	32793	1.06123	0.428	2.47952
SV9	Streptococcus phage JX01	656	0.000128376	43028	0.0152459	0.511	0.0298354
SV13	Streptococcus phage JX01	440	9.64912e-05	43028	0.0102259	0.456	0.0224252
SV15	Streptococcus phage JX01	402	0.000269799	43028	0.00934275	0.149	0.062703
SV17	Streptococcus phage JX01	2143	0.00102048	43028	0.0498048	0.21	0.237166
SV92	Streptococcus phage phiARI0455b	52958	0.0198345	32645	1.62224	0.267	6.0758
SV3	Streptococcus phage phiARI0455b	4676	0.00453981	32645	0.143238	0.103	1.39066
SV4	Streptococcus phage phiARI0455b	31764	0.0122641	32645	0.973013	0.259	3.75681
SV5	Streptococcus phage phiARI0455b	289575	0.0496698	32645	8.87042	0.583	15.2151
SV6	Streptococcus phage phiARI0455b	1446	0.000708824	32645	0.0442947	0.204	0.217131
SV7	Streptococcus phage phiARI0455b	17112	0.00218265	32645	0.524184	0.784	0.668603
SV97	Streptococcus phage phiARI0455b	1803	0.000474474	32645	0.0552305	0.38	0.145343
SV9	Streptococcus phage phiARI0455b	959986	0.187864	32645	29.4068	0.511	57.5476
SV12	Streptococcus phage phiARI0455b	1620	0.0027	32645	0.0496248	0.06	0.827079
SV13	Streptococcus phage phiARI0455b	5790	0.00126974	32645	0.177363	0.456	0.388953
SV14	Streptococcus phage phiARI0455b	9878	0.00244505	32645	0.302588	0.404	0.748981
SV15	Streptococcus phage phiARI0455b	13152	0.00882685	32645	0.402879	0.149	2.70389
SV17	Streptococcus phage phiARI0455b	145020	0.0690571	32645	4.44233	0.21	21.154
SV18	Streptococcus phage phiARI0455b	15517	0.00362547	32645	0.475325	0.428	1.11057
SV92	Streptococcus phage 11865	24344	0.0091176	32602	0.746703	0.267	2.79664
SV3	Streptococcus phage 11865	6145	0.00596602	32602	0.188485	0.103	1.82996
SV4	Streptococcus phage 11865	10102	0.00390039	32602	0.309858	0.259	1.19636
SV5	Streptococcus phage 11865	125446	0.0215173	32602	3.8478	0.583	6.6
SV6	Streptococcus phage 11865	1549	0.000759314	32602	0.0475124	0.204	0.232904
SV7	Streptococcus phage 11865	32211	0.00410855	32602	0.988007	0.784	1.26021
SV97	Streptococcus phage 11865	126023	0.0331639	32602	3.8655	0.38	10.1724
SV9	Streptococcus phage 11865	113693	0.0222491	32602	3.4873	0.511	6.82446
SV12	Streptococcus phage 11865	2170	0.00361667	32602	0.0665603	0.06	1.10934
SV13	Streptococcus phage 11865	18675	0.00409539	32602	0.572818	0.456	1.25618
SV14	Streptococcus phage 11865	139411	0.0345077	32602	4.27615	0.404	10.5845
SV15	Streptococcus phage 11865	2278	0.00152886	32602	0.069873	0.149	0.468946
SV17	Streptococcus phage 11865	134550	0.0640714	32602	4.12705	0.21	19.6526
SV18	Streptococcus phage 11865	73473	0.0171666	32602	2.25363	0.428	5.2655
SV92	Streptococcus phage Str03	171	6.40449e-05	32296	0.00529477	0.267	0.0198306
SV3	Streptococcus phage Str03	1419	0.00137767	32296	0.0439373	0.103	0.426576
SV4	Streptococcus phage Str03	4503	0.00173861	32296	0.139429	0.259	0.538336
SV5	Streptococcus phage Str03	2721	0.000466724	32296	0.0842519	0.583	0.144514
SV7	Streptococcus phage Str03	2326	0.000296684	32296	0.0720213	0.784	0.0918639
SV97	Streptococcus phage Str03	1203	0.000316579	32296	0.0372492	0.38	0.0980242
SV9	Streptococcus phage Str03	553	0.000108219	32296	0.0171229	0.511	0.0335085
SV12	Streptococcus phage Str03	127	0.000211667	32296	0.00393238	0.06	0.0655396
SV13	Streptococcus phage Str03	314	6.88596e-05	32296	0.00972257	0.456	0.0213214
SV14	Streptococcus phage Str03	141	3.4901e-05	32296	0.00436587	0.404	0.0108066
SV15	Streptococcus phage Str03	1427	0.000957718	32296	0.044185	0.149	0.296544
SV17	Streptococcus phage Str03	11878	0.00565619	32296	0.367785	0.21	1.75136
SV18	Streptococcus phage Str03	2320	0.000542056	32296	0.0718355	0.428	0.16784
SV92	Streptococcus phage 23782	15314	0.00573558	32031	0.478099	0.267	1.79063
SV3	Streptococcus phage 23782	6152	0.00597282	32031	0.192064	0.103	1.8647
SV4	Streptococcus phage 23782	13128	0.00506873	32031	0.409853	0.259	1.58244
SV5	Streptococcus phage 23782	55685	0.00955146	32031	1.73847	0.583	2.98194
SV6	Streptococcus phage 23782	967	0.00047402	32031	0.0301895	0.204	0.147988
SV7	Streptococcus phage 23782	33298	0.00424719	32031	1.03956	0.784	1.32596
SV97	Streptococcus phage 23782	54670	0.0143868	32031	1.70678	0.38	4.49154
SV9	Streptococcus phage 23782	155631	0.0304562	32031	4.85876	0.511	9.50834
SV12	Streptococcus phage 23782	3855	0.006425	32031	0.120352	0.06	2.00587
SV13	Streptococcus phage 23782	15758	0.0034557	32031	0.491961	0.456	1.07886
SV14	Streptococcus phage 23782	133821	0.033124	32031	4.17786	0.404	10.3412
SV15	Streptococcus phage 23782	1299	0.000871812	32031	0.0405545	0.149	0.272178
SV17	Streptococcus phage 23782	127499	0.0607138	32031	3.98049	0.21	18.9547
SV18	Streptococcus phage 23782	48377	0.011303	32031	1.51032	0.428	3.52878
SV92	Streptococcus phage IPP58	5247	0.00196517	32027	0.163831	0.267	0.613597
SV3	Streptococcus phage IPP58	4274	0.00414951	32027	0.13345	0.103	1.29563
SV4	Streptococcus phage IPP58	15310	0.0059112	32027	0.478034	0.259	1.84569
SV5	Streptococcus phage IPP58	43987	0.00754494	32027	1.37343	0.583	2.35581
SV6	Streptococcus phage IPP58	852	0.000417647	32027	0.0266026	0.204	0.130405
SV7	Streptococcus phage IPP58	31475	0.00401467	32027	0.982765	0.784	1.25353
SV97	Streptococcus phage IPP58	12174	0.00320368	32027	0.380117	0.38	1.00031
SV9	Streptococcus phage IPP58	243979	0.0477454	32027	7.61792	0.511	14.9079
SV12	Streptococcus phage IPP58	4336	0.00722667	32027	0.135386	0.06	2.25643
SV13	Streptococcus phage IPP58	24451	0.00536206	32027	0.76345	0.456	1.67423
SV14	Streptococcus phage IPP58	42630	0.010552	32027	1.33106	0.404	3.29471
SV15	Streptococcus phage IPP58	1213	0.000814094	32027	0.0378743	0.149	0.25419
SV17	Streptococcus phage IPP58	43741	0.020829	32027	1.36575	0.21	6.50359
SV18	Streptococcus phage IPP58	66034	0.0154285	32027	2.06182	0.428	4.81734
SV92	Streptococcus phage phiARI0468b-3	64952	0.0243266	31936	2.03382	0.267	7.61729
SV3	Streptococcus phage phiARI0468b-3	4230	0.0041068	31936	0.132452	0.103	1.28595
SV4	Streptococcus phage phiARI0468b-3	38779	0.0149726	31936	1.21427	0.259	4.68831
SV5	Streptococcus phage phiARI0468b-3	450777	0.0773202	31936	14.115	0.583	24.211
SV6	Streptococcus phage phiARI0468b-3	2122	0.0010402	31936	0.0664454	0.204	0.325713
SV7	Streptococcus phage phiARI0468b-3	19712	0.00251429	31936	0.617234	0.784	0.787289
SV97	Streptococcus phage phiARI0468b-3	880	0.000231579	31936	0.0275551	0.38	0.0725134
SV9	Streptococcus phage phiARI0468b-3	1178646	0.230655	31936	36.9065	0.511	72.2241
SV12	Streptococcus phage phiARI0468b-3	2311	0.00385167	31936	0.0723635	0.06	1.20606
SV13	Streptococcus phage phiARI0468b-3	4803	0.00105329	31936	0.150395	0.456	0.329813
SV14	Streptococcus phage phiARI0468b-3	9987	0.00247203	31936	0.312719	0.404	0.774057
SV15	Streptococcus phage phiARI0468b-3	11721	0.00786644	31936	0.367015	0.149	2.46319
SV17	Streptococcus phage phiARI0468b-3	158522	0.0754867	31936	4.96374	0.21	23.6369
SV18	Streptococcus phage phiARI0468b-3	13124	0.00306636	31936	0.410947	0.428	0.960156
SV3	Streptococcus phage M102	206	0.0002	31147	0.0066138	0.103	0.0642116
SV4	Streptococcus phage M102	1573	0.000607336	31147	0.0505025	0.259	0.19499
SV5	Streptococcus phage M102	546	9.36535e-05	31147	0.0175298	0.583	0.0300682
SV92	Streptococcus phage IPP61	70020	0.0262247	59870	1.16953	0.267	4.38028
SV3	Streptococcus phage IPP61	6410	0.0062233	59870	0.107065	0.103	1.03947
SV4	Streptococcus phage IPP61	33904	0.0130903	59870	0.566294	0.259	2.18646
SV5	Streptococcus phage IPP61	279952	0.0480192	59870	4.676	0.583	8.02058
SV6	Streptococcus phage IPP61	41134	0.0201637	59870	0.687055	0.204	3.36792
SV7	Streptococcus phage IPP61	15366	0.00195995	59870	0.256656	0.784	0.327367
SV97	Streptococcus phage IPP61	5218	0.00137316	59870	0.0871555	0.38	0.229357
SV9	Streptococcus phage IPP61	1795410	0.351352	59870	29.9885	0.511	58.6859
SV12	Streptococcus phage IPP61	2314	0.00385667	59870	0.0386504	0.06	0.644173
SV13	Streptococcus phage IPP61	4662	0.00102237	59870	0.0778687	0.456	0.170765
SV14	Streptococcus phage IPP61	14248	0.00352673	59870	0.237982	0.404	0.589065
SV15	Streptococcus phage IPP61	10568	0.00709262	59870	0.176516	0.149	1.18467
SV17	Streptococcus phage IPP61	161129	0.0767281	59870	2.69131	0.21	12.8158
SV18	Streptococcus phage IPP61	15372	0.00359159	59870	0.256756	0.428	0.599898
SV92	Streptococcus phage phiARI0831b	55935	0.0209494	31052	1.80133	0.267	6.74657
SV3	Streptococcus phage phiARI0831b	5676	0.00551068	31052	0.18279	0.103	1.77466
SV4	Streptococcus phage phiARI0831b	34753	0.0134181	31052	1.11919	0.259	4.32119
SV5	Streptococcus phage phiARI0831b	210776	0.0361537	31052	6.78784	0.583	11.6429
SV6	Streptococcus phage phiARI0831b	10699	0.00524461	31052	0.344551	0.204	1.68898
SV7	Streptococcus phage phiARI0831b	11247	0.00143457	31052	0.362199	0.784	0.461988
SV97	Streptococcus phage phiARI0831b	1402	0.000368947	31052	0.0451501	0.38	0.118816
SV9	Streptococcus phage phiARI0831b	1212824	0.237343	31052	39.0578	0.511	76.4341
SV12	Streptococcus phage phiARI0831b	2241	0.003735	31052	0.0721693	0.06	1.20282
SV13	Streptococcus phage phiARI0831b	5123	0.00112346	31052	0.164981	0.456	0.361801
SV14	Streptococcus phage phiARI0831b	5254	0.0013005	31052	0.1692	0.404	0.418812
SV15	Streptococcus phage phiARI0831b	14275	0.00958054	31052	0.459713	0.149	3.08532
SV17	Streptococcus phage phiARI0831b	149882	0.0713724	31052	4.82681	0.21	22.9848
SV18	Streptococcus phage phiARI0831b	13528	0.00316075	31052	0.435656	0.428	1.01789
SV92	Streptococcus phage IPP44	9771	0.00365955	30572	0.319606	0.267	1.19703
SV3	Streptococcus phage IPP44	6263	0.00608058	30572	0.204861	0.103	1.98894
SV4	Streptococcus phage IPP44	21604	0.00834131	30572	0.70666	0.259	2.72842
SV5	Streptococcus phage IPP44	53978	0.00925866	30572	1.7656	0.583	3.02848
SV6	Streptococcus phage IPP44	1261	0.000618137	30572	0.0412469	0.204	0.202191
SV7	Streptococcus phage IPP44	33393	0.00425931	30572	1.09227	0.784	1.39321
SV97	Streptococcus phage IPP44	4429	0.00116553	30572	0.144871	0.38	0.38124
SV9	Streptococcus phage IPP44	49929	0.00977084	30572	1.63316	0.511	3.19601
SV12	Streptococcus phage IPP44	2768	0.00461333	30572	0.0905404	0.06	1.50901
SV13	Streptococcus phage IPP44	10185	0.00223355	30572	0.333148	0.456	0.730588
SV14	Streptococcus phage IPP44	18646	0.00461535	30572	0.609904	0.404	1.50966
SV15	Streptococcus phage IPP44	6821	0.00457785	30572	0.223113	0.149	1.4974
SV17	Streptococcus phage IPP44	79696	0.0379505	30572	2.60683	0.21	12.4135
SV18	Streptococcus phage IPP44	18679	0.00436425	30572	0.610984	0.428	1.42753
SV4	Streptococcus phage CHPC926	519	0.000200386	30077	0.0172557	0.259	0.0666244
SV6	Streptococcus phage CHPC926	4063	0.00199167	30077	0.135087	0.204	0.662189
SV7	Streptococcus phage CHPC926	951	0.000121301	30077	0.0316188	0.784	0.0403302
SV97	Streptococcus phage CHPC926	10077	0.00265184	30077	0.33504	0.38	0.881684
SV9	Streptococcus phage CHPC926	398	7.78865e-05	30077	0.0132327	0.511	0.0258957
SV12	Streptococcus phage CHPC926	300	0.0005	30077	0.0099744	0.06	0.16624
SV13	Streptococcus phage CHPC926	207	4.53947e-05	30077	0.00688234	0.456	0.0150928
SV14	Streptococcus phage CHPC926	769	0.000190347	30077	0.0255677	0.404	0.0632864
SV92	Streptococcus phage phiARI0995b	19094	0.00715131	29872	0.639194	0.267	2.39398
SV3	Streptococcus phage phiARI0995b	6188	0.00600777	29872	0.207151	0.103	2.01117
SV4	Streptococcus phage phiARI0995b	13297	0.00513398	29872	0.445133	0.259	1.71866
SV5	Streptococcus phage phiARI0995b	55443	0.00950995	29872	1.85602	0.583	3.18357
SV6	Streptococcus phage phiARI0995b	299	0.000146569	29872	0.0100094	0.204	0.0490656
SV7	Streptococcus phage phiARI0995b	34959	0.00445906	29872	1.17029	0.784	1.49272
SV97	Streptococcus phage phiARI0995b	55556	0.01462	29872	1.8598	0.38	4.89422
SV9	Streptococcus phage phiARI0995b	85797	0.01679	29872	2.87215	0.511	5.62065
SV12	Streptococcus phage phiARI0995b	8459	0.0140983	29872	0.283175	0.06	4.71958
SV13	Streptococcus phage phiARI0995b	15257	0.00334583	29872	0.510746	0.456	1.12006
SV14	Streptococcus phage phiARI0995b	126457	0.0313012	29872	4.2333	0.404	10.4785
SV15	Streptococcus phage phiARI0995b	1448	0.000971812	29872	0.0484735	0.149	0.325325
SV17	Streptococcus phage phiARI0995b	120870	0.0575571	29872	4.04626	0.21	19.2679
SV18	Streptococcus phage phiARI0995b	48420	0.0113131	29872	1.62092	0.428	3.78719
SV92	Streptococcus phage phiARI0578	18780	0.00703371	28706	0.654219	0.267	2.45026
SV3	Streptococcus phage phiARI0578	5730	0.00556311	28706	0.19961	0.103	1.93796
SV4	Streptococcus phage phiARI0578	12383	0.00478108	28706	0.431373	0.259	1.66553
SV5	Streptococcus phage phiARI0578	66221	0.0113587	28706	2.30687	0.583	3.95689
SV6	Streptococcus phage phiARI0578	341	0.000167157	28706	0.011879	0.204	0.0582306
SV7	Streptococcus phage phiARI0578	31366	0.00400077	28706	1.09266	0.784	1.3937
SV97	Streptococcus phage phiARI0578	81484	0.0214432	28706	2.83857	0.38	7.46992
SV9	Streptococcus phage phiARI0578	81789	0.0160057	28706	2.8492	0.511	5.57572
SV12	Streptococcus phage phiARI0578	1414	0.00235667	28706	0.049258	0.06	0.820967
SV13	Streptococcus phage phiARI0578	17344	0.00380351	28706	0.604194	0.456	1.32499
SV14	Streptococcus phage phiARI0578	129400	0.0320297	28706	4.50777	0.404	11.1578
SV15	Streptococcus phage phiARI0578	1661	0.00111477	28706	0.0578625	0.149	0.388339
SV17	Streptococcus phage phiARI0578	124328	0.0592038	28706	4.33108	0.21	20.6242
SV18	Streptococcus phage phiARI0578	57036	0.0133262	28706	1.9869	0.428	4.64229
SV3	Streptococcus phage Cp-7	21631	0.021001	19741	1.09574	0.103	10.6383
SV4	Streptococcus phage Cp-7	149871	0.0578653	19741	7.59186	0.259	29.3122
SV5	Streptococcus phage Cp-7	519	8.90223e-05	19741	0.0262905	0.583	0.0450951
SV6	Streptococcus phage Cp-7	168	8.23529e-05	19741	0.00851021	0.204	0.0417167
SV7	Streptococcus phage Cp-7	215392	0.0274735	19741	10.9109	0.784	13.917
SV9	Streptococcus phage Cp-7	3758	0.000735421	19741	0.190365	0.511	0.372535
SV13	Streptococcus phage Cp-7	67135	0.0147226	19741	3.40079	0.456	7.45787
SV14	Streptococcus phage Cp-7	43639	0.0108017	19741	2.21058	0.404	5.47173
SV17	Streptococcus phage Cp-7	33235	0.0158262	19741	1.68355	0.21	8.01691
SV18	Streptococcus phage Cp-7	2501	0.000584346	19741	0.126691	0.428	0.296006
SV3	Streptococcus phage SOCP	19582	0.0190117	19347	1.01215	0.103	9.82667
SV4	Streptococcus phage SOCP	154715	0.0597355	19347	7.99685	0.259	30.8759
SV5	Streptococcus phage SOCP	499	8.55918e-05	19347	0.0257921	0.583	0.0442403
SV6	Streptococcus phage SOCP	169	8.28431e-05	19347	0.0087352	0.204	0.0428196
SV7	Streptococcus phage SOCP	162369	0.0207103	19347	8.39246	0.784	10.7047
SV9	Streptococcus phage SOCP	5725	0.00112035	19347	0.295912	0.511	0.579083
SV13	Streptococcus phage SOCP	59780	0.0131096	19347	3.08988	0.456	6.77606
SV14	Streptococcus phage SOCP	37271	0.0092255	19347	1.92645	0.404	4.76844
SV17	Streptococcus phage SOCP	37732	0.0179676	19347	1.95028	0.21	9.28703
SV18	Streptococcus phage SOCP	2060	0.000481308	19347	0.106476	0.428	0.248777
SV3	Streptococcus phage Cp-1DNA	19544	0.0189748	19343	1.01039	0.103	9.80962
SV4	Streptococcus phage Cp-1DNA	154251	0.0595564	19343	7.97451	0.259	30.7896
SV5	Streptococcus phage Cp-1DNA	499	8.55918e-05	19343	0.0257974	0.583	0.0442495
SV6	Streptococcus phage Cp-1DNA	169	8.28431e-05	19343	0.00873701	0.204	0.0428285
SV7	Streptococcus phage Cp-1DNA	162425	0.0207175	19343	8.39709	0.784	10.7106
SV9	Streptococcus phage Cp-1DNA	5717	0.00111879	19343	0.295559	0.511	0.578394
SV13	Streptococcus phage Cp-1DNA	59768	0.013107	19343	3.0899	0.456	6.7761
SV14	Streptococcus phage Cp-1DNA	37200	0.00920792	19343	1.92318	0.404	4.76034
SV17	Streptococcus phage Cp-1DNA	37516	0.0178648	19343	1.93951	0.21	9.23578
SV18	Streptococcus phage Cp-1DNA	2060	0.000481308	19343	0.106498	0.428	0.248828
SV4	Streptococcus phage phi30c	152	5.86873e-05	42703	0.00355947	0.259	0.0137431
SV5	Streptococcus phage phi30c	81	1.38937e-05	42703	0.00189682	0.583	0.00325355
SV6	Streptococcus phage phi30c	81	3.97059e-05	42703	0.00189682	0.204	0.00929815
SV7	Streptococcus phage phi30c	520	6.63265e-05	42703	0.0121771	0.784	0.0155321
SV9	Streptococcus phage phi30c	508	9.94129e-05	42703	0.0118961	0.511	0.0232801
SV12	Streptococcus phage phi30c	58	9.66667e-05	42703	0.00135822	0.06	0.022637
SV13	Streptococcus phage phi30c	708	0.000155263	42703	0.0165796	0.456	0.0363588
SV15	Streptococcus phage phi30c	537	0.000360403	42703	0.0125752	0.149	0.0843975
SV17	Streptococcus phage phi30c	687	0.000327143	42703	0.0160879	0.21	0.0766089
SV18	Streptococcus phage phi30c	411	9.6028e-05	42703	0.00962462	0.428	0.0224874
SV92	Streptococcus phage phiARI0460-2	57576	0.021564	42238	1.36313	0.267	5.10537
[truncated: 593 more rows]
